# Supplementary material for: Analyzing integrated network of methylation and gene expression profiles in lung squamous cell carcinoma
Source: Sci Rep. 2022 Sep 22;12:15799. doi: 10.1038/s41598-022-20232-5 (PMC9500023; doi:10.1038/s41598-022-20232-5)
Supplement: Supplementary file 2 — Supplementary Information 2. [file 41598_2022_20232_MOESM2_ESM.xlsx]

## Sheet: Supplemental_file_1_TCGA-LUSC_n
Supplementary Table S1. The list of nodes of the integrated network and its properties.
loc	k_core	type	id	label	degree	betweenness	leiden_membership
chrX	11	gene	ENSG00000000003	TSPAN6	14	0.000174855	72
chr1	97	gene	ENSG00000000460	C1orf112	154	0.000120394	1
chr1	116	gene	ENSG00000000938	FGR	196	8.90949e-05	3
chr6	11	gene	ENSG00000001084	GCLC	14	0.00062117	7
chr6	13	gene	ENSG00000001561	ENPP4	15	6.05355e-05	4
chr7	67	gene	ENSG00000001626	CFTR	118	0.000111931	4
chr7	1	gene	ENSG00000001629	ANKIB1	1	0	52
chr7	3	gene	ENSG00000001630	CYP51A1	3	2.00012e-08	52
chr7	3	gene	ENSG00000001631	KRIT1	6	0.000114733	52
chr7	1	gene	ENSG00000002079	MYH16	1	0	83
chr4	26	gene	ENSG00000002587	HS3ST1	43	0.00042047	2
chr7	5	gene	ENSG00000002726	AOC1	5	2.14653e-05	20
chr7	14	gene	ENSG00000002745	WNT16	18	0.00010836	11
chr7	25	gene	ENSG00000002746	HECW1	34	0.000286187	6
chrX	48	gene	ENSG00000003096	KLHL13	108	0.00065177	2
chr16	16	gene	ENSG00000003249	DBNDD1	21	0.000147225	11
chr2	1	gene	ENSG00000003393	ALS2	2	0.000205191	260
chr2	24	gene	ENSG00000003402	CFLAR	36	0.000702521	3
chr2	11	gene	ENSG00000003436	TFPI	11	8.72212e-06	4
chr8	12	gene	ENSG00000003989	SLC7A2	13	5.23391e-05	11
chr3	17	gene	ENSG00000004399	PLXND1	21	0.000161475	6
chr12	22	gene	ENSG00000004478	FKBP4	34	0.000135225	1
chr19	38	gene	ENSG00000004776	HSPB6	74	0.00036234	4
chr19	58	gene	ENSG00000004777	ARHGAP33	125	0.00100545	8
chr7	38	gene	ENSG00000004799	PDK4	59	8.75009e-05	4
chr3	158	gene	ENSG00000004838	ZMYND10	225	6.63884e-05	10
chr7	17	gene	ENSG00000004864	SLC25A13	29	0.000917109	1
chr7	16	gene	ENSG00000004866	ST7	21	0.000233063	81
chr7	7	gene	ENSG00000004948	CALCR	7	7.38091e-05	81
chr16	29	gene	ENSG00000005001	PRSS22	43	0.000338141	2
chr19	1	gene	ENSG00000005007	UPF1	1	0	246
chrX	18	gene	ENSG00000005022	SLC25A5	24	0.000147609	1
chr7	16	gene	ENSG00000005073	HOXA11	29	0.000456752	22
chr17	17	gene	ENSG00000005100	DHX33	23	0.000586527	1
chr17	24	gene	ENSG00000005156	LIG3	36	0.00106884	1
chr16	27	gene	ENSG00000005187	ACSM3	34	0.000310574	4
chr19	1	gene	ENSG00000005206	SPPL2B	1	0	141
chr16	116	gene	ENSG00000005844	ITGAL	302	0.000532503	3
chr19	10	gene	ENSG00000006016	CRLF1	15	7.79253e-05	9
chr17	15	gene	ENSG00000006047	YBX2	22	0.000205995	9
chr17	37	gene	ENSG00000006059	KRT33A	60	0.000194254	2
chr11	9	gene	ENSG00000006118	TMEM132A	10	0.00066519	299
chr7	19	gene	ENSG00000006128	TAC1	28	0.000244265	5
chr16	13	gene	ENSG00000006210	CX3CL1	19	0.000216339	71
chr7	32	gene	ENSG00000006377	DLX6	51	0.000476718	7
chr7	13	gene	ENSG00000006453	BAIAP2L1	15	0.000127467	50
chr7	8	gene	ENSG00000006468	ETV1	10	0.000100302	86
chr11	6	gene	ENSG00000006534	ALDH3B1	6	1.48339e-06	46
chr1	41	gene	ENSG00000006555	TTC22	52	0.000234326	7
chr7	19	gene	ENSG00000006576	PHTF2	24	0.00106678	1
chr7	38	gene	ENSG00000006606	CCL26	60	0.000274975	2
chr11	12	gene	ENSG00000006611	USH1C	14	3.04744e-05	9
chr7	20	gene	ENSG00000006625	GGCT	32	0.000816321	21
chr7	97	gene	ENSG00000006634	DBF4	169	0.00292193	1
chr19	30	gene	ENSG00000006638	TBXA2R	44	0.000284299	6
chr7	3	gene	ENSG00000006704	GTF2IRD1	4	0.000231766	186
chr17	23	gene	ENSG00000006740	ARHGAP44	38	0.000263788	4
chr16	15	gene	ENSG00000007038	PRSS21	21	0.00019542	5
chr19	2	gene	ENSG00000007047	MARK4	2	9.34486e-08	188
chr19	116	gene	ENSG00000007129	CEACAM21	248	9.49085e-05	3
chr17	21	gene	ENSG00000007171	NOS2	37	0.000462571	2
chr17	158	gene	ENSG00000007174	DNAH9	215	0.000799961	10
chr17	55	gene	ENSG00000007237	GAS7	78	0.000120036	6
chr19	2	gene	ENSG00000007255	TRAPPC6A	2	9.34486e-08	188
chr19	52	gene	ENSG00000007264	MATK	61	0.000898039	3
chr19	42	gene	ENSG00000007306	CEACAM7	72	0.000309975	2
chrX	19	gene	ENSG00000007350	TKTL1	22	9.42826e-05	5
chr11	3	gene	ENSG00000007372	PAX6	3	2.41761e-06	23
chr16	15	gene	ENSG00000007376	RPUSD1	32	0.00224832	1
chr3	67	gene	ENSG00000007402	CACNA2D2	177	0.000646523	4
chr16	138	gene	ENSG00000007516	BAIAP3	145	0.00018527	10
chr1	22	gene	ENSG00000007908	SELE	35	0.000251512	4
chrX	2	gene	ENSG00000007952	NOX1	2	6.13418e-06	1019
chr1	89	gene	ENSG00000007968	E2F2	125	0.000120235	1
chr6	26	gene	ENSG00000008083	JARID2	51	0.0018351	1
chrX	29	gene	ENSG00000008086	CDKL5	61	0.000537592	6
chr6	13	gene	ENSG00000008196	TFAP2B	20	0.000156618	11
chr3	9	gene	ENSG00000008300	CELSR3	10	3.39017e-05	17
chr12	20	gene	ENSG00000008323	PLEKHG6	29	0.000848512	1
chr19	6	gene	ENSG00000008438	PGLYRP1	6	1.52387e-05	111
chr19	21	gene	ENSG00000008441	NFIX	34	0.000474983	23
chr16	35	gene	ENSG00000008516	MMP25	41	0.000276948	3
chr22	18	gene	ENSG00000008735	MAPK8IP2	30	0.000293245	9
chr8	64	gene	ENSG00000008853	RHOBTB2	94	0.000107126	4
chr7	2	gene	ENSG00000009335	UBE3C	13	0.00368933	41
chr1	12	gene	ENSG00000009709	PAX7	15	8.7185e-05	11
chr6	27	gene	ENSG00000009765	IYD	52	0.000318648	4
chr1	19	gene	ENSG00000010072	SPRTN	29	0.000933294	1
chr12	46	gene	ENSG00000010278	CD9	102	0.00262215	2
chr12	78	gene	ENSG00000010292	NCAPD2	134	0.00132428	1
chr12	92	gene	ENSG00000010295	IFFO1	130	0.000781749	3
chr3	25	gene	ENSG00000010319	SEMA3G	34	0.000232927	4
chr9	39	gene	ENSG00000010438	PRSS3	49	0.000260527	2
chr12	116	gene	ENSG00000010610	CD4	231	0.000203416	3
chrX	116	gene	ENSG00000010671	BTK	264	8.9237e-05	3
chr6	6	gene	ENSG00000010810	FYN	7	6.7249e-05	28
chr1	42	gene	ENSG00000010932	FMO1	62	0.000194449	6
chr17	23	gene	ENSG00000011052	NME1-NME2	35	0.000352236	1
chrX	17	gene	ENSG00000011201	ANOS1	33	0.00118948	4
chr19	11	gene	ENSG00000011332	DPF1	13	0.000141534	119
chr11	20	gene	ENSG00000011347	SYT7	34	0.000189285	2
chr11	1	gene	ENSG00000011405	PIK3C2A	1	0	277
chr7	93	gene	ENSG00000011426	ANLN	132	0.000960633	1
chr12	55	gene	ENSG00000011465	DCN	136	0.000390747	6
chr19	116	gene	ENSG00000011600	TYROBP	258	0.000261803	3
chrX	25	gene	ENSG00000011677	GABRA3	40	0.000244261	14
chr17	97	gene	ENSG00000012048	BRCA1	171	0.000664761	1
chr19	2	gene	ENSG00000012061	ERCC1	2	9.34486e-08	188
chr19	95	gene	ENSG00000012124	CD22	153	0.000621898	3
chr3	20	gene	ENSG00000012171	SEMA3B	28	0.00030371	4
chrX	24	gene	ENSG00000012211	PRICKLE3	28	0.00105176	2
chr3	67	gene	ENSG00000012223	LTF	123	0.000305001	4
chr6	1	gene	ENSG00000012660	ELOVL5	1	0	179
chr10	116	gene	ENSG00000012779	ALOX5	149	5.32901e-05	3
chr12	24	gene	ENSG00000012822	CALCOCO1	39	0.000933161	1
chr19	23	gene	ENSG00000013275	PSMC4	44	0.000429579	15
chr17	22	gene	ENSG00000013306	SLC25A39	29	9.19032e-05	1
chr16	20	gene	ENSG00000013364	MVP	26	0.000382683	1
chr12	46	gene	ENSG00000013573	DDX11	71	0.00126746	1
chr12	40	gene	ENSG00000013588	GPRC5A	71	0.000658548	4
chr4	97	gene	ENSG00000013810	TACC3	156	0.00357585	1
chr11	86	gene	ENSG00000014138	POLA2	117	0.000108784	1
chr8	3	gene	ENSG00000014164	ZC3H3	3	3.33353e-08	214
chr2	2	gene	ENSG00000014641	MDH1	3	0.000410351	39
chrX	116	gene	ENSG00000015285	WAS	317	0.000308072	3
chr22	24	gene	ENSG00000015475	BID	45	0.00161164	1
chr17	14	gene	ENSG00000015532	XYLT2	18	0.000182887	92
chr7	1	gene	ENSG00000015676	NUDCD3	2	0.000410341	130
chr5	12	gene	ENSG00000016082	ISL1	12	3.25094e-05	11
chr1	57	gene	ENSG00000016602	CLCA4	129	0.000215341	2
chr3	1	gene	ENSG00000017260	ATP2C1	1	0	162
chr12	17	gene	ENSG00000018236	CNTN1	21	6.72079e-05	2
chr2	35	gene	ENSG00000018280	SLC11A1	58	0.00027164	3
chrX	1	gene	ENSG00000018610	CXorf56	1	0	339
chr1	34	gene	ENSG00000018625	ATP1A2	66	0.000461317	4
chr11	67	gene	ENSG00000019102	VSIG2	138	0.000151427	4
chr2	80	gene	ENSG00000019169	MARCO	124	0.00341176	3
chr20	24	gene	ENSG00000019186	CYP24A1	40	0.000382524	7
chr11	17	gene	ENSG00000019505	SYT13	28	0.000176064	9
chr8	57	gene	ENSG00000019549	SNAI2	160	0.000930742	2
chr5	116	gene	ENSG00000019582	CD74	184	1.74206e-05	3
chr7	28	gene	ENSG00000019991	HGF	38	0.000265263	6
chr8	55	gene	ENSG00000020181	ADGRA2	161	0.000418219	6
chr20	6	gene	ENSG00000020256	ZFP64	6	6.1388e-05	36
chr14	19	gene	ENSG00000020426	MNAT1	27	0.000222865	1
chr14	18	gene	ENSG00000020577	SAMD4A	20	8.82167e-05	6
chr11	49	gene	ENSG00000021300	PLEKHB1	73	0.00104678	2
chr19	29	gene	ENSG00000021488	SLC7A9	43	0.000217136	8
chr2	5	gene	ENSG00000021574	SPAST	6	1.44141e-05	426
chr2	13	gene	ENSG00000021826	CPS1	16	6.32057e-05	55
chr1	64	gene	ENSG00000021852	C8B	86	0.000150426	4
chrX	15	gene	ENSG00000022267	FHL1	20	0.000172459	4
chr19	1	gene	ENSG00000022556	NLRP2	1	0	514
chr14	1	gene	ENSG00000022976	ZNF839	1	0	102
chr11	61	gene	ENSG00000023445	BIRC3	79	0.00073726	3
chr14	19	gene	ENSG00000023608	SNAPC1	27	0.00114007	2
chr10	45	gene	ENSG00000023839	ABCC2	82	0.000613427	7
chr1	48	gene	ENSG00000023909	GCLM	113	0.000310238	7
chr19	24	gene	ENSG00000024422	EHD2	41	0.000369537	6
chr1	97	gene	ENSG00000024526	DEPDC1	201	0.000467039	1
chr12	52	gene	ENSG00000025423	HSD17B6	63	9.55825e-05	4
chr10	39	gene	ENSG00000026025	VIM	49	0.000158413	6
chr11	2	gene	ENSG00000026508	CD44	2	0.000307692	206
chr20	21	gene	ENSG00000026559	KCNG1	51	0.0010328	9
chr2	1	gene	ENSG00000028116	VRK2	1	0	364
chr1	116	gene	ENSG00000028137	TNFRSF1B	147	2.18892e-05	3
chr5	24	gene	ENSG00000028310	BRD9	51	0.00152681	13
chr6	1	gene	ENSG00000028839	TBPL1	2	0.000205191	117
chr12	35	gene	ENSG00000029153	ARNTL2	57	0.00142751	2
chr8	8	gene	ENSG00000029534	ANK1	9	1.31196e-05	11
chr4	12	gene	ENSG00000029559	IBSP	14	8.70722e-05	6
chrX	17	gene	ENSG00000029993	HMGB3	25	0.000315964	2
chr6	22	gene	ENSG00000030110	BAK1	30	0.000323789	7
chr3	6	gene	ENSG00000031081	ARHGAP31	6	7.30293e-08	3
chr6	25	gene	ENSG00000031691	CENPQ	33	0.000407106	1
chr2	12	gene	ENSG00000032389	EIPR1	21	0.0025639	34
chr19	6	gene	ENSG00000032444	PNPLA6	7	3.98192e-05	126
chr1	10	gene	ENSG00000033122	LRRC7	10	6.06446e-05	8
chr4	6	gene	ENSG00000033178	UBA6	6	1.06119e-05	86
chr11	21	gene	ENSG00000033327	GAB2	32	0.00103286	4
chr15	21	gene	ENSG00000034053	APBA2	41	0.00057485	9
chr8	158	gene	ENSG00000034239	EFCAB1	191	0.000962561	10
chr3	2	gene	ENSG00000034533	ASTE1	4	0.00123071	162
chr1	21	gene	ENSG00000034971	MYOC	27	7.13022e-05	5
chr2	21	gene	ENSG00000035141	FAM136A	28	9.82196e-05	1
chr5	97	gene	ENSG00000035499	DEPDC1B	160	0.000170686	1
chr15	5	gene	ENSG00000035664	DAPK2	5	1.14404e-05	55
chr17	55	gene	ENSG00000035862	TIMP2	138	0.000281112	6
chr3	3	gene	ENSG00000036054	TBC1D23	3	6.84252e-08	145
chr11	16	gene	ENSG00000036672	USP2	22	0.00017403	23
chr5	38	gene	ENSG00000037280	FLT4	70	0.000444385	4
chr5	25	gene	ENSG00000037474	NSUN2	72	0.00272526	13
chr19	1	gene	ENSG00000037757	MRI1	1	0	258
chr12	28	gene	ENSG00000037897	METTL1	82	0.00100783	1
chr12	21	gene	ENSG00000037965	HOXC8	28	0.000151884	9
chr4	8	gene	ENSG00000038295	TLL1	11	7.12374e-05	84
chr16	1	gene	ENSG00000038532	CLEC16A	1	0	217
chr8	111	gene	ENSG00000038945	MSR1	162	6.38765e-05	3
chr16	21	gene	ENSG00000039068	CDH1	29	0.000985227	2
chr5	81	gene	ENSG00000039139	DNAH5	86	0.000112973	10
chr16	14	gene	ENSG00000039523	RIPOR1	20	0.000339345	79
chr5	158	gene	ENSG00000039537	C6	205	0.000260022	10
chr5	10	gene	ENSG00000039600	SOX30	14	8.49914e-05	37
chr5	90	gene	ENSG00000040275	SPDL1	124	0.000213234	1
chr22	19	gene	ENSG00000040608	RTN4R	35	0.000583516	19
chr3	34	gene	ENSG00000041802	LSG1	45	0.000110744	12
chr9	10	gene	ENSG00000041982	TNC	12	8.59939e-05	62
chr14	21	gene	ENSG00000042088	TDP1	34	0.000573582	1
chr8	11	gene	ENSG00000042832	TG	12	7.729e-05	71
chr8	5	gene	ENSG00000042980	ADAM28	5	6.87305e-05	828
chr11	7	gene	ENSG00000043039	BARX2	8	7.25412e-05	96
chr3	34	gene	ENSG00000043093	DCUN1D1	77	0.000807795	12
chr13	9	gene	ENSG00000043355	ZIC2	11	2.19219e-05	22
chr5	116	gene	ENSG00000043462	LCP2	266	0.00014116	3
chr1	21	gene	ENSG00000043514	TRIT1	32	0.000448742	8
chr10	13	gene	ENSG00000043591	ADRB1	17	0.000240301	74
chr18	9	gene	ENSG00000046604	DSG2	10	3.65321e-05	53
chrX	13	gene	ENSG00000046653	GPM6B	18	9.43907e-05	6
chrX	38	gene	ENSG00000046774	MAGEC2	54	0.000240362	5
chr8	38	gene	ENSG00000046889	PREX2	78	0.000218923	4
chr3	56	gene	ENSG00000047457	CP	95	0.00086874	4
chr12	5	gene	ENSG00000047617	ANO2	6	1.49647e-05	43
chrX	21	gene	ENSG00000047644	WWC3	29	0.000440244	1
chrX	23	gene	ENSG00000047648	ARHGAP6	30	6.52728e-05	4
chr6	67	gene	ENSG00000047936	ROS1	168	0.000475114	4
chr11	10	gene	ENSG00000048028	USP28	13	0.00118556	131
chr5	26	gene	ENSG00000048162	NOP16	58	0.0010558	1
chr4	118	gene	ENSG00000048342	CC2D2A	125	0.000359052	10
chr12	67	gene	ENSG00000048540	LMO3	170	0.000220043	4
chr6	1	gene	ENSG00000048544	MRPS10	1	0	149
chr6	49	gene	ENSG00000048545	GUCA1A	112	0.000748393	6
chr10	25	gene	ENSG00000048740	CELF2	25	1.37057e-05	3
chr2	24	gene	ENSG00000048991	R3HDM1	32	0.000490082	1
chr1	26	gene	ENSG00000049089	COL9A2	80	0.00117563	11
chr17	24	gene	ENSG00000049283	EPN3	36	0.000259795	2
chr7	30	gene	ENSG00000049540	ELN	42	0.000141443	6
chr7	79	gene	ENSG00000049541	RFC2	120	0.000888094	1
chr5	2	gene	ENSG00000049656	CLPTM1L	5	0.000618286	218
chr18	6	gene	ENSG00000049759	NEDD4L	6	2.66261e-05	74
chrX	116	gene	ENSG00000049768	FOXP3	202	0.000835993	3
chr7	25	gene	ENSG00000050327	ARHGEF5	36	0.000951895	2
chr7	28	gene	ENSG00000050344	NFE2L3	92	0.000986619	11
chr12	8	gene	ENSG00000050438	SLC4A8	9	3.96278e-05	10
chr9	13	gene	ENSG00000050555	LAMC3	16	0.000141032	4
chr4	23	gene	ENSG00000050730	TNIP3	26	8.64034e-05	3
chr19	11	gene	ENSG00000051128	HOMER3	12	8.28569e-05	85
chr15	97	gene	ENSG00000051180	RAD51	177	0.000480317	1
chr3	91	gene	ENSG00000051341	POLQ	132	0.00041682	1
chr5	6	gene	ENSG00000051596	THOC3	7	1.85788e-05	56
chr6	22	gene	ENSG00000051620	HEBP2	37	0.0010491	1
chr12	51	gene	ENSG00000051825	MPHOSPH9	74	0.000173001	1
chr4	10	gene	ENSG00000052795	FNIP2	13	9.63502e-05	30
chr5	16	gene	ENSG00000053108	FSTL4	18	0.000112987	14
chr1	29	gene	ENSG00000053372	MRTO4	121	0.00222332	1
chr20	27	gene	ENSG00000053438	NNAT	41	0.000378863	8
chr3	18	gene	ENSG00000053524	MCF2L2	21	0.000113917	12
chr11	25	gene	ENSG00000053918	KCNQ1	26	5.7261e-06	4
chr9	16	gene	ENSG00000054179	ENTPD2	20	0.000126066	9
chr2	34	gene	ENSG00000054356	PTPRN	75	0.000738168	6
chr14	18	gene	ENSG00000054690	PLEKHH1	21	0.000118464	8
chr20	13	gene	ENSG00000054803	CBLN4	15	0.000100649	4
chr14	8	gene	ENSG00000054983	GALC	9	4.27595e-05	84
chr2	25	gene	ENSG00000055044	NOP58	33	0.000228101	1
chr7	21	gene	ENSG00000055118	KCNH2	41	0.000282652	2
chr7	2	gene	ENSG00000055130	CUL1	3	0.000205198	239
chr5	12	gene	ENSG00000055163	CYFIP2	14	5.47286e-05	3
chr2	15	gene	ENSG00000055813	CCDC85A	22	0.00028521	4
chr5	1	gene	ENSG00000056097	ZFR	1	0	172
chrX	43	gene	ENSG00000056277	ZNF280C	53	0.000927691	7
chr4	34	gene	ENSG00000056291	NPFFR2	39	5.66623e-06	5
chrX	18	gene	ENSG00000056998	GYG2	28	0.000164242	9
chr18	57	gene	ENSG00000057149	SERPINB3	121	0.000183991	2
chr12	14	gene	ENSG00000057294	PKP2	20	0.000336853	11
chr3	35	gene	ENSG00000058063	ATP11B	96	0.00176633	12
chr1	36	gene	ENSG00000058085	LAMC2	81	0.000565714	2
chr15	67	gene	ENSG00000058335	RASGRF1	129	0.000450409	4
chr7	9	gene	ENSG00000058404	CAMK2B	10	0.000108891	91
chr1	42	gene	ENSG00000058804	NDC1	89	0.000740468	1
chr3	2	gene	ENSG00000058866	DGKG	2	1.13741e-08	274
chr7	116	gene	ENSG00000059377	TBXAS1	217	7.07833e-05	3
chr10	7	gene	ENSG00000059573	ALDH18A1	9	0.00011438	38
chr1	30	gene	ENSG00000059588	TARBP1	46	0.000450938	8
chr12	16	gene	ENSG00000059804	SLC2A3	18	0.00013111	16
chr12	10	gene	ENSG00000060140	STYK1	11	0.000101565	106
chr12	17	gene	ENSG00000060709	RIMBP2	20	0.000256615	7
chr1	55	gene	ENSG00000060718	COL11A1	182	0.000991386	6
chr11	18	gene	ENSG00000060749	QSER1	22	0.000168266	1
chr5	49	gene	ENSG00000061455	PRDM6	66	4.06707e-05	6
chr20	24	gene	ENSG00000061656	SPAG4	41	0.00125468	3
chr12	1	gene	ENSG00000061794	MRPS35	1	0	66
chr3	34	gene	ENSG00000061938	TNK2	69	0.00110148	8
chr16	38	gene	ENSG00000062038	CDH3	112	0.00110839	2
chr15	9	gene	ENSG00000062524	LTK	13	9.43919e-05	9
chr7	21	gene	ENSG00000062582	MRPS24	39	0.00163827	21
chr19	58	gene	ENSG00000062822	POLD1	91	0.000820362	1
chr5	2	gene	ENSG00000063438	AHRR	2	0.000134455	64
chrX	19	gene	ENSG00000063601	MTMR1	30	0.000377291	12
chr2	57	gene	ENSG00000063660	GPC1	115	0.000461634	2
chr4	6	gene	ENSG00000064042	LIMCH1	6	8.25351e-06	27
chr12	22	gene	ENSG00000064102	INTS13	35	0.00118267	1
chr12	1	gene	ENSG00000064115	TM7SF3	1	0	121
chr17	18	gene	ENSG00000064195	DLX3	23	9.67769e-05	2
chr11	44	gene	ENSG00000064201	TSPAN32	52	0.000370693	3
chr20	22	gene	ENSG00000064205	CCN5	25	1.60714e-05	6
chr9	34	gene	ENSG00000064218	DMRT3	69	0.000609358	7
chr3	7	gene	ENSG00000064225	ST3GAL6	9	7.59343e-05	142
chr16	24	gene	ENSG00000064270	ATP2C2	32	0.000188047	2
chr17	19	gene	ENSG00000064300	NGFR	30	0.000252536	11
chr8	26	gene	ENSG00000064313	TAF2	65	0.00105063	1
chr7	1	gene	ENSG00000064419	TNPO3	1	0	376
chr19	1	gene	ENSG00000064490	RFXANK	1	0	195
chr19	11	gene	ENSG00000064547	LPAR2	15	0.000173536	85
chr20	18	gene	ENSG00000064655	EYA2	33	0.000738719	11
chr12	8	gene	ENSG00000064763	FAR2	9	0.000369383	100
chr1	12	gene	ENSG00000064886	CHI3L2	13	2.85887e-05	4
chr2	9	gene	ENSG00000064989	CALCRL	10	3.43731e-05	4
chr6	21	gene	ENSG00000064999	ANKS1A	27	0.000300436	1
chr16	17	gene	ENSG00000065054	SLC9A3R2	23	0.000235393	4
chr1	24	gene	ENSG00000065183	WDR3	48	0.00057169	1
chr17	16	gene	ENSG00000065320	NTN1	22	0.000295988	11
chr10	97	gene	ENSG00000065328	MCM10	221	0.000479982	1
chr12	57	gene	ENSG00000065357	DGKA	123	0.000507405	2
chr2	114	gene	ENSG00000065413	ANKRD44	163	0.00015228	3
chr3	21	gene	ENSG00000065518	NDUFB4	33	0.000401256	12
chr3	49	gene	ENSG00000065534	MYLK	62	6.62049e-05	6
chr1	29	gene	ENSG00000065600	TMEM206	59	0.00116421	1
chr6	12	gene	ENSG00000065609	SNAP91	14	5.8721e-05	5
chr10	57	gene	ENSG00000065618	COL17A1	123	0.000466073	2
chr10	10	gene	ENSG00000065621	GSTO2	10	4.76236e-05	18
chr10	14	gene	ENSG00000065665	SEC61A2	17	0.000255275	8
chr10	22	gene	ENSG00000065675	PRKCQ	25	1.63768e-05	3
chr19	14	gene	ENSG00000065717	TLE2	17	0.00012148	74
chr10	3	gene	ENSG00000065809	FAM107B	3	1.58882e-06	502
chr6	48	gene	ENSG00000065833	ME1	101	0.000526908	7
chr2	21	gene	ENSG00000065911	MTHFD2	37	0.000453748	1
chrX	14	gene	ENSG00000065923	SLC9A7	21	0.000158958	11
chr19	12	gene	ENSG00000065989	AC011529.1	16	9.18028e-05	72
chr1	38	gene	ENSG00000066056	TIE1	94	0.000199108	4
chr12	34	gene	ENSG00000066084	DIP2B	70	0.0015679	2
chr1	128	gene	ENSG00000066185	ZMYND12	140	0.00083445	10
chr5	8	gene	ENSG00000066230	SLC9A3	9	0.000511015	13
chr2	18	gene	ENSG00000066248	NGEF	23	0.000168276	11
chr1	97	gene	ENSG00000066279	ASPM	204	0.00082834	1
chr11	116	gene	ENSG00000066336	SPI1	227	6.21981e-05	3
chr11	8	gene	ENSG00000066382	MPPED2	9	4.85882e-05	21
chr3	67	gene	ENSG00000066405	CLDN18	209	0.0012417	4
chr3	1	gene	ENSG00000066422	ZBTB11	1	0	296
chr8	25	gene	ENSG00000066855	MTFR1	45	0.000915643	1
chr7	13	gene	ENSG00000066923	STAG3	14	4.00203e-05	8
chr15	25	gene	ENSG00000066933	MYO9A	43	0.000406783	1
chr10	17	gene	ENSG00000067057	PFKP	31	0.00245877	17
chr10	12	gene	ENSG00000067082	KLF6	12	4.40497e-06	16
chrX	8	gene	ENSG00000067177	PHKA1	9	0.000428751	356
chr15	17	gene	ENSG00000067225	PKM	29	0.000551717	17
chrX	20	gene	ENSG00000067445	TRO	46	0.000506451	9
chr17	1	gene	ENSG00000067596	DHX8	1	0	192
chr1	14	gene	ENSG00000067606	PRKCZ	17	0.000103539	63
chr12	21	gene	ENSG00000067715	SYT1	31	0.000109842	14
chr3	16	gene	ENSG00000068001	HYAL2	16	6.70967e-06	4
chr3	19	gene	ENSG00000068028	RASSF1	26	0.000534286	3
chr4	54	gene	ENSG00000068078	FGFR3	99	0.000543119	2
chrX	8	gene	ENSG00000068366	ACSL4	8	4.76266e-05	16
chr17	97	gene	ENSG00000068489	PRR11	193	0.000519011	1
chr2	10	gene	ENSG00000068615	REEP1	12	3.16777e-05	11
chr13	23	gene	ENSG00000068650	ATP11A	29	0.000439087	4
chr2	1	gene	ENSG00000068784	SRBD1	1	0	227
chr11	83	gene	ENSG00000068831	RASGRP2	116	0.00109473	3
chr2	25	gene	ENSG00000068878	PSME4	45	0.000817167	1
chr3	2	gene	ENSG00000068885	IFT80	2	0.000410214	167
chr11	10	gene	ENSG00000068976	PYGM	14	0.000219741	82
chrX	37	gene	ENSG00000068985	PAGE1	47	4.61362e-05	5
chr5	57	gene	ENSG00000069011	PITX1	123	0.00141667	2
chr6	53	gene	ENSG00000069122	ADGRF5	91	0.000208308	4
chr17	24	gene	ENSG00000069188	SDK2	41	0.000613174	7
chr8	1	gene	ENSG00000069206	ADAM7	2	0.000410341	182
chr16	1	gene	ENSG00000069329	VPS35	1	0	301
chr1	66	gene	ENSG00000069424	KCNAB2	75	0.00035128	3
chr12	21	gene	ENSG00000069431	ABCC9	29	5.23198e-05	6
chr11	21	gene	ENSG00000069482	GAL	40	0.000522776	9
chrX	6	gene	ENSG00000069535	MAOB	8	0.000127136	92
chr11	5	gene	ENSG00000069696	DRD4	5	3.41243e-05	8
chr1	14	gene	ENSG00000069702	TGFBR3	16	6.53973e-05	23
chr16	17	gene	ENSG00000069764	PLA2G10	20	3.92801e-05	4
chr1	57	gene	ENSG00000069812	HES2	94	0.000141859	2
chr3	51	gene	ENSG00000069849	ATP1B3	93	0.000570048	2
chr15	24	gene	ENSG00000069956	MAPK6	32	0.00130387	2
chr15	1	gene	ENSG00000069966	GNB5	1	0	250
chr15	6	gene	ENSG00000069974	RAB27A	6	1.49004e-05	46
chr22	21	gene	ENSG00000069998	HDHD5	31	0.000754505	19
chr22	21	gene	ENSG00000070010	UFD1	34	0.000266458	19
chr12	14	gene	ENSG00000070019	GUCY2C	16	0.000101272	22
chr11	43	gene	ENSG00000070031	SCT	59	4.14776e-05	6
chr3	26	gene	ENSG00000070087	PFN2	39	0.0013839	7
chr5	9	gene	ENSG00000070193	FGF10	9	1.83629e-05	6
chr22	9	gene	ENSG00000070371	CLTCL1	9	1.57635e-05	19
chr19	25	gene	ENSG00000070404	FSTL3	41	0.000309924	6
chr8	22	gene	ENSG00000070501	POLB	38	0.00103993	1
chr5	29	gene	ENSG00000070614	NDST1	70	0.00140222	1
chr7	20	gene	ENSG00000070669	ASNS	29	0.000205128	1
chr8	15	gene	ENSG00000070718	AP3M2	18	0.0011431	25
chr16	22	gene	ENSG00000070729	CNGB1	29	5.54007e-05	2
chr10	1	gene	ENSG00000070748	CHAT	1	0	147
chr8	26	gene	ENSG00000070756	PABPC1	66	0.00267582	1
chr16	1	gene	ENSG00000070761	CFAP20	2	0.000410341	233
chr14	26	gene	ENSG00000070778	AL162171.1	50	0.0010296	6
chr5	1	gene	ENSG00000070808	CAMK2A	1	0	378
chr5	31	gene	ENSG00000070814	TCOF1	62	0.000709366	1
chr11	18	gene	ENSG00000070985	TRPM5	24	0.000112185	5
chr2	5	gene	ENSG00000071073	MGAT4A	6	0.000136947	379
chr6	15	gene	ENSG00000071242	RPS6KA2	16	1.83107e-05	4
chr14	19	gene	ENSG00000071246	VASH1	24	0.000161945	3
chr3	39	gene	ENSG00000071282	LMCD1	55	0.000172027	6
chr5	61	gene	ENSG00000071539	TRIP13	114	0.00504475	1
chr19	29	gene	ENSG00000071564	TCF3	65	0.00234973	1
chr19	2	gene	ENSG00000071655	MBD3	2	0.000102585	212
chr3	16	gene	ENSG00000071794	HLTF	24	0.000435699	12
chr2	16	gene	ENSG00000071909	MYO3B	24	0.00020543	11
chr2	22	gene	ENSG00000071967	CYBRD1	28	0.000229637	6
chr18	11	gene	ENSG00000071991	CDH19	14	0.000253271	4
chr12	14	gene	ENSG00000072041	SLC6A15	18	0.000274025	13
chrX	27	gene	ENSG00000072133	RPS6KA6	51	0.000381391	7
chr2	28	gene	ENSG00000072163	LIMS2	42	0.000431762	6
chr2	8	gene	ENSG00000072195	SPEG	8	9.55443e-06	9
chr4	15	gene	ENSG00000072201	LNX1	21	0.00124207	14
chr3	34	gene	ENSG00000072274	TFRC	56	0.000603719	12
chr5	97	gene	ENSG00000072571	HMMR	140	0.000229979	1
chr12	13	gene	ENSG00000072657	TRHDE	15	0.000182589	4
chr5	38	gene	ENSG00000072786	STK10	48	0.000374886	3
chr17	2	gene	ENSG00000072849	DERL2	2	1.57904e-08	77
chr16	11	gene	ENSG00000072864	NDE1	16	0.000894598	65
chr11	55	gene	ENSG00000072952	MRVI1	116	7.82164e-05	6
chr19	1	gene	ENSG00000073050	XRCC1	1	0	178
chr7	13	gene	ENSG00000073067	CYP2W1	22	0.000281827	11
chr3	97	gene	ENSG00000073111	MCM2	192	0.00146685	1
chr22	14	gene	ENSG00000073146	MOV10L1	17	0.000125512	7
chr22	48	gene	ENSG00000073150	PANX2	93	0.000342053	7
chr3	57	gene	ENSG00000073282	TP63	170	0.00266164	2
chrX	4	gene	ENSG00000073464	CLCN4	4	1.04906e-05	71
chr17	25	gene	ENSG00000073536	NLE1	42	0.000459023	1
chr17	58	gene	ENSG00000073605	GSDMB	164	0.00142591	8
chr17	18	gene	ENSG00000073670	ADAM11	27	0.000170938	9
chr3	1	gene	ENSG00000073711	PPP2R3A	1	0	166
chr14	42	gene	ENSG00000073712	FERMT2	69	0.000316391	6
chr1	20	gene	ENSG00000073754	CD5L	24	0.000103985	3
chr3	22	gene	ENSG00000073792	IGF2BP2	32	0.000337097	12
chr3	32	gene	ENSG00000073803	MAP3K13	49	0.000547647	12
chr17	114	gene	ENSG00000073861	TBX21	181	0.000313387	3
chr13	23	gene	ENSG00000073910	FRY	44	0.000888925	7
chr2	44	gene	ENSG00000074047	GLI2	86	0.000684216	7
chr19	23	gene	ENSG00000074181	NOTCH3	28	0.000411707	7
chr11	20	gene	ENSG00000074201	CLNS1A	37	0.00115458	1
chr4	45	gene	ENSG00000074211	PPP2R2C	88	0.000705556	7
chr11	17	gene	ENSG00000074266	EED	23	0.000223472	1
chr5	18	gene	ENSG00000074317	SNCB	22	8.16811e-05	9
chr15	28	gene	ENSG00000074410	CA12	45	0.000469296	2
chr3	10	gene	ENSG00000074416	MGLL	10	7.69425e-05	111
chr12	4	gene	ENSG00000074527	NTN4	4	4.41665e-08	1008
chr17	18	gene	ENSG00000074660	SCARF1	18	2.4479e-05	3
chr1	20	gene	ENSG00000074800	ENO1	39	0.000899435	17
chr4	29	gene	ENSG00000074966	TXK	35	8.37079e-05	3
chr12	16	gene	ENSG00000075035	WSCD2	19	9.86547e-05	23
chr15	29	gene	ENSG00000075131	TIPIN	41	0.000163848	1
chr12	29	gene	ENSG00000075188	NUP37	62	0.000355952	1
chr22	97	gene	ENSG00000075218	GTSE1	195	0.000437362	1
chr7	2	gene	ENSG00000075303	SLC25A40	2	3.15809e-08	230
chr2	17	gene	ENSG00000075340	ADD2	19	0.000235579	7
chr11	14	gene	ENSG00000075388	FGF4	17	0.000229998	30
chr17	12	gene	ENSG00000075461	CACNG4	14	6.59904e-05	27
chr7	43	gene	ENSG00000075618	FSCN1	76	0.00102394	2
chr18	17	gene	ENSG00000075643	MOCOS	31	0.000575805	62
chr3	53	gene	ENSG00000075651	PLD1	98	0.00231427	2
chr13	47	gene	ENSG00000075673	ATP12A	74	0.000139434	2
chr19	97	gene	ENSG00000075702	WDR62	170	0.00240549	1
chr3	34	gene	ENSG00000075711	DLG1	59	0.0011118	12
chr2	116	gene	ENSG00000075884	ARHGAP15	281	0.000255386	3
chr2	18	gene	ENSG00000075886	TUBA3D	25	0.000180144	8
chr2	97	gene	ENSG00000076003	MCM6	180	0.0010578	1
chr12	18	gene	ENSG00000076067	RBMS2	25	0.0003099	6
chr12	29	gene	ENSG00000076248	UNG	36	0.00012776	1
chr17	97	gene	ENSG00000076382	SPAG5	196	0.000695083	1
chr8	13	gene	ENSG00000076554	TPD52	17	0.00126965	118
chr12	19	gene	ENSG00000076555	ACACB	24	0.000157699	1
chr17	22	gene	ENSG00000076604	TRAF4	29	0.000534591	1
chr8	29	gene	ENSG00000076641	PAG1	35	9.39618e-05	3
chr11	23	gene	ENSG00000076706	AP002956.1	33	0.000269413	6
chr1	45	gene	ENSG00000076864	RAP1GAP	94	0.000855629	7
chr1	97	gene	ENSG00000077152	UBE2T	164	0.000264441	1
chr1	21	gene	ENSG00000077157	PPP1R12B	28	0.000469608	7
chrX	15	gene	ENSG00000077274	CAPN6	22	0.0002108	11
chr10	158	gene	ENSG00000077327	SPAG6	220	0.00106468	10
chr19	25	gene	ENSG00000077348	EXOSC5	53	0.000710732	1
chr10	116	gene	ENSG00000077420	APBB1IP	175	1.11568e-05	3
chr11	2	gene	ENSG00000077458	FAM76B	3	0.000170982	171
chr11	2	gene	ENSG00000077514	POLD3	2	0.000102575	58
chr1	7	gene	ENSG00000077522	ACTN2	7	6.09693e-05	16
chr4	22	gene	ENSG00000077684	JADE1	24	6.08183e-05	2
chr22	13	gene	ENSG00000077935	SMC1B	20	0.000178202	37
chr10	30	gene	ENSG00000077943	ITGA8	37	1.99233e-05	4
chr20	111	gene	ENSG00000077984	CST7	128	3.20975e-05	3
chr3	2	gene	ENSG00000078070	MCCC1	2	1.40359e-08	44
chr3	30	gene	ENSG00000078081	LAMP3	36	0.000285487	4
chr2	55	gene	ENSG00000078098	FAP	163	0.000501033	6
chr10	18	gene	ENSG00000078114	NEBL	26	0.000220653	23
chr6	12	gene	ENSG00000078269	SYNJ2	17	0.00042597	11
chr5	16	gene	ENSG00000078295	ADCY2	25	0.000135558	11
chr7	1	gene	ENSG00000078319	PMS2P1	1	0	161
chr7	14	gene	ENSG00000078399	HOXA9	19	0.000122429	22
chr6	9	gene	ENSG00000078401	EDN1	11	0.000275423	111
chr7	12	gene	ENSG00000078549	ADCYAP1R1	14	0.000142512	46
chr8	16	gene	ENSG00000078579	FGF20	20	0.00010957	11
chrX	95	gene	ENSG00000078596	ITM2A	125	0.000324098	3
chr8	2	gene	ENSG00000078668	VDAC3	2	1.80462e-08	134
chr20	58	gene	ENSG00000078814	MYH7B	133	0.000321227	8
chr20	126	gene	ENSG00000078898	BPIFB2	148	0.000300004	10
chr1	26	gene	ENSG00000078900	TP73	57	0.00054786	11
chr8	55	gene	ENSG00000079102	RUNX1T1	103	4.0565e-05	6
chr8	18	gene	ENSG00000079112	CDH17	23	0.000202903	9
chr3	1	gene	ENSG00000079257	LXN	2	0.000410341	273
chr2	24	gene	ENSG00000079308	TNS1	28	0.000438383	1
chr19	2	gene	ENSG00000079313	REXO1	2	0.000102585	212
chr12	28	gene	ENSG00000079337	RAPGEF3	65	0.000733188	7
chr19	18	gene	ENSG00000079385	CEACAM1	28	0.000306134	2
chr10	10	gene	ENSG00000079393	DUSP13	13	0.00012273	46
chr19	20	gene	ENSG00000079462	PAFAH1B3	32	0.0030572	1
chr16	58	gene	ENSG00000079616	KIF22	82	0.000440487	1
chr6	81	gene	ENSG00000079689	SCGN	86	0.000275	10
chr6	19	gene	ENSG00000079819	EPB41L2	28	0.000255558	23
chr19	28	gene	ENSG00000080031	PTPRH	61	0.000456088	2
chr3	7	gene	ENSG00000080224	EPHA6	7	1.05311e-05	58
chr2	67	gene	ENSG00000080293	SCTR	220	0.0018237	4
chr4	67	gene	ENSG00000080493	SLC4A4	93	0.000198067	4
chr6	9	gene	ENSG00000080546	SESN1	12	9.38697e-05	89
chrX	158	gene	ENSG00000080572	PIH1D3	219	4.49599e-05	10
chr13	67	gene	ENSG00000080618	CPB2	113	0.000171537	4
chr5	9	gene	ENSG00000080709	KCNN2	9	3.01152e-05	4
chr3	15	gene	ENSG00000080819	CPOX	16	6.18281e-05	12
chr3	19	gene	ENSG00000080822	CLDND1	29	0.000388197	12
chr14	1	gene	ENSG00000080824	HSP90AA1	1	0	102
chr20	97	gene	ENSG00000080839	RBL1	157	0.000338802	1
chr18	97	gene	ENSG00000080986	NDC80	235	0.000822802	1
chr1	27	gene	ENSG00000081026	MAGI3	50	0.000693172	4
chr4	67	gene	ENSG00000081041	CXCL2	124	0.00102968	4
chr4	29	gene	ENSG00000081051	AFP	39	0.000160024	7
chr2	13	gene	ENSG00000081052	COL4A4	15	4.83816e-05	4
chr14	10	gene	ENSG00000081181	ARG2	11	9.07357e-05	63
chr5	29	gene	ENSG00000081189	MEF2C	30	1.048e-05	3
chr1	116	gene	ENSG00000081237	PTPRC	306	0.00126547	3
chr1	57	gene	ENSG00000081277	PKP1	161	0.00086522	2
chr2	13	gene	ENSG00000081320	STK17B	16	4.47188e-05	3
chr2	67	gene	ENSG00000081479	LRP2	136	0.000630294	4
chr12	11	gene	ENSG00000081760	AACS	14	0.000571085	108
chr7	10	gene	ENSG00000081803	CADPS2	13	0.000632589	4
chr5	7	gene	ENSG00000081853	PCDHGA2	11	0.000139639	97
chr18	1	gene	ENSG00000081913	PHLPP1	1	0	337
chr1	19	gene	ENSG00000081985	IL12RB2	26	0.000215554	7
chr5	2	gene	ENSG00000082068	WDR70	3	3.15809e-08	278
chr2	18	gene	ENSG00000082126	MPP4	24	0.000221795	2
chr11	42	gene	ENSG00000082175	PGR	53	7.97393e-06	6
chr5	24	gene	ENSG00000082213	C5orf22	41	0.00185138	13
chr6	28	gene	ENSG00000082293	COL19A1	53	0.00057931	11
chr18	15	gene	ENSG00000082397	EPB41L3	19	0.00012387	3
chr1	11	gene	ENSG00000082482	KCNK2	20	0.000482143	7
chr1	14	gene	ENSG00000082497	SERTAD4	15	5.60362e-05	2
chr8	15	gene	ENSG00000082556	OPRK1	23	0.000221593	7
chr3	17	gene	ENSG00000082684	SEMA5B	20	9.87826e-05	7
chr2	25	gene	ENSG00000082898	XPO1	35	0.000341194	1
chr4	11	gene	ENSG00000082929	LINC01587	12	1.6869e-05	5
chr16	11	gene	ENSG00000083093	PALB2	13	0.000149077	65
chr8	2	gene	ENSG00000083168	KAT6A	4	0.000205377	110
chr8	14	gene	ENSG00000083307	GRHL2	20	0.00116417	86
chr5	24	gene	ENSG00000083720	OXCT1	33	0.000277147	13
chr12	40	gene	ENSG00000083782	EPYC	45	2.67538e-05	6
chr19	25	gene	ENSG00000083807	SLC27A5	36	0.000364742	1
chr4	22	gene	ENSG00000083857	FAT1	30	0.000313673	6
chr4	1	gene	ENSG00000084093	REST	1	0	205
chr11	13	gene	ENSG00000084234	APLP2	18	0.000205395	30
chr1	18	gene	ENSG00000084628	NKAIN1	27	0.000226093	9
chr1	29	gene	ENSG00000084636	COL16A1	49	0.000691679	6
chr2	19	gene	ENSG00000084710	EFR3B	21	8.53542e-05	2
chr2	20	gene	ENSG00000084731	KIF3C	37	0.000397745	9
chr2	29	gene	ENSG00000084774	CAD	72	0.00102642	1
chr9	106	gene	ENSG00000085265	FCN1	152	0.000230407	3
chr3	32	gene	ENSG00000085274	MYNN	62	0.00211605	12
chr7	116	gene	ENSG00000085514	PILRA	231	0.00011811	3
chr1	20	gene	ENSG00000085552	IGSF9	24	0.000154506	2
chr7	44	gene	ENSG00000085563	ABCB1	56	0.000299376	3
chr11	2	gene	ENSG00000085733	CTTN	5	0.000701386	189
chr11	48	gene	ENSG00000085741	WNT11	141	0.00120431	7
chr2	21	gene	ENSG00000085760	MTIF2	33	0.000453315	1
chr1	97	gene	ENSG00000085840	ORC1	248	0.000866609	1
chr1	97	gene	ENSG00000085999	RAD54L	191	0.000493775	1
chr11	33	gene	ENSG00000086205	FOLH1	68	0.000870274	7
chr7	14	gene	ENSG00000086289	EPDR1	20	0.000393659	9
chr19	15	gene	ENSG00000086544	ITPKC	20	0.000171355	15
chr19	45	gene	ENSG00000086548	CEACAM6	87	0.000584546	4
chr5	57	gene	ENSG00000086570	FAT2	173	0.000602545	2
chr16	28	gene	ENSG00000086696	HSD17B2	49	0.000300341	2
chrX	24	gene	ENSG00000086717	PPEF1	35	0.000206774	6
chr7	116	gene	ENSG00000086730	LAT2	177	8.82564e-05	3
chr11	1	gene	ENSG00000086827	ZW10	2	0.000205191	131
chr19	41	gene	ENSG00000086967	MYBPC2	53	0.000419739	4
chr11	55	gene	ENSG00000086991	NOX4	162	0.00109371	6
chr19	20	gene	ENSG00000087074	PPP1R15A	37	0.00045441	16
chr4	54	gene	ENSG00000087128	TMPRSS11E	88	0.000287295	2
chr16	14	gene	ENSG00000087237	CETP	15	1.71233e-05	3
chr16	9	gene	ENSG00000087250	MT3	10	3.81278e-05	9
chr14	24	gene	ENSG00000087299	L2HGDH	55	0.00176111	1
chr14	2	gene	ENSG00000087302	RTRAF	4	0.000307771	176
chr12	1	gene	ENSG00000087448	KLHL42	1	0	66
chr20	1	gene	ENSG00000087460	GNAS	1	0	36
chr12	43	gene	ENSG00000087494	PTHLH	75	0.00253102	2
chr20	7	gene	ENSG00000087495	PHACTR3	7	4.13878e-05	25
chr12	1	gene	ENSG00000087502	ERGIC2	1	0	66
chr20	32	gene	ENSG00000087510	TFAP2C	44	0.000478527	2
chr20	97	gene	ENSG00000087586	AURKA	184	0.000330193	1
chr20	68	gene	ENSG00000087589	CASS4	85	0.00150971	3
chrX	47	gene	ENSG00000087842	PIR	80	0.000811051	7
chr19	9	gene	ENSG00000087903	RFX2	10	6.98181e-05	17
chr1	21	gene	ENSG00000088035	ALG6	27	8.69125e-05	1
chr20	29	gene	ENSG00000088305	DNMT3B	36	8.10283e-05	1
chr20	28	gene	ENSG00000088320	REM1	39	0.000130085	6
chr20	97	gene	ENSG00000088325	TPX2	199	0.000451544	1
chr20	42	gene	ENSG00000088340	FER1L4	66	0.000894181	8
chr20	26	gene	ENSG00000088356	PDRG1	55	0.000672404	1
chr13	12	gene	ENSG00000088386	SLC15A1	13	3.36015e-05	112
chr13	29	gene	ENSG00000088387	DOCK9	85	0.00133711	1
chr3	10	gene	ENSG00000088538	DOCK3	11	3.48518e-05	9
chr3	57	gene	ENSG00000088726	TMEM40	169	0.000770916	2
chr20	13	gene	ENSG00000088766	CRLS1	17	0.000191031	33
chr20	16	gene	ENSG00000088826	SMOX	23	0.000252426	33
chr20	116	gene	ENSG00000088827	SIGLEC1	229	0.000176281	3
chr20	16	gene	ENSG00000088836	SLC4A11	18	1.86511e-05	7
chr20	55	gene	ENSG00000088882	CPXM1	122	0.000159688	6
chr4	67	gene	ENSG00000088926	F11	158	0.000181794	4
chr12	116	gene	ENSG00000089041	P2RX7	166	9.04901e-05	3
chr20	158	gene	ENSG00000089101	CFAP61	221	0.000103265	10
chr12	19	gene	ENSG00000089116	LHX5	35	0.000855078	2
chr12	21	gene	ENSG00000089157	RPLP0	26	0.000103647	1
chr20	14	gene	ENSG00000089195	TRMT6	22	0.000234025	33
chr20	17	gene	ENSG00000089199	CHGB	31	0.000288522	9
chr12	55	gene	ENSG00000089225	TBX5	106	0.000784927	6
chr19	57	gene	ENSG00000089356	FXYD3	126	0.000585592	2
chr17	97	gene	ENSG00000089685	BIRC5	211	0.00120831	1
chr12	96	gene	ENSG00000089692	LAG3	158	0.00122416	3
chr12	20	gene	ENSG00000089693	MLF2	26	0.000328796	1
chr14	18	gene	ENSG00000089723	OTUB2	30	0.000432909	2
chr14	1	gene	ENSG00000089902	RCOR1	1	0	102
chr19	15	gene	ENSG00000090006	LTBP4	18	0.000179433	15
chr7	29	gene	ENSG00000090263	MRPS33	84	0.0010751	1
chr19	14	gene	ENSG00000090339	ICAM1	17	0.000198318	19
chr19	2	gene	ENSG00000090372	STRN4	2	0.000136738	187
chr12	6	gene	ENSG00000090376	IRAK3	6	1.54839e-05	19
chr12	116	gene	ENSG00000090382	LYZ	178	1.28257e-05	3
chr16	17	gene	ENSG00000090447	TFAP4	17	7.3241e-06	1
chr3	44	gene	ENSG00000090512	FETUB	64	0.000336579	2
chr3	34	gene	ENSG00000090520	DNAJB11	58	0.000385633	12
chr3	16	gene	ENSG00000090534	THPO	20	8.50854e-05	9
chr16	1	gene	ENSG00000090565	RAB11FIP3	1	0	68
chr19	5	gene	ENSG00000090674	MCOLN1	6	5.84644e-05	126
chrX	97	gene	ENSG00000090889	KIF4A	213	0.000209408	1
chr16	2	gene	ENSG00000090905	TNRC6A	4	0.000820502	144
chr19	20	gene	ENSG00000090932	DLL3	62	0.000725407	9
chr7	7	gene	ENSG00000091073	DTX2	9	4.67107e-05	37
chr2	101	gene	ENSG00000091106	NLRC4	151	0.000463567	3
chr7	24	gene	ENSG00000091127	PUS7	55	0.00305373	1
chr7	20	gene	ENSG00000091128	LAMB4	30	0.000242366	11
chr7	42	gene	ENSG00000091129	NRCAM	96	0.00115719	7
chr3	154	gene	ENSG00000091181	IL5RA	181	0.00148465	10
chr16	27	gene	ENSG00000091262	ABCC6	36	0.00037132	4
chr2	57	gene	ENSG00000091409	ITGA6	107	0.00142131	2
chr2	10	gene	ENSG00000091428	RAPGEF4	10	5.41799e-05	21
chrX	3	gene	ENSG00000091482	SMPX	3	2.01353e-06	21
chr3	6	gene	ENSG00000091513	TF	6	1.26523e-05	381
chr17	63	gene	ENSG00000091583	APOH	86	0.000212334	4
chr16	96	gene	ENSG00000091651	ORC6	129	0.000250824	1
chr8	9	gene	ENSG00000091656	ZFHX4	10	5.2113e-05	31
chr6	9	gene	ENSG00000091844	RGS17	9	1.73862e-05	96
chr14	11	gene	ENSG00000092009	CMA1	12	0.000131718	20
chr14	6	gene	ENSG00000092051	JPH4	6	2.89229e-05	51
chr14	42	gene	ENSG00000092068	SLC7A8	65	0.000299221	2
chr14	19	gene	ENSG00000092140	G2E3	24	0.000287312	1
chr14	29	gene	ENSG00000092208	GEMIN2	86	0.00154942	1
chr14	47	gene	ENSG00000092295	TGM1	67	7.40441e-05	2
chr15	12	gene	ENSG00000092445	TYRO3	16	0.000479046	39
chr15	50	gene	ENSG00000092470	WDR76	67	0.000304992	1
chr15	37	gene	ENSG00000092529	CAPN3	65	0.0015576	8
chr1	4	gene	ENSG00000092607	TBX15	4	1.33642e-05	769
chr1	12	gene	ENSG00000092621	PHGDH	15	0.000528208	94
chr20	19	gene	ENSG00000092758	COL9A3	29	0.000131589	11
chr1	158	gene	ENSG00000092850	TEKT2	213	0.000137903	10
chr1	97	gene	ENSG00000092853	CLSPN	173	0.00171286	1
chr17	1	gene	ENSG00000092871	RFFL	1	0	287
chr17	16	gene	ENSG00000092929	UNC13D	16	0.000425514	7
chr8	6	gene	ENSG00000092964	DPYSL2	7	3.21886e-05	382
chr1	14	gene	ENSG00000092969	TGFB2	19	0.000621907	7
chr22	97	gene	ENSG00000093009	CDC45	187	0.000824335	1
chr22	116	gene	ENSG00000093072	ADA2	163	0.000265742	3
chr3	9	gene	ENSG00000093217	XYLB	10	6.39792e-05	40
chr5	18	gene	ENSG00000094755	GABRP	26	0.000438651	11
chr17	36	gene	ENSG00000094796	KRT31	53	0.000231554	2
chr17	97	gene	ENSG00000094804	CDC6	243	0.000694738	1
chr1	15	gene	ENSG00000094963	FMO2	15	1.64171e-05	6
chr2	47	gene	ENSG00000095002	MSH2	70	0.000462854	1
chr9	21	gene	ENSG00000095209	TMEM38B	35	0.000201008	1
chr9	38	gene	ENSG00000095370	SH2D3C	47	9.20656e-05	4
chr9	23	gene	ENSG00000095397	WHRN	27	0.000183753	8
chr10	12	gene	ENSG00000095587	TLL2	13	6.02661e-05	2
chr10	4	gene	ENSG00000095596	CYP26A1	4	4.72705e-06	35
chr10	19	gene	ENSG00000095637	SORBS1	21	2.97828e-05	6
chr10	67	gene	ENSG00000095713	CRTAC1	96	4.09387e-05	4
chr19	34	gene	ENSG00000095752	IL11	88	0.000987513	6
chr10	17	gene	ENSG00000095777	MYO3A	19	0.000178695	5
chr16	14	gene	ENSG00000095917	TPSD1	16	0.000104933	20
chr19	9	gene	ENSG00000095932	SMIM24	9	3.31563e-05	9
chr6	107	gene	ENSG00000095970	TREM2	141	0.000302276	3
chr6	9	gene	ENSG00000096060	FKBP5	12	0.000298131	25
chr6	24	gene	ENSG00000096063	SRPK1	34	0.000232748	1
chr6	67	gene	ENSG00000096088	PGC	239	0.0026128	4
chr6	21	gene	ENSG00000096092	TMEM14A	27	0.000324296	7
chr6	26	gene	ENSG00000096384	HSP90AB1	45	0.00056242	1
chr6	32	gene	ENSG00000096696	DSP	72	0.00296862	2
chr19	116	gene	ENSG00000096996	IL12RB1	262	0.000592925	3
chr1	15	gene	ENSG00000097021	ACOT7	20	0.000201942	13
chr1	47	gene	ENSG00000097046	CDC7	69	0.000196983	1
chr10	1	gene	ENSG00000099246	RAB18	1	0	453
chr10	7	gene	ENSG00000099250	NRP1	7	1.338e-05	1030
chr10	14	gene	ENSG00000099256	PRTFDC1	15	0.000123398	9
chr1	17	gene	ENSG00000099260	PALMD	22	0.000187531	2
chr10	14	gene	ENSG00000099284	H2AFY2	20	0.000163204	9
chr16	25	gene	ENSG00000099364	FBXL19	38	0.000933671	1
chrX	118	gene	ENSG00000099399	MAGEB2	154	0.000196831	5
chr19	18	gene	ENSG00000099617	EFNA2	25	6.86407e-05	9
chr19	8	gene	ENSG00000099625	CBARP	10	4.77646e-05	17
chr16	58	gene	ENSG00000099769	IGFALS	75	0.000359623	4
chr19	1	gene	ENSG00000099795	NDUFB7	1	0	279
chr19	1	gene	ENSG00000099797	TECR	1	0	279
chr19	2	gene	ENSG00000099800	TIMM13	3	0.000205219	141
chr19	24	gene	ENSG00000099812	MISP	33	0.000156052	4
chr19	17	gene	ENSG00000099822	HCN2	29	0.000434461	9
chr19	4	gene	ENSG00000099840	IZUMO4	4	6.49029e-06	111
chr19	20	gene	ENSG00000099860	GADD45B	24	4.79519e-05	16
chr22	21	gene	ENSG00000099899	TRMT2A	37	0.000300757	19
chr22	30	gene	ENSG00000099901	RANBP1	58	0.000430603	1
chr22	58	gene	ENSG00000099937	SERPIND1	64	7.54741e-06	4
chr22	49	gene	ENSG00000099953	MMP11	117	0.00183096	6
chr22	21	gene	ENSG00000099956	SMARCB1	29	0.000190924	19
chr22	42	gene	ENSG00000099958	DERL3	74	0.000746601	3
chr22	2	gene	ENSG00000099968	BCL2L13	4	0.000738299	152
chr22	28	gene	ENSG00000099974	DDTL	37	0.000141513	8
chr22	67	gene	ENSG00000099994	SUSD2	118	6.63941e-05	4
chr22	29	gene	ENSG00000100003	SEC14L2	104	0.001443	2
chr22	23	gene	ENSG00000100029	PES1	49	0.00109292	19
chr22	5	gene	ENSG00000100031	GGT1	6	2.8263e-05	27
chr22	14	gene	ENSG00000100033	PRODH	14	7.2097e-05	2
chr22	15	gene	ENSG00000100036	SLC35E4	17	6.9038e-05	7
chr22	19	gene	ENSG00000100053	CRYBB3	21	4.95807e-05	8
chr22	116	gene	ENSG00000100060	MFNG	235	9.99946e-05	3
chr22	51	gene	ENSG00000100079	LGALS2	59	7.38507e-06	3
chr22	57	gene	ENSG00000100092	SH3BP1	140	0.00213302	2
chr22	82	gene	ENSG00000100095	SEZ6L	92	0.000166734	5
chr22	23	gene	ENSG00000100116	GCAT	48	0.00113322	1
chr22	57	gene	ENSG00000100139	MICALL1	97	0.000647045	2
chr22	18	gene	ENSG00000100147	CCDC134	23	0.000295374	1
chr22	28	gene	ENSG00000100154	TTC28	64	0.00142077	1
chr22	6	gene	ENSG00000100156	SLC16A8	6	1.24151e-05	50
chr22	79	gene	ENSG00000100162	CENPM	114	0.000809823	1
chr22	20	gene	ENSG00000100167	SEPT3	31	0.000182432	9
chr22	22	gene	ENSG00000100196	KDELR3	33	0.000280859	6
chr22	55	gene	ENSG00000100197	CYP2D6	75	7.64176e-05	8
chr22	7	gene	ENSG00000100206	DMC1	8	2.62877e-05	37
chr22	31	gene	ENSG00000100207	TCF20	78	0.00248085	1
chr22	25	gene	ENSG00000100216	TOMM22	67	0.000959474	1
chr22	42	gene	ENSG00000100234	TIMP3	49	0.000267522	6
chr22	17	gene	ENSG00000100253	MIOX	33	0.000498413	11
chr22	20	gene	ENSG00000100263	RHBDD3	25	0.000180672	19
chr22	8	gene	ENSG00000100285	NEFH	9	4.50597e-05	51
chr22	14	gene	ENSG00000100290	BIK	18	0.00020516	112
chr22	2	gene	ENSG00000100294	MCAT	5	2.26003e-07	112
chr22	62	gene	ENSG00000100297	MCM5	93	0.00139048	1
chr22	17	gene	ENSG00000100302	RASD2	21	0.000114418	6
chr22	29	gene	ENSG00000100304	TTLL12	56	0.00200393	2
chr22	8	gene	ENSG00000100307	CBX7	9	8.21823e-05	90
chr22	18	gene	ENSG00000100311	PDGFB	18	4.37994e-05	6
chr22	5	gene	ENSG00000100314	CABP7	5	8.4357e-06	142
chr22	25	gene	ENSG00000100321	SYNGR1	45	0.000803554	2
chr22	6	gene	ENSG00000100344	PNPLA3	8	0.000109088	50
chr22	9	gene	ENSG00000100346	CACNA1I	11	4.60787e-05	9
chr22	1	gene	ENSG00000100347	SAMM50	1	0	112
chr22	1	gene	ENSG00000100348	TXN2	1	0	297
chr22	18	gene	ENSG00000100350	FOXRED2	24	0.000968788	1
chr22	116	gene	ENSG00000100351	GRAP2	196	0.000150852	3
chr22	1	gene	ENSG00000100353	EIF3D	1	0	297
chr22	116	gene	ENSG00000100365	NCF4	248	0.000106995	3
chr22	116	gene	ENSG00000100368	CSF2RB	276	0.00042923	3
chr22	1	gene	ENSG00000100372	SLC25A17	1	0	289
chr22	1	gene	ENSG00000100380	ST13	1	0	289
chr22	24	gene	ENSG00000100401	RANGAP1	44	0.000647468	1
chr22	27	gene	ENSG00000100410	PHF5A	57	0.000437883	1
chr22	38	gene	ENSG00000100416	TRMU	50	0.000142014	8
chr22	23	gene	ENSG00000100426	ZBED4	36	0.00116803	1
chr22	7	gene	ENSG00000100427	MLC1	8	5.47043e-05	51
chr22	47	gene	ENSG00000100429	HDAC10	63	0.000226422	8
chr14	76	gene	ENSG00000100433	KCNK10	88	0.000342134	5
chr14	19	gene	ENSG00000100442	FKBP3	23	0.000301356	1
chr14	14	gene	ENSG00000100448	CTSG	20	8.5888e-05	20
chr14	116	gene	ENSG00000100450	GZMH	215	0.000624509	3
chr14	30	gene	ENSG00000100473	COCH	72	0.000865326	7
chr14	44	gene	ENSG00000100479	POLE2	78	0.000637917	1
chr14	2	gene	ENSG00000100483	VCPKMT	2	3.15809e-08	232
chr14	14	gene	ENSG00000100490	CDKL1	19	0.000209582	11
chr14	13	gene	ENSG00000100505	TRIM9	15	5.42818e-05	7
chr14	2	gene	ENSG00000100519	PSMC6	3	0.00010258	176
chr14	22	gene	ENSG00000100522	GNPNAT1	35	0.0020593	1
chr14	95	gene	ENSG00000100526	CDKN3	151	0.00198867	1
chr14	1	gene	ENSG00000100528	CNIH1	4	0.000820618	213
chr14	34	gene	ENSG00000100558	PLEK2	97	0.00139622	2
chr14	23	gene	ENSG00000100577	GSTZ1	39	0.000692162	1
chr14	7	gene	ENSG00000100593	ISM2	7	2.85192e-05	71
chr14	11	gene	ENSG00000100599	RIN3	16	0.000147732	3
chr14	34	gene	ENSG00000100604	CHGA	54	0.000167464	7
chr14	19	gene	ENSG00000100625	SIX4	31	0.0005431	7
chr14	17	gene	ENSG00000100626	GALNT16	28	0.00121872	9
chr14	12	gene	ENSG00000100628	ASB2	13	0.000451641	23
chr14	18	gene	ENSG00000100629	CEP128	21	0.000664684	1
chr14	1	gene	ENSG00000100644	HIF1A	1	0	62
chr14	2	gene	ENSG00000100678	SLC8A3	2	7.01797e-09	270
chr14	59	gene	ENSG00000100749	VRK1	84	0.000206642	1
chr14	34	gene	ENSG00000100842	EFS	56	0.000800437	2
chr14	17	gene	ENSG00000100867	DHRS2	22	0.000223869	18
chr14	18	gene	ENSG00000100906	NFKBIA	26	0.000359633	11
chr14	23	gene	ENSG00000100908	EMC9	39	0.000221292	1
chr20	10	gene	ENSG00000100983	GSS	10	2.23498e-05	36
chr20	31	gene	ENSG00000100985	MMP9	40	0.000254016	3
chr20	97	gene	ENSG00000101003	GINS1	190	0.000384492	1
chr20	97	gene	ENSG00000101057	MYBL2	199	0.000387286	1
chr20	28	gene	ENSG00000101084	RAB5IF	45	0.000502194	7
chr20	116	gene	ENSG00000101096	NFATC2	154	5.0132e-05	3
chr20	58	gene	ENSG00000101104	PABPC1L	147	0.000396091	8
chr20	9	gene	ENSG00000101115	SALL4	13	9.14752e-05	38
chr20	23	gene	ENSG00000101132	PFDN4	40	0.000631618	1
chr20	46	gene	ENSG00000101144	BMP7	89	0.00229008	2
chr20	16	gene	ENSG00000101146	RAE1	23	0.000530429	36
chr20	14	gene	ENSG00000101158	NELFCD	16	0.00109848	36
chr20	5	gene	ENSG00000101162	TUBB1	5	1.34799e-05	82
chr20	1	gene	ENSG00000101166	PRELID3B	1	0	36
chr20	31	gene	ENSG00000101188	NTSR1	38	0.000129486	5
chr20	17	gene	ENSG00000101189	MRGBP	24	0.000337308	36
chr20	9	gene	ENSG00000101190	TCFL5	9	5.72817e-05	36
chr20	17	gene	ENSG00000101193	GID8	32	0.00337884	36
chr20	19	gene	ENSG00000101194	SLC17A9	19	0.000129352	3
chr20	9	gene	ENSG00000101198	NKAIN4	10	4.66407e-05	103
chr20	18	gene	ENSG00000101210	EEF1A2	37	0.000476108	9
chr20	35	gene	ENSG00000101213	PTK6	72	0.000518064	2
chr20	158	gene	ENSG00000101222	SPEF1	223	0.000276142	10
chr20	21	gene	ENSG00000101255	TRIB3	36	0.000456998	7
chr20	83	gene	ENSG00000101265	RASSF2	106	0.000176376	3
chr20	16	gene	ENSG00000101276	SLC52A3	21	0.000204854	2
chr20	4	gene	ENSG00000101280	ANGPT4	5	0.000221538	180
chr20	19	gene	ENSG00000101282	RSPO4	34	0.000533374	9
chr20	95	gene	ENSG00000101307	SIRPB1	115	8.91655e-05	3
chr20	57	gene	ENSG00000101311	FERMT1	127	0.000933089	2
chr20	20	gene	ENSG00000101331	CCM2L	25	0.000138717	4
chr20	55	gene	ENSG00000101335	MYL9	108	0.000226278	6
chr20	40	gene	ENSG00000101336	HCK	47	0.00044197	3
chr20	98	gene	ENSG00000101347	SAMHD1	111	1.21964e-05	3
chr20	42	gene	ENSG00000101349	PAK5	106	0.00089938	7
chr20	20	gene	ENSG00000101361	NOP56	30	0.000357644	1
chr20	57	gene	ENSG00000101384	JAG1	94	0.00121522	2
chr20	97	gene	ENSG00000101412	E2F1	191	0.00066575	1
chr20	35	gene	ENSG00000101417	PXMP4	41	0.000145851	4
chr20	2	gene	ENSG00000101439	CST3	2	1.89018e-05	731
chr20	9	gene	ENSG00000101440	ASIP	12	8.46653e-05	77
chr20	37	gene	ENSG00000101441	CST4	52	0.000313596	5
chr20	20	gene	ENSG00000101444	AHCY	33	0.000218384	1
chr20	116	gene	ENSG00000101445	PPP1R16B	180	0.000290557	3
chr20	35	gene	ENSG00000101447	FAM83D	45	0.000688482	1
chr20	15	gene	ENSG00000101452	DHX35	18	0.000245074	7
chr20	41	gene	ENSG00000101463	SYNDIG1	61	0.00035758	6
chr18	14	gene	ENSG00000101577	LPIN2	14	4.21197e-05	2
chr18	3	gene	ENSG00000101605	MYOM1	3	2.89456e-06	113
chr18	20	gene	ENSG00000101624	CEP76	24	0.000161098	1
chr18	19	gene	ENSG00000101665	SMAD7	23	4.63307e-05	6
chr18	10	gene	ENSG00000101680	LAMA1	12	9.84447e-05	40
chr18	153	gene	ENSG00000101746	NOL4	186	0.000142839	5
chr18	15	gene	ENSG00000101773	RBBP8	22	0.00134606	7
chr18	1	gene	ENSG00000101782	RIOK3	1	0	221
chrX	22	gene	ENSG00000101811	CSTF2	37	0.000484891	1
chrX	55	gene	ENSG00000101825	MXRA5	151	0.00100149	6
chrX	6	gene	ENSG00000101846	STS	7	3.76002e-05	46
chrX	33	gene	ENSG00000101849	TBL1X	51	0.000530753	7
chrX	6	gene	ENSG00000101850	GPR143	6	6.3446e-05	26
chrX	8	gene	ENSG00000101911	PRPS2	11	0.000161418	85
chrX	116	gene	ENSG00000101916	TLR8	287	0.00028092	3
chrX	9	gene	ENSG00000101935	AMMECR1	12	0.000153289	85
chrX	32	gene	ENSG00000101938	CHRDL1	51	0.000372692	4
chrX	84	gene	ENSG00000101945	SUV39H1	102	0.000209633	1
chrX	153	gene	ENSG00000101951	PAGE4	342	0.000561453	5
chrX	12	gene	ENSG00000101955	SRPX	15	0.000197192	6
chrX	1	gene	ENSG00000101997	CCDC22	1	0	226
chrX	37	gene	ENSG00000102007	PLP2	53	0.000800872	2
chrX	11	gene	ENSG00000102010	BMX	14	0.000185598	7
chrX	29	gene	ENSG00000102030	NAA10	75	0.000492827	1
chrX	10	gene	ENSG00000102032	RENBP	11	0.000117862	3
chrX	11	gene	ENSG00000102053	ZC3H12B	12	4.59755e-05	28
chrX	19	gene	ENSG00000102098	SCML2	20	0.00014532	1
chrX	67	gene	ENSG00000102104	RS1	105	0.000700339	4
chrX	11	gene	ENSG00000102109	PCSK1N	11	6.36339e-05	9
chrX	18	gene	ENSG00000102144	PGK1	44	0.000839144	17
chrX	19	gene	ENSG00000102172	SMS	29	0.000189894	7
chrX	88	gene	ENSG00000102195	GPR50	96	0.00013305	5
chrX	23	gene	ENSG00000102230	PCYT1B	49	0.000850296	7
chrX	116	gene	ENSG00000102245	CD40LG	198	0.000480572	3
chrX	26	gene	ENSG00000102287	GABRE	32	0.000515355	2
chrX	21	gene	ENSG00000102302	FGD1	39	0.000415331	9
chrX	22	gene	ENSG00000102312	PORCN	28	0.000125738	2
chrX	24	gene	ENSG00000102359	SRPX2	33	0.000275125	6
chrX	14	gene	ENSG00000102383	ZDHHC15	19	0.000149058	6
chrX	97	gene	ENSG00000102384	CENPI	194	0.00042605	1
chrX	9	gene	ENSG00000102387	TAF7L	11	6.94975e-05	13
chr13	23	gene	ENSG00000102466	FGF14	31	0.000423823	6
chr13	16	gene	ENSG00000102547	CAB39L	22	0.000299018	89
chr13	49	gene	ENSG00000102554	KLF5	100	0.00140461	2
chr19	116	gene	ENSG00000102575	ACP5	201	0.000708816	3
chr13	21	gene	ENSG00000102678	FGF9	31	0.000222795	2
chr13	14	gene	ENSG00000102683	SGCG	19	0.000117771	11
chr13	25	gene	ENSG00000102743	SLC25A15	56	0.00123592	1
chr13	34	gene	ENSG00000102755	FLT1	54	0.000309032	4
chr13	29	gene	ENSG00000102760	RGCC	36	0.000148234	4
chr13	38	gene	ENSG00000102802	MEDAG	65	0.000184437	6
chr13	6	gene	ENSG00000102804	TSC22D1	6	2.63433e-05	84
chr13	12	gene	ENSG00000102837	OLFM4	14	8.15601e-05	84
chr16	54	gene	ENSG00000102854	MSLN	65	0.000145965	4
chr16	58	gene	ENSG00000102878	HSF4	156	0.000623741	8
chr16	153	gene	ENSG00000102891	MT4	367	0.00113109	5
chr16	12	gene	ENSG00000102900	NUP93	13	5.2302e-05	1
chr16	158	gene	ENSG00000102904	TSNAXIP1	189	0.000138706	10
chr16	11	gene	ENSG00000102934	PLLP	11	7.24964e-05	71
chr16	31	gene	ENSG00000102935	ZNF423	42	0.000187976	6
chr16	10	gene	ENSG00000102970	CCL17	11	0.000117887	13
chr16	1	gene	ENSG00000103037	SETD6	1	0	233
chr16	8	gene	ENSG00000103042	SLC38A7	12	0.000576006	79
chr16	57	gene	ENSG00000103044	HAS3	137	0.000980318	2
chr16	2	gene	ENSG00000103047	TANGO6	2	1.77505e-07	191
chr16	26	gene	ENSG00000103056	SMPD3	33	0.000299883	10
chr16	29	gene	ENSG00000103121	CMC2	87	0.00110971	1
chr16	48	gene	ENSG00000103154	NECAB2	126	0.000594106	7
chr16	47	gene	ENSG00000103175	WFDC1	82	0.000417004	6
chr16	1	gene	ENSG00000103194	USP10	4	0.000615511	156
chr16	55	gene	ENSG00000103196	CRISPLD2	87	3.29967e-05	6
chr16	9	gene	ENSG00000103202	NME4	9	3.04347e-05	100
chr16	48	gene	ENSG00000103222	ABCC1	99	0.000867522	7
chr16	14	gene	ENSG00000103241	FOXF1	21	0.000253761	4
chr16	2	gene	ENSG00000103245	CIAO3	8	0.000821296	159
chr16	13	gene	ENSG00000103253	HAGHL	16	0.000330937	30
chr16	21	gene	ENSG00000103257	SLC7A5	28	0.000810628	7
chr16	8	gene	ENSG00000103269	RHBDL1	10	0.00174694	68
chr16	1	gene	ENSG00000103274	NUBP1	1	0	217
chr16	56	gene	ENSG00000103313	MEFV	90	0.000266521	3
chr16	67	gene	ENSG00000103316	CRYM	112	0.000455509	10
chr16	38	gene	ENSG00000103404	USP31	63	0.00112451	2
chr16	11	gene	ENSG00000103449	SALL1	13	0.000124033	40
chr16	24	gene	ENSG00000103495	MAZ	48	0.0012814	1
chr16	67	gene	ENSG00000103534	TMC5	161	0.000625689	4
chr16	27	gene	ENSG00000103546	SLC6A2	49	0.000211806	2
chr16	23	gene	ENSG00000103550	KNOP1	36	0.0011113	1
chr15	86	gene	ENSG00000103569	AQP9	138	0.000736659	3
chr15	5	gene	ENSG00000103647	CORO2B	6	0.00021552	81
chr15	20	gene	ENSG00000103710	RASL12	23	0.000213055	6
chr15	15	gene	ENSG00000103723	AP3B2	17	0.000144457	9
chr15	7	gene	ENSG00000103811	CTSH	7	2.08654e-05	4
chr15	2	gene	ENSG00000103852	TTC23	4	0.00103197	88
chr15	25	gene	ENSG00000103888	CEMIP	32	8.21984e-05	6
chr15	28	gene	ENSG00000103994	ZNF106	55	0.000618857	1
chr15	37	gene	ENSG00000103995	CEP152	44	0.000107359	1
chr15	26	gene	ENSG00000104044	OCA2	57	0.000511815	11
chr15	57	gene	ENSG00000104055	TGM5	119	0.000210165	2
chr15	16	gene	ENSG00000104059	FAM189A1	20	0.000224505	6
chr15	21	gene	ENSG00000104067	TJP1	27	0.000187783	1
chr15	20	gene	ENSG00000104112	SCG3	33	0.000260304	9
chr15	57	gene	ENSG00000104140	RHOV	122	0.000508498	2
chr15	97	gene	ENSG00000104147	OIP5	171	0.000197846	1
chr8	19	gene	ENSG00000104221	BRF2	34	0.000626734	1
chr8	20	gene	ENSG00000104267	CA2	27	7.46967e-05	2
chr8	9	gene	ENSG00000104290	FZD3	11	0.000170176	87
chr8	9	gene	ENSG00000104313	EYA1	10	3.39895e-05	7
chr8	25	gene	ENSG00000104321	TRPA1	49	0.000428935	11
chr8	13	gene	ENSG00000104324	CPQ	18	0.000342347	6
chr8	19	gene	ENSG00000104327	CALB1	33	0.000429664	7
chr8	17	gene	ENSG00000104332	SFRP1	22	9.32276e-05	11
chr8	23	gene	ENSG00000104341	LAPTM4B	35	0.000667416	1
chr8	34	gene	ENSG00000104356	POP1	62	0.00042678	1
chr8	25	gene	ENSG00000104368	PLAT	42	0.000385725	2
chr8	11	gene	ENSG00000104371	DKK4	13	5.1922e-05	31
chr8	19	gene	ENSG00000104381	GDAP1	33	0.000818267	1
chr8	21	gene	ENSG00000104413	ESRP1	31	0.000697131	1
chr8	54	gene	ENSG00000104415	CCN4	77	0.000212709	6
chr8	31	gene	ENSG00000104419	NDRG1	58	0.00288254	2
chr8	12	gene	ENSG00000104435	STMN2	15	0.000175713	6
chr8	2	gene	ENSG00000104442	ARMC1	2	1.0527e-08	327
chr8	16	gene	ENSG00000104447	TRPS1	20	0.000212612	11
chr8	8	gene	ENSG00000104490	NCALD	8	2.73649e-05	11
chr8	26	gene	ENSG00000104524	PYCR3	74	0.000704413	1
chr8	21	gene	ENSG00000104537	ANXA13	25	5.45297e-05	2
chr8	33	gene	ENSG00000104635	SLC39A14	55	0.000360951	6
chr8	48	gene	ENSG00000104687	GSR	109	0.00135879	7
chr8	1	gene	ENSG00000104691	UBXN8	1	0	298
chr8	40	gene	ENSG00000104722	NEFM	58	0.000461304	5
chr8	13	gene	ENSG00000104723	TUSC3	14	7.0642e-05	11
chr8	13	gene	ENSG00000104728	ARHGEF10	15	0.000181361	11
chr8	97	gene	ENSG00000104738	MCM4	170	0.000563283	1
chr8	1	gene	ENSG00000104756	KCTD9	1	0	182
chr8	20	gene	ENSG00000104760	FGL1	27	5.95513e-05	4
chr8	13	gene	ENSG00000104763	ASAH1	16	0.000601577	4
chr19	28	gene	ENSG00000104783	KCNN4	53	0.00144272	2
chr19	10	gene	ENSG00000104826	LHB	11	2.88531e-05	106
chr19	10	gene	ENSG00000104833	TUBB4A	12	4.41879e-05	9
chr19	24	gene	ENSG00000104835	SARS2	48	0.000922674	15
chr19	8	gene	ENSG00000104870	FCGRT	10	0.000201305	76
chr19	15	gene	ENSG00000104879	CKM	19	0.000127906	27
chr19	29	gene	ENSG00000104881	PPP1R13L	71	0.000495488	2
chr19	1	gene	ENSG00000104884	ERCC2	1	0	188
chr19	17	gene	ENSG00000104888	SLC17A7	34	0.000290956	9
chr19	86	gene	ENSG00000104889	RNASEH2A	137	0.000412251	1
chr19	29	gene	ENSG00000104892	KLC3	56	0.00056508	2
chr19	116	gene	ENSG00000104894	CD37	244	0.000137384	3
chr19	14	gene	ENSG00000104899	AMH	18	6.70978e-05	8
chr19	12	gene	ENSG00000104901	DKKL1	13	0.00013824	13
chr19	85	gene	ENSG00000104903	LYL1	105	0.000143105	3
chr19	52	gene	ENSG00000104907	TRMT1	94	0.00175607	8
chr19	25	gene	ENSG00000104918	RETN	35	0.000210372	3
chr19	116	gene	ENSG00000104951	IL4I1	188	0.000217082	3
chr19	34	gene	ENSG00000104967	NOVA2	58	0.000436892	4
chr19	1	gene	ENSG00000104969	SGTA	2	0.000205191	354
chr19	116	gene	ENSG00000104972	LILRB1	278	0.000262679	3
chr19	101	gene	ENSG00000104974	LILRA1	133	0.000108543	3
chr19	23	gene	ENSG00000104980	TIMM44	31	0.000422485	1
chr19	97	gene	ENSG00000105011	ASF1B	223	0.00109711	1
chr19	20	gene	ENSG00000105048	TNNT1	37	0.0003831	9
chr19	20	gene	ENSG00000105088	OLFM2	34	0.000214797	6
chr19	6	gene	ENSG00000105131	EPHX3	6	1.17423e-05	37
chr19	47	gene	ENSG00000105141	CASP14	61	0.000479825	5
chr19	21	gene	ENSG00000105143	SLC1A6	40	0.000268424	9
chr19	13	gene	ENSG00000105173	CCNE1	13	4.09961e-05	15
chr19	24	gene	ENSG00000105185	PDCD5	49	0.000873735	15
chr19	1	gene	ENSG00000105186	ANKRD27	1	0	383
chr19	24	gene	ENSG00000105197	TIMM50	53	0.000920484	15
chr19	24	gene	ENSG00000105202	FBL	42	0.000426063	15
chr19	134	gene	ENSG00000105205	CLC	142	0.000106421	5
chr19	11	gene	ENSG00000105219	CNTD2	13	0.000126424	27
chr19	40	gene	ENSG00000105220	GPI	72	0.00149357	7
chr19	26	gene	ENSG00000105227	PRX	39	0.00121672	1
chr19	22	gene	ENSG00000105245	NUMBL	28	0.000155484	15
chr19	1	gene	ENSG00000105254	TBCB	1	0	175
chr19	20	gene	ENSG00000105255	FSD1	30	0.000173763	9
chr19	1	gene	ENSG00000105258	POLR2I	1	0	175
chr19	10	gene	ENSG00000105261	OVOL3	10	4.76986e-05	15
chr19	20	gene	ENSG00000105281	SLC1A5	29	0.00200039	15
chr19	54	gene	ENSG00000105289	TJP3	85	0.000373693	4
chr8	16	gene	ENSG00000105339	DENND3	16	0.000183776	3
chr19	88	gene	ENSG00000105352	CEACAM4	132	0.000416254	3
chr19	26	gene	ENSG00000105364	MRPL4	50	0.0011147	1
chr19	2	gene	ENSG00000105372	RPS19	2	7.01797e-09	109
chr19	116	gene	ENSG00000105374	NKG7	223	0.000398207	3
chr19	16	gene	ENSG00000105376	ICAM5	24	0.000232614	11
chr19	116	gene	ENSG00000105383	CD33	206	0.000529524	3
chr19	42	gene	ENSG00000105388	CEACAM5	71	0.000316958	2
chr19	20	gene	ENSG00000105409	ATP1A3	41	0.000847265	9
chr19	52	gene	ENSG00000105427	CNFN	93	0.000288138	2
chr19	13	gene	ENSG00000105464	GRIN2D	23	0.000524067	9
chr19	12	gene	ENSG00000105467	SYNGR4	14	0.000162924	27
chr19	158	gene	ENSG00000105479	CCDC114	204	0.000119526	10
chr19	29	gene	ENSG00000105483	CARD8	34	4.26935e-05	3
chr19	58	gene	ENSG00000105486	LIG1	106	0.0014196	1
chr19	15	gene	ENSG00000105492	SIGLEC6	28	0.000189726	20
chr19	14	gene	ENSG00000105499	PLA2G4C	15	4.59135e-05	11
chr19	26	gene	ENSG00000105501	SIGLEC5	31	0.000149729	3
chr19	20	gene	ENSG00000105509	HAS1	32	0.000264934	16
chr19	158	gene	ENSG00000105519	CAPS	209	0.000498487	10
chr19	18	gene	ENSG00000105538	RASIP1	19	0.000258839	4
chr19	14	gene	ENSG00000105549	THEG	16	5.61638e-05	5
chr19	109	gene	ENSG00000105609	LILRB5	149	0.000132926	3
chr19	13	gene	ENSG00000105613	MAST1	26	0.000227898	9
chr19	6	gene	ENSG00000105641	SLC5A5	7	4.17059e-05	82
chr19	20	gene	ENSG00000105642	KCNN1	47	0.000271851	9
chr19	10	gene	ENSG00000105643	ARRDC2	13	6.87983e-05	3
chr19	6	gene	ENSG00000105647	PIK3R2	6	9.01919e-05	633
chr19	51	gene	ENSG00000105650	PDE4C	78	0.000389382	4
chr19	14	gene	ENSG00000105655	ISYNA1	17	6.01225e-05	11
chr19	47	gene	ENSG00000105664	COMP	64	4.39465e-05	6
chr19	12	gene	ENSG00000105668	UPK1A	15	7.68936e-05	9
chr19	1	gene	ENSG00000105669	COPE	1	0	246
chr19	21	gene	ENSG00000105671	DDX49	32	0.00140585	1
chr19	25	gene	ENSG00000105675	ATP4A	39	0.000341909	7
chr19	1	gene	ENSG00000105676	ARMC6	1	0	195
chr19	11	gene	ENSG00000105696	TMEM59L	19	0.000180411	9
chr19	22	gene	ENSG00000105699	LSR	31	0.000390372	15
chr19	1	gene	ENSG00000105700	KXD1	1	0	246
chr19	1	gene	ENSG00000105705	AC004475.1	1	0	195
chr19	67	gene	ENSG00000105707	HPN	117	0.000413925	4
chr19	2	gene	ENSG00000105722	ERF	2	0.000102585	109
chr19	2	gene	ENSG00000105723	GSK3A	2	0.000102585	109
chr19	2	gene	ENSG00000105732	ZNF574	4	0.0004103	109
chr19	6	gene	ENSG00000105737	GRIK5	6	2.29237e-05	27
chr19	16	gene	ENSG00000105767	CADM4	22	0.00118655	15
chr19	2	gene	ENSG00000105771	SMG9	2	1.0527e-08	178
chr7	1	gene	ENSG00000105778	AVL9	1	0	240
chr7	9	gene	ENSG00000105784	RUNDC3B	9	8.40218e-05	45
chr7	3	gene	ENSG00000105793	GTPBP10	7	0.000501494	52
chr7	14	gene	ENSG00000105810	CDK6	22	0.000700976	33
chr7	2	gene	ENSG00000105819	PMPCB	2	5.26348e-09	211
chr7	24	gene	ENSG00000105821	DNAJC2	46	0.00129108	1
chr7	116	gene	ENSG00000105851	PIK3CG	174	7.70419e-05	3
chr7	15	gene	ENSG00000105852	PON3	15	8.50325e-05	4
chr7	57	gene	ENSG00000105855	ITGB8	134	0.0009446	2
chr7	20	gene	ENSG00000105865	DUS4L	32	0.000161539	1
chr7	34	gene	ENSG00000105880	DLX5	62	0.000486581	2
chr7	9	gene	ENSG00000105889	STEAP1B	13	0.000127661	37
chr7	20	gene	ENSG00000105894	PTN	33	0.00038289	2
chr7	17	gene	ENSG00000105926	MPP6	24	0.00117322	21
chr7	31	gene	ENSG00000105928	GSDME	93	0.000842941	2
chr7	20	gene	ENSG00000105929	ATP6V0A4	26	0.000351505	10
chr7	1	gene	ENSG00000105953	OGDH	1	0	130
chr7	116	gene	ENSG00000105967	TFEC	282	0.000199608	3
chr7	34	gene	ENSG00000105971	CAV2	65	0.000478967	2
chr7	23	gene	ENSG00000105974	CAV1	42	0.000362042	6
chr7	3	gene	ENSG00000105982	RNF32	3	5.86277e-05	49
chr7	3	gene	ENSG00000105983	LMBR1	4	0.000263819	49
chr7	55	gene	ENSG00000105989	WNT2	136	0.000265045	6
chr7	8	gene	ENSG00000105991	HOXA1	9	0.000132605	22
chr7	2	gene	ENSG00000105993	DNAJB6	9	0.00102581	41
chr7	7	gene	ENSG00000106004	HOXA5	8	3.79915e-05	22
chr7	1	gene	ENSG00000106009	BRAT1	1	0	21
chr7	12	gene	ENSG00000106013	ANKRD7	14	0.000290761	9
chr7	18	gene	ENSG00000106025	TSPAN12	24	0.000163219	4
chr7	17	gene	ENSG00000106031	HOXA13	37	0.000413819	22
chr7	33	gene	ENSG00000106034	CPED1	38	0.00012623	3
chr7	22	gene	ENSG00000106066	CPVL	23	2.37575e-06	3
chr7	21	gene	ENSG00000106078	COBL	36	0.000395887	4
chr7	17	gene	ENSG00000106086	PLEKHA8	24	0.000805308	21
chr7	22	gene	ENSG00000106089	STX1A	39	0.000428533	2
chr7	21	gene	ENSG00000106100	NOD1	29	0.00044174	21
chr7	20	gene	ENSG00000106105	GARS	35	0.00107068	21
chr7	7	gene	ENSG00000106113	CRHR2	11	0.000132416	105
chr7	29	gene	ENSG00000106133	NSUN5P2	38	0.000148863	8
chr7	20	gene	ENSG00000106144	CASP2	32	0.00140558	1
chr7	21	gene	ENSG00000106153	CHCHD2	32	0.000391637	21
chr7	8	gene	ENSG00000106178	CCL24	8	2.01667e-05	3
chr7	57	gene	ENSG00000106211	HSPB1	101	0.000215377	2
chr7	28	gene	ENSG00000106236	NPTX2	45	0.000238742	6
chr7	1	gene	ENSG00000106244	PDAP1	1	0	448
chr7	1	gene	ENSG00000106245	BUD31	1	0	83
chr7	19	gene	ENSG00000106246	PTCD1	27	0.00104037	1
chr7	19	gene	ENSG00000106258	CYP3A5	22	7.67252e-05	2
chr7	21	gene	ENSG00000106263	EIF3B	47	0.00215577	21
chr7	43	gene	ENSG00000106268	NUDT1	67	0.00137242	1
chr7	57	gene	ENSG00000106278	PTPRZ1	164	0.00164835	2
chr7	1	gene	ENSG00000106290	TAF6	1	0	161
chr7	16	gene	ENSG00000106305	AIMP2	21	0.000115086	21
chr7	13	gene	ENSG00000106327	TFR2	16	0.000177099	30
chr7	28	gene	ENSG00000106344	RBM28	67	0.00183933	1
chr7	1	gene	ENSG00000106346	USP42	1	0	325
chr7	23	gene	ENSG00000106355	LSM5	54	0.00228674	1
chr7	21	gene	ENSG00000106367	AP1S1	42	0.000825785	1
chr7	153	gene	ENSG00000106410	NOBOX	281	0.000387066	5
chr7	20	gene	ENSG00000106415	GLCCI1	24	0.000547971	3
chr7	58	gene	ENSG00000106462	EZH2	73	0.000127521	1
chr7	19	gene	ENSG00000106484	MEST	33	0.000592598	9
chr7	55	gene	ENSG00000106511	MEOX2	104	0.000305289	6
chr7	25	gene	ENSG00000106536	POU6F2	52	0.000359845	14
chr7	16	gene	ENSG00000106537	TSPAN13	19	8.12948e-05	4
chr7	55	gene	ENSG00000106538	RARRES2	97	0.000216258	6
chr7	116	gene	ENSG00000106560	GIMAP2	146	0.000191111	3
chr7	1	gene	ENSG00000106608	URGCP	1	0	282
chr7	22	gene	ENSG00000106628	POLD2	46	0.00102183	21
chr7	14	gene	ENSG00000106633	GCK	19	0.000137999	5
chr7	2	gene	ENSG00000106682	EIF4H	3	5.6351e-06	186
chr7	15	gene	ENSG00000106683	LIMK1	17	0.000284453	186
chr9	12	gene	ENSG00000106686	SPATA6L	14	0.000108556	72
chr9	17	gene	ENSG00000106688	SLC1A1	19	3.32468e-05	4
chr9	17	gene	ENSG00000106689	LHX2	19	0.000397937	9
chr9	14	gene	ENSG00000106714	CNTNAP3	18	0.000147079	2
chr9	24	gene	ENSG00000106771	TMEM245	48	0.00148711	7
chr9	5	gene	ENSG00000106772	PRUNE2	7	0.000117567	266
chr9	9	gene	ENSG00000106804	C5	12	8.43835e-05	4
chr9	31	gene	ENSG00000106809	OGN	51	0.000163061	6
chr9	55	gene	ENSG00000106823	ECM2	131	0.000122108	6
chr9	1	gene	ENSG00000106829	TLE4	1	0	384
chr9	48	gene	ENSG00000106853	PTGR1	146	0.000953872	7
chr9	18	gene	ENSG00000106927	AMBP	26	0.000411931	5
chr9	95	gene	ENSG00000106948	AKNA	130	0.000641934	3
chr9	13	gene	ENSG00000106976	DNM1	14	3.03621e-05	6
chr9	38	gene	ENSG00000106991	ENG	50	0.000126495	4
chr9	12	gene	ENSG00000106992	AK1	13	5.79003e-05	4
chr9	116	gene	ENSG00000107099	DOCK8	214	0.00140287	3
chr9	48	gene	ENSG00000107105	ELAVL2	54	8.37684e-05	5
chr9	26	gene	ENSG00000107130	NCS1	44	0.000814748	2
chr9	18	gene	ENSG00000107159	CA9	35	0.000430522	17
chr9	5	gene	ENSG00000107165	TYRP1	6	3.10297e-05	132
chr9	23	gene	ENSG00000107186	MPDZ	34	0.000540247	2
chr9	15	gene	ENSG00000107242	PIP5K1B	23	0.0002786	31
chr9	15	gene	ENSG00000107281	NPDC1	18	0.000153955	9
chr9	45	gene	ENSG00000107295	SH3GL2	53	0.00022756	5
chr9	92	gene	ENSG00000107317	PTGDS	133	0.000390017	3
chr9	14	gene	ENSG00000107371	EXOSC3	17	0.000549423	1
chr10	32	gene	ENSG00000107518	ATRNL1	98	0.00108923	7
chr10	7	gene	ENSG00000107560	RAB11FIP2	7	4.4969e-05	59
chr10	36	gene	ENSG00000107562	CXCL12	41	0.00012876	6
chr10	37	gene	ENSG00000107593	PKD2L1	44	0.000124787	3
chr10	3	gene	ENSG00000107719	PALD1	3	2.7052e-07	538
chr10	33	gene	ENSG00000107738	VSIR	34	1.53741e-06	3
chr10	96	gene	ENSG00000107742	SPOCK2	116	9.28129e-05	3
chr10	63	gene	ENSG00000107798	LIPA	76	0.000356925	3
chr10	75	gene	ENSG00000107807	TLX1	96	0.00035018	5
chr10	25	gene	ENSG00000107815	TWNK	62	0.000721932	1
chr10	19	gene	ENSG00000107819	SFXN3	25	0.000240255	6
chr10	26	gene	ENSG00000107831	FGF8	39	0.000538558	7
chr10	27	gene	ENSG00000107833	NPM3	67	0.000579367	1
chr10	8	gene	ENSG00000107859	PITX3	9	3.04254e-05	87
chr10	16	gene	ENSG00000107864	CPEB3	22	0.000146285	7
chr10	13	gene	ENSG00000107954	NEURL1	16	5.06933e-05	7
chr10	13	gene	ENSG00000107968	MAP3K8	15	7.05244e-05	16
chr10	16	gene	ENSG00000107984	DKK1	19	0.000472434	2
chr10	27	gene	ENSG00000108010	GLRX3	68	0.0024336	1
chr19	54	gene	ENSG00000108106	UBE2S	84	0.000590408	1
chr10	16	gene	ENSG00000108176	DNAJC12	22	0.00019026	2
chr10	24	gene	ENSG00000108179	PPIF	36	0.000264322	7
chr10	42	gene	ENSG00000108242	CYP2C18	62	0.000257123	2
chr17	18	gene	ENSG00000108244	KRT23	27	0.000373565	2
chr17	17	gene	ENSG00000108309	RUNDC3A	22	0.000330782	9
chr17	24	gene	ENSG00000108342	CSF3	58	0.000712091	16
chr17	48	gene	ENSG00000108352	RAPGEFL1	76	0.000262948	2
chr17	18	gene	ENSG00000108370	RGS9	22	0.000164358	7
chr17	12	gene	ENSG00000108375	RNF43	15	0.000124969	92
chr17	12	gene	ENSG00000108379	WNT3	12	3.04821e-05	7
chr17	28	gene	ENSG00000108381	ASPA	29	9.58298e-06	4
chr17	29	gene	ENSG00000108384	RAD51C	43	0.000110544	1
chr17	15	gene	ENSG00000108387	SEPT4	18	4.63986e-05	6
chr17	90	gene	ENSG00000108405	P2RX1	143	0.00116736	3
chr17	48	gene	ENSG00000108448	TRIM16L	100	0.000238071	7
chr17	28	gene	ENSG00000108468	CBX1	62	0.00103746	7
chr17	47	gene	ENSG00000108469	RECQL5	78	0.00192682	8
chr17	1	gene	ENSG00000108511	HOXB6	1	0	116
chr17	52	gene	ENSG00000108515	ENO3	75	6.98126e-05	8
chr17	12	gene	ENSG00000108561	C1QBP	18	0.000948301	77
chr17	17	gene	ENSG00000108576	SLC6A4	24	0.00016658	23
chr17	20	gene	ENSG00000108578	BLMH	26	0.000146076	7
chr17	18	gene	ENSG00000108602	ALDH3A1	19	4.32518e-05	7
chr17	13	gene	ENSG00000108622	ICAM2	15	3.91342e-05	3
chr17	16	gene	ENSG00000108666	C17orf75	16	6.91384e-06	1
chr17	45	gene	ENSG00000108671	PSMD11	90	0.00150745	7
chr17	24	gene	ENSG00000108688	CCL7	27	0.000142445	3
chr17	22	gene	ENSG00000108691	CCL2	27	0.000106236	6
chr17	20	gene	ENSG00000108759	KRT32	30	0.000217995	2
chr17	47	gene	ENSG00000108773	KAT2A	64	0.000714179	8
chr17	15	gene	ENSG00000108786	HSD17B1	21	0.00024627	56
chr17	116	gene	ENSG00000108798	ABI3	273	0.000155191	3
chr17	16	gene	ENSG00000108813	DLX4	19	0.000102495	9
chr17	55	gene	ENSG00000108821	COL1A1	151	0.000369388	6
chr17	39	gene	ENSG00000108823	SGCA	69	0.000452639	4
chr17	12	gene	ENSG00000108828	VAT1	15	0.000146335	28
chr17	11	gene	ENSG00000108830	RND2	12	2.91986e-05	42
chr17	18	gene	ENSG00000108839	ALOX12	22	9.45308e-05	2
chr17	17	gene	ENSG00000108852	MPP2	22	0.000574228	9
chr17	13	gene	ENSG00000108861	DUSP3	14	7.2532e-05	11
chr17	23	gene	ENSG00000108924	HLF	52	0.000533827	23
chr17	6	gene	ENSG00000108932	SLC16A6	6	3.6597e-05	82
chr17	12	gene	ENSG00000108950	FAM20A	13	7.32778e-05	4
chr17	2	gene	ENSG00000108953	YWHAE	2	7.01797e-09	19
chr17	6	gene	ENSG00000108984	MAP2K6	8	4.59071e-05	22
chr17	48	gene	ENSG00000109062	SLC9A3R1	115	0.00110026	2
chr17	49	gene	ENSG00000109099	PMP22	65	1.69774e-05	6
chr17	57	gene	ENSG00000109101	FOXN1	107	0.000290807	2
chr17	21	gene	ENSG00000109103	UNC119	33	0.000285473	1
chr17	11	gene	ENSG00000109107	ALDOC	12	3.49997e-05	17
chr4	153	gene	ENSG00000109132	PHOX2B	266	0.000203657	5
chr4	24	gene	ENSG00000109163	GNRHR	26	7.80074e-05	5
chr4	10	gene	ENSG00000109189	USP46	12	0.000113217	59
chr4	20	gene	ENSG00000109193	SULT1E1	40	0.00048033	11
chr4	46	gene	ENSG00000109205	ODAM	65	0.000382753	5
chr4	2	gene	ENSG00000109220	CHIC2	3	0.000205543	59
chr4	7	gene	ENSG00000109255	NMU	8	0.00105727	205
chr4	153	gene	ENSG00000109272	PF4V1	192	0.000429937	5
chr4	21	gene	ENSG00000109321	AREG	46	0.000561854	16
chr4	153	gene	ENSG00000109424	UCP1	212	0.000385638	5
chr4	10	gene	ENSG00000109436	TBC1D9	13	8.04513e-05	90
chr4	25	gene	ENSG00000109458	GAB1	34	0.000437716	7
chr4	4	gene	ENSG00000109501	WFS1	5	0.000217766	89
chr4	48	gene	ENSG00000109511	ANXA10	113	0.000870611	7
chr4	13	gene	ENSG00000109586	GALNT7	13	4.94428e-05	30
chr4	14	gene	ENSG00000109610	SOD3	16	1.42601e-05	4
chr4	33	gene	ENSG00000109654	TRIM2	69	0.0011382	2
chr4	97	gene	ENSG00000109674	NEIL3	160	0.000252047	1
chr4	31	gene	ENSG00000109685	NSD2	55	0.00347071	1
chr4	18	gene	ENSG00000109686	SH3D19	22	0.000198388	1
chr4	25	gene	ENSG00000109705	NKX3-2	40	0.000389659	6
chr4	34	gene	ENSG00000109743	BST1	37	9.9033e-05	3
chr4	25	gene	ENSG00000109756	RAPGEF2	38	0.00037285	1
chr4	26	gene	ENSG00000109762	SNX25	43	0.000263033	4
chr4	15	gene	ENSG00000109771	LRP2BP	18	6.0886e-05	10
chr4	12	gene	ENSG00000109794	FAM149A	19	0.000235464	9
chr4	97	gene	ENSG00000109805	NCAPG	220	0.000326336	1
chr4	33	gene	ENSG00000109814	UGDH	41	0.000262206	7
chr4	8	gene	ENSG00000109819	PPARGC1A	12	5.40522e-05	84
chr11	1	gene	ENSG00000109854	HTATIP2	1	0	385
chr11	11	gene	ENSG00000109881	CCDC34	13	0.000283155	148
chr11	27	gene	ENSG00000109906	ZBTB16	34	0.000254196	4
chr11	116	gene	ENSG00000109943	CRTAM	269	0.000442348	3
chr11	5	gene	ENSG00000110002	VWA5A	5	1.65635e-05	77
chr11	24	gene	ENSG00000110013	SIAE	29	0.000522148	4
chr11	116	gene	ENSG00000110031	LPXN	208	6.39356e-05	3
chr11	11	gene	ENSG00000110042	DTX4	12	6.24794e-05	76
chr11	25	gene	ENSG00000110047	EHD1	36	0.000616671	7
chr11	17	gene	ENSG00000110074	FOXRED1	28	0.000682878	1
chr11	21	gene	ENSG00000110076	NRXN2	36	0.000266632	9
chr11	116	gene	ENSG00000110077	MS4A6A	174	1.55686e-05	3
chr11	116	gene	ENSG00000110079	MS4A4A	197	6.34198e-05	3
chr11	24	gene	ENSG00000110104	CCDC86	36	0.000422072	1
chr11	24	gene	ENSG00000110107	PRPF19	39	0.000765357	1
chr11	153	gene	ENSG00000110148	CCKBR	244	0.00100767	5
chr11	14	gene	ENSG00000110172	CHORDC1	15	8.28123e-05	1
chr11	67	gene	ENSG00000110195	FOLR1	192	0.000360653	4
chr11	20	gene	ENSG00000110203	FOLR3	27	0.000141967	2
chr11	34	gene	ENSG00000110237	ARHGEF17	61	0.000846023	6
chr11	153	gene	ENSG00000110245	APOC3	280	0.000384213	5
chr11	14	gene	ENSG00000110318	CEP126	17	0.000194798	10
chr11	116	gene	ENSG00000110324	IL10RA	233	6.66283e-05	3
chr11	22	gene	ENSG00000110328	GALNT18	33	0.000240536	2
chr11	19	gene	ENSG00000110375	UPK2	36	0.000368373	2
chr11	57	gene	ENSG00000110400	NECTIN1	167	0.00169736	2
chr11	18	gene	ENSG00000110427	KIAA1549L	23	0.000150185	7
chr11	116	gene	ENSG00000110446	SLC15A3	183	0.000103333	3
chr11	153	gene	ENSG00000110484	SCGB2A2	379	0.00117348	5
chr11	18	gene	ENSG00000110492	MDK	25	0.000140066	2
chr11	53	gene	ENSG00000110583	NAA40	69	0.000383117	8
chr11	4	gene	ENSG00000110651	CD81	4	3.08606e-05	28
chr11	18	gene	ENSG00000110660	SLC35F2	29	0.000309663	11
chr11	98	gene	ENSG00000110665	C11orf21	152	0.00127775	3
chr11	140	gene	ENSG00000110680	CALCA	147	0.000172917	5
chr11	21	gene	ENSG00000110693	SOX6	31	0.00134729	7
chr11	1	gene	ENSG00000110696	C11orf58	2	0.000410341	277
chr11	28	gene	ENSG00000110777	POU2AF1	47	0.000496445	3
chr12	38	gene	ENSG00000110799	VWF	72	0.00100637	4
chr12	26	gene	ENSG00000110811	P3H3	64	0.00110409	6
chr12	4	gene	ENSG00000110844	PRPF40B	4	1.18351e-06	8
chr12	105	gene	ENSG00000110848	CD69	118	8.21591e-06	3
chr12	116	gene	ENSG00000110876	SELPLG	228	9.93416e-05	3
chr12	12	gene	ENSG00000110881	ASIC1	14	5.92671e-05	11
chr12	116	gene	ENSG00000110934	BIN2	283	0.000326536	3
chr12	23	gene	ENSG00000110944	IL23A	47	0.000418065	11
chr12	12	gene	ENSG00000110987	BCL7A	14	8.27724e-05	53
chr12	12	gene	ENSG00000111012	CYP27B1	13	0.000261056	23
chr12	36	gene	ENSG00000111052	LIN7A	70	0.00111186	7
chr12	9	gene	ENSG00000111058	ACSS3	13	9.61568e-05	6
chr12	24	gene	ENSG00000111077	TNS2	28	0.0003776	4
chr12	33	gene	ENSG00000111087	GLI1	64	0.000836786	7
chr12	23	gene	ENSG00000111144	LTA4H	29	0.0012186	4
chr12	59	gene	ENSG00000111181	SLC6A12	65	2.33026e-05	3
chr12	10	gene	ENSG00000111186	WNT5B	10	2.52853e-05	11
chr12	29	gene	ENSG00000111196	MAGOHB	52	0.000524894	1
chr12	41	gene	ENSG00000111199	TRPV4	56	0.000203182	2
chr12	97	gene	ENSG00000111206	FOXM1	223	0.000958125	1
chr12	26	gene	ENSG00000111215	PRR4	37	0.000822965	8
chr12	1	gene	ENSG00000111231	GPN3	1	0	341
chr12	97	gene	ENSG00000111247	RAD51AP1	218	0.000619922	1
chr12	38	gene	ENSG00000111252	SH2B3	43	2.61361e-05	3
chr12	8	gene	ENSG00000111269	CREBL2	9	6.6459e-05	3
chr12	21	gene	ENSG00000111275	ALDH2	33	0.000544608	11
chr12	44	gene	ENSG00000111291	GPRC5D	82	0.000392795	2
chr12	27	gene	ENSG00000111300	NAA25	46	0.000998714	1
chr12	8	gene	ENSG00000111325	OGFOD2	9	2.62573e-05	108
chr12	37	gene	ENSG00000111339	ART4	53	0.000171865	4
chr12	34	gene	ENSG00000111341	MGP	52	0.000106605	4
chr12	9	gene	ENSG00000111344	RASAL1	11	9.02625e-05	108
chr12	114	gene	ENSG00000111348	ARHGDIB	142	6.54965e-05	3
chr12	41	gene	ENSG00000111364	DDX55	61	0.000364545	8
chr12	9	gene	ENSG00000111371	SLC38A1	10	0.000284189	400
chr12	15	gene	ENSG00000111412	C12orf49	21	0.000342411	8
chr12	44	gene	ENSG00000111432	FZD10	73	0.000415936	7
chr12	76	gene	ENSG00000111445	RFC5	105	0.000124192	1
chr12	13	gene	ENSG00000111450	STX2	14	9.78498e-05	6
chr12	10	gene	ENSG00000111452	ADGRD1	10	6.58323e-08	4
chr12	1	gene	ENSG00000111530	CAND1	1	0	468
chr12	71	gene	ENSG00000111581	NUP107	109	0.000983473	1
chr12	97	gene	ENSG00000111602	TIMELESS	207	0.00121774	1
chr12	22	gene	ENSG00000111639	MRPL51	38	0.000261012	1
chr12	19	gene	ENSG00000111640	GAPDH	23	0.000108488	1
chr12	46	gene	ENSG00000111641	NOP2	85	0.00166475	1
chr12	1	gene	ENSG00000111652	COPS7A	1	0	291
chr12	23	gene	ENSG00000111664	GNB3	32	0.000299817	8
chr12	97	gene	ENSG00000111665	CDCA3	196	0.000340622	1
chr12	21	gene	ENSG00000111667	USP5	30	0.000339408	1
chr12	22	gene	ENSG00000111669	TPI1	48	0.000951185	1
chr12	18	gene	ENSG00000111674	ENO2	32	0.000557386	17
chr12	4	gene	ENSG00000111696	NT5DC3	6	0.000410596	302
chr12	8	gene	ENSG00000111700	SLCO1B3	9	1.68273e-05	157
chr12	153	gene	ENSG00000111701	APOBEC1	308	0.000598126	5
chr12	20	gene	ENSG00000111716	LDHB	25	0.000342096	1
chr12	20	gene	ENSG00000111726	CMAS	26	0.000427221	1
chr12	106	gene	ENSG00000111729	CLEC4A	132	7.51698e-05	3
chr12	1	gene	ENSG00000111731	C2CD5	1	0	387
chr12	116	gene	ENSG00000111796	KLRB1	215	0.000700704	3
chr6	76	gene	ENSG00000111801	BTN3A3	104	0.000235418	3
chr6	14	gene	ENSG00000111816	FRK	17	9.09626e-05	2
chr6	158	gene	ENSG00000111834	RSPH4A	222	5.32931e-05	10
chr6	157	gene	ENSG00000111837	MAK	180	0.00047538	10
chr6	24	gene	ENSG00000111845	PAK1IP1	48	0.00243814	1
chr6	11	gene	ENSG00000111859	NEDD9	15	0.000188833	111
chr6	19	gene	ENSG00000111863	ADTRP	23	8.75949e-05	11
chr6	18	gene	ENSG00000111879	FAM184A	19	5.80833e-05	2
chr6	5	gene	ENSG00000111885	MAN1A1	5	3.6693e-06	43
chr6	29	gene	ENSG00000111897	SERINC1	71	0.00223733	1
chr6	28	gene	ENSG00000111907	TPD52L1	45	0.000609672	7
chr6	23	gene	ENSG00000111912	NCOA7	31	0.000245453	16
chr6	54	gene	ENSG00000111913	RIPOR2	61	5.34368e-06	3
chr6	9	gene	ENSG00000111961	SASH1	10	7.74056e-05	89
chr6	11	gene	ENSG00000111981	ULBP1	13	0.000167918	82
chr6	97	gene	ENSG00000112029	FBXO5	172	0.000628377	1
chr6	5	gene	ENSG00000112039	FANCE	6	0.000130325	35
chr6	5	gene	ENSG00000112041	TULP1	6	0.000115356	35
chr6	46	gene	ENSG00000112118	MCM3	73	0.000413198	1
chr6	7	gene	ENSG00000112137	PHACTR1	9	0.000428041	25
chr6	29	gene	ENSG00000112144	ICK	52	0.00127293	7
chr6	1	gene	ENSG00000112146	FBXO9	1	0	349
chr6	15	gene	ENSG00000112149	CD83	19	0.000360258	74
chr6	67	gene	ENSG00000112175	BMP5	101	0.000192436	4
chr6	39	gene	ENSG00000112214	FHL5	80	0.000100165	4
chr6	15	gene	ENSG00000112218	GPR63	17	6.86823e-05	7
chr6	67	gene	ENSG00000112232	KHDRBS2	141	0.000267068	4
chr6	1	gene	ENSG00000112234	FBXL4	1	0	330
chr6	17	gene	ENSG00000112238	PRDM13	21	0.000222264	9
chr6	25	gene	ENSG00000112242	E2F3	44	0.00117189	1
chr6	39	gene	ENSG00000112280	COL9A1	70	0.000424255	5
chr6	45	gene	ENSG00000112290	WASF1	85	0.000690094	7
chr6	91	gene	ENSG00000112303	VNN2	138	0.000444162	3
chr6	79	gene	ENSG00000112312	GMNN	151	0.00102575	1
chr6	16	gene	ENSG00000112320	SOBP	26	0.00041602	6
chr6	122	gene	ENSG00000112333	NR2E1	132	8.1454e-05	5
chr6	9	gene	ENSG00000112367	FIG4	9	6.59532e-05	89
chr6	57	gene	ENSG00000112378	PERP	147	0.000450822	2
chr6	17	gene	ENSG00000112379	ARFGEF3	29	0.000271679	28
chr6	24	gene	ENSG00000112414	ADGRG6	40	0.000381677	7
chr6	14	gene	ENSG00000112419	PHACTR2	18	0.000261314	89
chr6	134	gene	ENSG00000112494	UNC93A	168	0.000288278	5
chr6	150	gene	ENSG00000112530	PACRG	171	0.000613664	10
chr6	6	gene	ENSG00000112531	QKI	6	1.98041e-05	74
chr6	158	gene	ENSG00000112539	C6orf118	318	0.000983336	10
chr6	28	gene	ENSG00000112559	MDFI	51	0.000228846	2
chr6	9	gene	ENSG00000112576	CCND3	14	0.000398921	25
chr6	26	gene	ENSG00000112578	BYSL	73	0.00418068	1
chr6	16	gene	ENSG00000112699	GMDS	20	0.000230342	68
chr6	97	gene	ENSG00000112742	TTK	201	0.000397594	1
chr6	18	gene	ENSG00000112761	CCN6	26	0.000225624	5
chr6	55	gene	ENSG00000112769	LAMA4	180	0.000830142	6
chr6	67	gene	ENSG00000112782	CLIC5	157	0.00209228	4
chr6	116	gene	ENSG00000112799	LY86	227	0.000536691	3
chr6	5	gene	ENSG00000112837	TBX18	6	0.000420278	40
chr5	24	gene	ENSG00000112877	CEP72	49	0.00171305	13
chr5	19	gene	ENSG00000112902	SEMA5A	26	0.000275673	11
chr5	51	gene	ENSG00000112936	C7	100	0.000728997	4
chr5	1	gene	ENSG00000112941	TENT4A	1	0	13
chr5	158	gene	ENSG00000112981	NME5	229	0.000395806	10
chr5	97	gene	ENSG00000112984	KIF20A	207	0.000335377	1
chr5	24	gene	ENSG00000112996	MRPS30	37	0.00103565	13
chr5	25	gene	ENSG00000113070	HBEGF	53	0.000875809	2
chr5	10	gene	ENSG00000113163	COL4A3BP	12	0.000242439	13
chr5	2	gene	ENSG00000113209	PCDHB5	2	2.70083e-06	93
chr5	10	gene	ENSG00000113211	PCDHB6	18	0.000198993	97
chr5	6	gene	ENSG00000113231	PDE8B	6	2.95207e-05	124
chr5	116	gene	ENSG00000113263	ITK	201	0.000554142	3
chr5	134	gene	ENSG00000113327	GABRG2	175	0.000729445	5
chr5	19	gene	ENSG00000113356	POLR3G	26	0.000213046	1
chr5	24	gene	ENSG00000113360	DROSHA	55	0.00130106	13
chr5	97	gene	ENSG00000113368	LMNB1	186	0.00060375	1
chr5	12	gene	ENSG00000113369	ARRDC3	13	0.000138622	280
chr5	24	gene	ENSG00000113407	TARS	39	0.00260878	13
chr5	16	gene	ENSG00000113430	IRX4	18	7.39583e-05	2
chr5	12	gene	ENSG00000113448	PDE4D	13	6.16996e-05	16
chr5	1	gene	ENSG00000113456	RAD1	1	0	328
chr5	24	gene	ENSG00000113460	BRIX1	42	0.00108735	13
chr5	24	gene	ENSG00000113494	PRLR	41	0.000526753	11
chr5	38	gene	ENSG00000113555	PCDH12	84	0.000201751	4
chr5	24	gene	ENSG00000113569	NUP155	58	0.00158381	13
chr5	5	gene	ENSG00000113580	NR3C1	5	2.06033e-05	608
chr5	16	gene	ENSG00000113594	LIFR	19	0.000219414	11
chr5	11	gene	ENSG00000113645	WWC1	15	8.90568e-05	76
chr5	1	gene	ENSG00000113719	ERGIC1	1	0	90
chr5	21	gene	ENSG00000113722	CDX1	30	0.000342622	6
chr5	1	gene	ENSG00000113732	ATP6V0E1	1	0	90
chr5	21	gene	ENSG00000113739	STC2	36	0.000205792	7
chr5	4	gene	ENSG00000113742	CPEB4	4	7.72235e-06	280
chr3	32	gene	ENSG00000113790	EHHADH	47	0.000244448	12
chr3	93	gene	ENSG00000113810	SMC4	153	0.00313378	1
chr3	34	gene	ENSG00000113838	TBCCD1	75	0.00048096	12
chr3	1	gene	ENSG00000113916	BCL6	1	0	104
chr3	29	gene	ENSG00000113924	HGD	51	0.0003334	4
chr3	47	gene	ENSG00000113946	CLDN16	73	0.000756073	2
chr3	116	gene	ENSG00000114013	CD86	241	5.89381e-05	3
chr3	17	gene	ENSG00000114019	AMOTL2	21	0.000242062	6
chr3	23	gene	ENSG00000114021	NIT2	51	0.00151195	1
chr3	21	gene	ENSG00000114023	FAM162A	42	0.000978345	12
chr3	26	gene	ENSG00000114054	PCCB	58	0.0014281	1
chr3	32	gene	ENSG00000114113	RBP2	34	5.544e-05	4
chr3	11	gene	ENSG00000114115	RBP1	13	0.000634523	55
chr3	23	gene	ENSG00000114124	GRK7	28	0.00012134	14
chr3	28	gene	ENSG00000114125	RNF7	53	0.00217067	12
chr3	1	gene	ENSG00000114126	TFDP2	1	0	194
chr3	1	gene	ENSG00000114127	XRN1	1	0	194
chr3	15	gene	ENSG00000114166	KAT2B	18	0.00107147	3
chr3	42	gene	ENSG00000114204	SERPINI2	51	0.000243055	5
chr3	33	gene	ENSG00000114209	PDCD10	58	0.000772989	12
chr3	127	gene	ENSG00000114248	LRRC31	148	0.00023295	5
chr3	48	gene	ENSG00000114251	WNT5A	130	0.00207034	7
chr3	18	gene	ENSG00000114268	PFKFB4	40	0.000785145	17
chr3	57	gene	ENSG00000114270	COL7A1	111	0.000903254	2
chr3	30	gene	ENSG00000114279	FGF12	58	0.000563895	7
chr3	42	gene	ENSG00000114331	ACAP2	114	0.00138277	12
chr3	97	gene	ENSG00000114346	ECT2	169	0.00462835	1
chr3	8	gene	ENSG00000114353	GNAI2	8	1.09069e-06	3
chr3	17	gene	ENSG00000114354	TFG	25	0.000619957	12
chr3	10	gene	ENSG00000114378	HYAL1	11	0.000128945	23
chr3	34	gene	ENSG00000114416	FXR1	93	0.00139637	12
chr3	12	gene	ENSG00000114446	IFT57	14	0.000159034	4
chr3	63	gene	ENSG00000114455	HHLA2	72	0.000189716	10
chr3	153	gene	ENSG00000114487	MORC1	303	0.000661483	5
chr3	24	gene	ENSG00000114491	UMPS	44	0.000525849	12
chr3	34	gene	ENSG00000114503	NCBP2	53	0.000619453	12
chr3	19	gene	ENSG00000114541	FRMD4B	22	0.000137384	2
chr3	17	gene	ENSG00000114631	PODXL2	29	0.000231656	9
chr3	19	gene	ENSG00000114638	UPK1B	25	0.000460542	2
chr3	16	gene	ENSG00000114654	EFCC1	17	4.41639e-05	4
chr3	21	gene	ENSG00000114686	MRPL3	43	0.00356718	12
chr3	4	gene	ENSG00000114698	PLSCR4	4	1.0835e-05	17
chr3	33	gene	ENSG00000114737	CISH	35	6.93326e-06	4
chr3	1	gene	ENSG00000114744	COMMD2	1	0	338
chr3	15	gene	ENSG00000114757	PEX5L	16	5.25737e-05	11
chr3	46	gene	ENSG00000114770	ABCC5	116	0.000558676	2
chr3	11	gene	ENSG00000114779	ABHD14B	12	4.39404e-05	11
chr3	34	gene	ENSG00000114790	ARHGEF26	65	0.00066842	7
chr3	1	gene	ENSG00000114796	KLHL24	1	0	216
chr3	14	gene	ENSG00000114805	PLCH1	20	0.00013185	31
chr3	18	gene	ENSG00000114812	VIPR1	22	0.000317753	2
chr3	58	gene	ENSG00000114841	DNAH1	114	0.00218741	8
chr3	32	gene	ENSG00000114853	ZBTB47	53	0.000515702	6
chr3	67	gene	ENSG00000114854	TNNC1	157	0.000452735	4
chr3	34	gene	ENSG00000114859	CLCN2	50	8.70449e-05	12
chr3	10	gene	ENSG00000114861	FOXP1	11	9.70488e-05	6
chr3	34	gene	ENSG00000114867	EIF4G1	120	0.00421357	12
chr2	18	gene	ENSG00000114923	SLC4A3	29	0.000359332	9
chr2	48	gene	ENSG00000114948	ADAM23	161	0.0013518	7
chr2	1	gene	ENSG00000114956	DGUOK	1	0	39
chr2	11	gene	ENSG00000114993	RTKN	14	0.000164387	9
chr2	38	gene	ENSG00000115008	IL1A	93	0.00049198	2
chr2	11	gene	ENSG00000115109	EPB41L5	12	5.38487e-05	2
chr2	11	gene	ENSG00000115138	POMC	11	2.3409e-05	7
chr2	10	gene	ENSG00000115155	OTOF	10	6.0515e-05	81
chr2	1	gene	ENSG00000115159	GPD2	1	0	235
chr2	97	gene	ENSG00000115163	CENPA	172	0.000103556	1
chr2	116	gene	ENSG00000115165	CYTIP	259	0.000373589	3
chr2	1	gene	ENSG00000115170	ACVR1	1	0	235
chr2	1	gene	ENSG00000115183	TANC1	2	0.000205191	183
chr2	18	gene	ENSG00000115194	SLC30A3	29	0.00018356	9
chr2	17	gene	ENSG00000115226	FNDC4	24	0.000319226	11
chr2	15	gene	ENSG00000115233	PSMD14	20	0.000155266	1
chr19	23	gene	ENSG00000115255	REEP6	41	0.000498269	2
chr2	153	gene	ENSG00000115263	GCG	360	0.000661913	5
chr2	32	gene	ENSG00000115271	GCA	36	0.00010341	2
chr2	18	gene	ENSG00000115274	INO80B	20	0.000100596	8
chr2	1	gene	ENSG00000115295	CLIP4	2	0.000205191	326
chr2	11	gene	ENSG00000115297	TLX2	14	0.000184922	9
chr2	29	gene	ENSG00000115306	SPTBN1	73	0.0010487	1
chr2	18	gene	ENSG00000115339	GALNT3	18	0.000105016	2
chr2	37	gene	ENSG00000115361	ACADL	63	0.000624535	4
chr2	28	gene	ENSG00000115363	EVA1A	42	0.000622447	7
chr2	13	gene	ENSG00000115368	WDR75	16	0.000227886	78
chr2	13	gene	ENSG00000115380	EFEMP1	16	0.000123066	4
chr2	146	gene	ENSG00000115386	REG1A	164	4.65055e-05	5
chr2	26	gene	ENSG00000115392	FANCL	51	0.00129855	1
chr2	2	gene	ENSG00000115421	PAPOLG	2	2.10539e-08	275
chr2	158	gene	ENSG00000115423	DNAH6	194	1.83711e-05	10
chr2	32	gene	ENSG00000115457	IGFBP2	74	0.00223562	2
chr2	26	gene	ENSG00000115461	IGFBP5	42	0.000549	6
chr2	20	gene	ENSG00000115484	CCT4	28	0.000253227	1
chr2	1	gene	ENSG00000115504	EHBP1	1	0	388
chr2	18	gene	ENSG00000115507	OTX1	24	0.000848313	7
chr2	3	gene	ENSG00000115514	TXNDC9	4	6.15595e-05	60
chr2	49	gene	ENSG00000115523	GNLY	69	4.7855e-05	3
chr2	1	gene	ENSG00000115524	SF3B1	1	0	78
chr2	3	gene	ENSG00000115525	ST3GAL5	3	8.69903e-06	639
chr2	1	gene	ENSG00000115539	PDCL3	1	0	60
chr2	1	gene	ENSG00000115540	MOB4	1	0	482
chr2	23	gene	ENSG00000115541	HSPE1	33	0.00045416	1
chr2	18	gene	ENSG00000115548	KDM3A	21	0.000219475	17
chr2	16	gene	ENSG00000115590	IL1R2	22	0.00032049	22
chr2	9	gene	ENSG00000115594	IL1R1	10	0.000217458	6
chr2	20	gene	ENSG00000115596	WNT6	36	0.000251891	11
chr2	21	gene	ENSG00000115598	IL1RL2	25	0.000140752	2
chr2	14	gene	ENSG00000115602	IL1RL1	29	0.000950337	20
chr2	12	gene	ENSG00000115604	IL18R1	13	6.67269e-05	11
chr2	84	gene	ENSG00000115607	IL18RAP	131	0.000721148	3
chr2	16	gene	ENSG00000115616	SLC9A2	18	0.000209638	7
chr2	28	gene	ENSG00000115641	FHL2	60	0.00031617	6
chr2	67	gene	ENSG00000115648	MLPH	120	0.000896666	4
chr2	48	gene	ENSG00000115657	ABCB6	103	0.000229633	7
chr2	108	gene	ENSG00000115665	SLC5A7	147	0.00161457	5
chr2	55	gene	ENSG00000115687	PASK	89	0.000679849	8
chr2	13	gene	ENSG00000115718	PROC	17	6.48367e-05	2
chr2	7	gene	ENSG00000115738	ID2	7	8.86456e-06	43
chr2	1	gene	ENSG00000115750	TAF1B	1	0	347
chr2	11	gene	ENSG00000115756	HPCAL1	14	0.000173636	55
chr2	42	gene	ENSG00000115758	ODC1	93	0.00140385	7
chr2	18	gene	ENSG00000115761	NOL10	27	0.000738013	1
chr2	1	gene	ENSG00000115808	STRN	1	0	303
chr2	8	gene	ENSG00000115841	RMDN2	8	5.88225e-05	81
chr2	11	gene	ENSG00000115844	DLX2	13	6.47944e-05	9
chr2	57	gene	ENSG00000115884	SDC1	116	0.000633315	2
chr2	7	gene	ENSG00000115896	PLCL1	8	5.27563e-05	43
chr2	17	gene	ENSG00000115902	SLC1A4	28	0.00361377	7
chr2	14	gene	ENSG00000115919	KYNU	20	0.000151621	9
chr2	1	gene	ENSG00000115944	COX7A2L	2	0.000205191	198
chr2	25	gene	ENSG00000115946	PNO1	62	0.00279027	1
chr2	116	gene	ENSG00000115956	PLEK	280	0.000142939	3
chr2	3	gene	ENSG00000115993	TRAK2	3	8.53208e-06	97
chr2	19	gene	ENSG00000116005	PCYOX1	25	0.000125426	11
chr19	18	gene	ENSG00000116014	KISS1R	26	0.000335186	17
chr2	14	gene	ENSG00000116016	EPAS1	23	0.0010082	4
chr2	14	gene	ENSG00000116035	VAX2	16	4.92003e-05	9
chr2	8	gene	ENSG00000116039	ATP6V1B1	9	8.25589e-05	42
chr2	50	gene	ENSG00000116062	MSH6	92	0.00163686	1
chr2	26	gene	ENSG00000116117	PARD3B	39	0.000588429	11
chr2	17	gene	ENSG00000116120	FARSB	20	0.000105763	1
chr1	17	gene	ENSG00000116133	DHCR24	27	0.000295783	11
chr1	38	gene	ENSG00000116141	MARK1	67	0.000437868	2
chr1	18	gene	ENSG00000116157	GPX7	29	0.000495394	9
chr1	29	gene	ENSG00000116161	CACYBP	52	0.000291788	1
chr1	15	gene	ENSG00000116191	RALGPS2	21	0.000377402	11
chr1	34	gene	ENSG00000116194	ANGPTL1	53	5.82015e-05	4
chr1	19	gene	ENSG00000116212	LRRC42	25	0.000104022	1
chr1	25	gene	ENSG00000116213	WRAP73	53	0.000681744	1
chr1	18	gene	ENSG00000116260	QSOX1	28	0.00047341	1
chr1	16	gene	ENSG00000116455	WDR77	20	6.9562e-05	1
chr1	5	gene	ENSG00000116473	RAP1A	6	0.00010222	142
chr1	22	gene	ENSG00000116478	HDAC1	37	0.000425869	1
chr1	19	gene	ENSG00000116544	DLGAP3	35	0.000295117	9
chr1	5	gene	ENSG00000116574	RHOU	6	5.31874e-05	81
chr1	21	gene	ENSG00000116584	ARHGEF2	30	0.000703477	11
chr1	23	gene	ENSG00000116670	MAD2L2	42	0.000688492	13
chr1	2	gene	ENSG00000116678	LEPR	2	2.57779e-06	118
chr1	20	gene	ENSG00000116690	PRG4	23	2.03058e-05	4
chr1	104	gene	ENSG00000116701	NCF2	138	0.000200169	3
chr1	149	gene	ENSG00000116703	PDC	173	0.000154733	5
chr1	16	gene	ENSG00000116741	RGS2	19	2.98116e-05	16
chr1	153	gene	ENSG00000116745	RPE65	190	0.000405505	5
chr1	15	gene	ENSG00000116771	AGMAT	19	0.000282439	27
chr1	55	gene	ENSG00000116774	OLFML3	93	4.01268e-05	6
chr1	8	gene	ENSG00000116785	CFHR3	8	5.23319e-05	14
chr1	14	gene	ENSG00000116830	TTF2	18	0.000234111	1
chr1	38	gene	ENSG00000116833	NR5A2	55	0.000480767	4
chr1	158	gene	ENSG00000116885	OSCP1	192	3.51978e-05	10
chr1	24	gene	ENSG00000116922	C1orf109	42	0.000398173	1
chr1	17	gene	ENSG00000116983	HPCAL4	25	0.000123465	9
chr1	9	gene	ENSG00000116985	BMP8B	10	4.14793e-05	9
chr1	21	gene	ENSG00000116990	MYCL	38	0.000599639	2
chr1	153	gene	ENSG00000116996	ZP4	291	0.000574398	5
chr1	116	gene	ENSG00000117009	KMO	230	0.000224555	3
chr1	55	gene	ENSG00000117069	ST6GALNAC5	112	0.000278271	6
chr1	7	gene	ENSG00000117114	ADGRL2	8	6.14967e-05	11
chr1	42	gene	ENSG00000117122	MFAP2	83	0.00104618	6
chr1	10	gene	ENSG00000117139	KDM5B	13	0.000142238	58
chr1	15	gene	ENSG00000117148	ACTL8	18	0.00018685	9
chr1	21	gene	ENSG00000117155	SSX2IP	29	0.000325637	1
chr1	17	gene	ENSG00000117226	GBP3	18	0.000239994	3
chr1	7	gene	ENSG00000117245	KIF17	7	6.35024e-05	89
chr1	16	gene	ENSG00000117262	GPR89A	19	5.86214e-05	1
chr1	35	gene	ENSG00000117281	CD160	43	0.000270044	3
chr1	1	gene	ENSG00000117298	ECE1	1	0	345
chr1	40	gene	ENSG00000117385	P3H1	79	0.000995895	6
chr1	36	gene	ENSG00000117394	SLC2A1	58	0.000378262	2
chr1	97	gene	ENSG00000117399	CDC20	208	0.000302523	1
chr1	46	gene	ENSG00000117407	ARTN	82	0.000995416	7
chr1	20	gene	ENSG00000117411	B4GALT2	28	0.000383474	1
chr1	22	gene	ENSG00000117425	PTCH2	37	0.00108004	8
chr1	48	gene	ENSG00000117450	PRDX1	136	0.00138851	7
chr1	158	gene	ENSG00000117477	CCDC181	199	0.000121709	10
chr1	11	gene	ENSG00000117479	SLC19A2	12	5.29692e-05	63
chr1	18	gene	ENSG00000117500	TMED5	22	0.000393409	3
chr1	29	gene	ENSG00000117507	FMO6P	55	0.000546406	2
chr1	22	gene	ENSG00000117586	TNFSF4	25	8.52817e-05	6
chr1	34	gene	ENSG00000117593	DARS2	61	0.000332887	1
chr1	109	gene	ENSG00000117594	HSD11B1	152	0.000542618	3
chr1	57	gene	ENSG00000117595	IRF6	159	0.00164779	2
chr1	24	gene	ENSG00000117597	UTP25	42	0.000733676	1
chr1	34	gene	ENSG00000117600	PLPPR4	46	9.21406e-05	6
chr1	31	gene	ENSG00000117601	SERPINC1	34	7.08503e-05	5
chr1	28	gene	ENSG00000117632	STMN1	65	0.000971733	1
chr1	1	gene	ENSG00000117643	MAN1C1	1	0	587
chr1	97	gene	ENSG00000117650	NEK2	231	0.000412626	1
chr1	1	gene	ENSG00000117691	NENF	1	0	480
chr1	84	gene	ENSG00000117724	CENPF	144	0.00186972	1
chr1	2	gene	ENSG00000117758	STX12	2	2.1414e-06	142
chr1	15	gene	ENSG00000117791	MARC2	20	0.000247792	4
chr1	60	gene	ENSG00000117834	SLC5A9	78	0.000614882	4
chr19	24	gene	ENSG00000117877	CD3EAP	49	0.00168229	1
chr15	14	gene	ENSG00000117906	RCN2	15	8.62469e-05	7
chr15	14	gene	ENSG00000117971	CHRNB4	16	7.94864e-05	12
chr11	16	gene	ENSG00000117984	CTSD	19	9.15827e-05	3
chr2	11	gene	ENSG00000118004	COLEC11	14	0.000100395	14
chr11	18	gene	ENSG00000118113	MMP8	20	0.000139605	3
chr11	15	gene	ENSG00000118137	APOA1	19	0.00012112	5
chr19	17	gene	ENSG00000118160	SLC8A2	28	0.000131823	9
chr19	22	gene	ENSG00000118162	KPTN	37	0.000392431	1
chr1	97	gene	ENSG00000118193	KIF14	210	0.000989102	1
chr1	1	gene	ENSG00000118194	TNNT2	1	0	305
chr18	18	gene	ENSG00000118276	B4GALT6	29	0.000294138	9
chr12	158	gene	ENSG00000118307	CASC1	224	0.000169547	10
chr5	45	gene	ENSG00000118322	ATP10B	85	0.00039937	2
chr6	20	gene	ENSG00000118402	ELOVL4	38	0.000433985	9
chr6	27	gene	ENSG00000118407	FILIP1	28	0.000194181	4
chr6	25	gene	ENSG00000118432	CNR1	28	1.89202e-05	4
chr6	23	gene	ENSG00000118513	MYB	48	0.000697003	11
chr6	12	gene	ENSG00000118514	ALDH8A1	15	0.00252196	8
chr6	2	gene	ENSG00000118515	SGK1	2	0.000307629	117
chr6	55	gene	ENSG00000118523	CCN2	100	8.0811e-05	6
chr6	39	gene	ENSG00000118526	TCF21	80	0.000547125	4
chr16	38	gene	ENSG00000118557	PMFBP1	48	0.000312135	8
chr20	153	gene	ENSG00000118702	GHRH	227	0.000291576	5
chr20	26	gene	ENSG00000118707	TGIF2	67	0.000824777	11
chr1	15	gene	ENSG00000118729	CASQ2	17	6.20625e-05	4
chr1	153	gene	ENSG00000118733	OLFM3	301	0.00038648	5
chr4	33	gene	ENSG00000118777	ABCG2	57	0.00119755	7
chr4	42	gene	ENSG00000118785	SPP1	69	0.000864989	7
chr13	18	gene	ENSG00000118939	UCHL3	20	0.000129788	1
chr13	33	gene	ENSG00000118946	PCDH17	59	0.00103798	4
chr2	158	gene	ENSG00000118997	DNAH7	211	3.30394e-05	10
chr2	13	gene	ENSG00000119041	GTF3C3	17	0.000575113	78
chr2	7	gene	ENSG00000119042	SATB2	7	9.98774e-06	97
chr9	48	gene	ENSG00000119125	GDA	114	0.000644499	2
chr9	14	gene	ENSG00000119138	KLF9	17	0.000353942	16
chr2	158	gene	ENSG00000119147	C2orf40	188	0.000213096	10
chr2	1	gene	ENSG00000119185	ITGB1BP1	1	0	154
chr2	20	gene	ENSG00000119203	CPSF3	32	0.00236753	1
chr3	1	gene	ENSG00000119227	PIGZ	1	0	137
chr3	34	gene	ENSG00000119231	SENP5	87	0.00091368	12
chr1	13	gene	ENSG00000119280	C1orf198	17	0.000180629	6
chr1	23	gene	ENSG00000119285	HEATR1	36	0.000458155	1
chr9	20	gene	ENSG00000119326	CTNNAL1	33	0.000362344	7
chr9	38	gene	ENSG00000119431	HDHD3	56	0.000542202	7
chr9	67	gene	ENSG00000119457	SLC46A2	200	0.00123469	4
chr9	4	gene	ENSG00000119471	HSDL2	4	6.36549e-06	186
chr9	20	gene	ENSG00000119508	NR4A3	45	0.000272376	16
chr9	14	gene	ENSG00000119514	GALNT12	15	0.000103288	42
chr1	58	gene	ENSG00000119535	CSF3R	84	0.000779276	4
chr18	1	gene	ENSG00000119541	VPS4B	1	0	337
chr18	9	gene	ENSG00000119547	ONECUT2	14	0.000124224	9
chr14	18	gene	ENSG00000119630	PGF	27	0.000293266	17
chr14	157	gene	ENSG00000119636	BBOF1	171	0.000120437	10
chr14	38	gene	ENSG00000119640	ACYP1	66	0.00103995	8
chr14	10	gene	ENSG00000119655	NPC2	11	2.88589e-05	4
chr14	53	gene	ENSG00000119681	LTBP2	91	0.000920529	6
chr14	77	gene	ENSG00000119686	FLVCR2	87	0.000109632	3
chr14	14	gene	ENSG00000119703	ZC2HC1C	16	0.000127334	10
chr14	26	gene	ENSG00000119715	ESRRB	43	0.000109478	11
chr2	27	gene	ENSG00000119772	DNMT3A	70	0.00181034	1
chr2	2	gene	ENSG00000119844	AFTPH	4	0.000344272	75
chr2	37	gene	ENSG00000119865	CNRIP1	43	9.80097e-06	6
chr2	26	gene	ENSG00000119866	BCL11A	60	0.00234838	2
chr2	29	gene	ENSG00000119878	CRIPT	76	0.00139727	1
chr10	44	gene	ENSG00000119917	IFIT3	58	8.77888e-05	3
chr10	12	gene	ENSG00000119919	NKX2-3	13	5.92354e-05	22
chr10	28	gene	ENSG00000119922	IFIT2	40	0.000169219	3
chr10	3	gene	ENSG00000119938	PPP1R3C	3	2.34239e-06	63
chr10	14	gene	ENSG00000119946	CNNM1	15	4.59739e-05	7
chr10	93	gene	ENSG00000119969	HELLS	140	0.000181885	1
chr10	158	gene	ENSG00000120051	CFAP58	194	0.000304546	10
chr10	158	gene	ENSG00000120055	C10orf95	188	0.00108392	10
chr10	28	gene	ENSG00000120057	SFRP5	44	0.000639784	4
chr17	16	gene	ENSG00000120068	HOXB8	21	0.00017201	9
chr17	2	gene	ENSG00000120075	HOXB5	3	0.000153862	116
chr17	14	gene	ENSG00000120093	HOXB3	17	0.00010905	9
chr5	20	gene	ENSG00000120129	DUSP1	34	0.000223988	16
chr5	1	gene	ENSG00000120137	PANK3	1	0	288
chr5	33	gene	ENSG00000120149	MSX2	67	0.000417083	6
chr9	38	gene	ENSG00000120156	TEK	88	0.000148489	4
chr9	153	gene	ENSG00000120211	INSL4	231	0.000677549	5
chr6	13	gene	ENSG00000120253	NUP43	16	0.000101272	1
chr6	158	gene	ENSG00000120262	CCDC170	189	1.9993e-05	10
chr6	38	gene	ENSG00000120279	MYCT1	79	7.31652e-05	4
chrX	116	gene	ENSG00000120280	CXorf21	252	9.84498e-05	3
chr5	8	gene	ENSG00000120306	CYSTM1	8	8.30631e-05	58
chr5	17	gene	ENSG00000120318	ARAP3	21	0.000267718	23
chr5	5	gene	ENSG00000120322	PCDHB8	5	1.45287e-06	97
chr5	9	gene	ENSG00000120327	PCDHB14	14	0.000287124	97
chr1	97	gene	ENSG00000120334	CENPL	183	0.000819735	1
chr1	18	gene	ENSG00000120337	TNFSF18	27	0.000166994	2
chr11	19	gene	ENSG00000120457	KCNJ5	20	2.9118e-06	3
chr11	18	gene	ENSG00000120471	TP53AIP1	20	5.1419e-05	2
chrX	9	gene	ENSG00000120498	TEX11	12	0.00010432	31
chr10	25	gene	ENSG00000120539	MASTL	35	0.00102838	1
chr10	52	gene	ENSG00000120594	PLXDC2	71	8.2351e-05	6
chr12	11	gene	ENSG00000120645	IQSEC3	11	1.24314e-06	6
chr12	46	gene	ENSG00000120647	CCDC77	60	0.000172063	1
chr13	8	gene	ENSG00000120659	TNFSF11	9	0.000114017	73
chr13	8	gene	ENSG00000120669	SOHLH2	10	9.57314e-05	13
chr13	18	gene	ENSG00000120693	SMAD9	35	0.000439741	9
chr5	20	gene	ENSG00000120738	EGR1	34	0.000463561	16
chr3	3	gene	ENSG00000120742	SERP1	4	0.000273107	125
chr12	49	gene	ENSG00000120802	TMPO	70	0.00128289	1
chr12	9	gene	ENSG00000120833	SOCS2	11	0.0001229	111
chr8	2	gene	ENSG00000120885	CLU	2	1.60347e-06	623
chr8	12	gene	ENSG00000120896	SORBS3	14	9.09599e-05	23
chr8	17	gene	ENSG00000120913	PDLIM2	20	8.99531e-05	6
chr8	1	gene	ENSG00000120925	RNF170	1	0	134
chr8	2	gene	ENSG00000120963	ZNF706	5	0.000833503	143
chr8	1	gene	ENSG00000120992	LYPLA1	2	0.000205191	253
chr8	20	gene	ENSG00000121005	CRISPLD1	34	0.000492649	14
chr8	25	gene	ENSG00000121039	RDH10	46	0.000629243	11
chr17	19	gene	ENSG00000121068	TBX2	34	0.000606458	7
chr17	22	gene	ENSG00000121075	TBX4	30	0.000247205	4
chr17	10	gene	ENSG00000121101	TEX14	13	0.000100538	31
chr2	97	gene	ENSG00000121152	NCAPH	231	0.000423329	1
chr4	13	gene	ENSG00000121207	LRAT	14	7.22434e-05	30
chr4	97	gene	ENSG00000121211	MND1	146	0.000221347	1
chr12	18	gene	ENSG00000121361	KCNJ8	22	7.9973e-05	6
chr12	26	gene	ENSG00000121380	BCL2L14	53	0.000531261	11
chr3	55	gene	ENSG00000121440	PDZRN3	150	0.000253145	6
chr3	57	gene	ENSG00000121552	CSTA	186	0.000796316	2
chr3	35	gene	ENSG00000121578	B4GALT4	47	0.00100701	2
chr3	21	gene	ENSG00000121579	NAA50	33	0.000367226	12
chr11	97	gene	ENSG00000121621	KIF18A	210	0.00132224	1
chr11	13	gene	ENSG00000121671	CRY2	14	5.80864e-05	1
chr11	1	gene	ENSG00000121680	PEX16	1	0	56
chr11	18	gene	ENSG00000121690	DEPDC7	29	0.000732879	31
chr11	8	gene	ENSG00000121691	CAT	9	3.37016e-05	28
chr7	58	gene	ENSG00000121716	PILRB	152	0.00120313	8
chr13	57	gene	ENSG00000121742	GJB6	124	0.000153091	2
chr13	29	gene	ENSG00000121743	GJA3	44	0.00054599	2
chr1	20	gene	ENSG00000121753	ADGRB2	43	0.000460364	11
chr1	63	gene	ENSG00000121769	FABP3	79	0.000353247	3
chr3	116	gene	ENSG00000121797	CCRL2	217	0.000475189	3
chr3	116	gene	ENSG00000121807	CCR2	231	5.28669e-05	3
chr3	1	gene	ENSG00000121858	TNFSF10	1	0	114
chr3	34	gene	ENSG00000121864	ZNF639	93	0.00192981	12
chr3	2	gene	ENSG00000121879	PIK3CA	2	6.83761e-05	57
chr4	33	gene	ENSG00000121895	TMEM156	44	0.000271524	3
chr1	15	gene	ENSG00000121900	TMEM54	24	0.000732964	63
chr1	55	gene	ENSG00000121904	CSMD2	97	0.000454232	6
chr1	12	gene	ENSG00000121905	HPCA	15	4.65745e-05	11
chr1	3	gene	ENSG00000121931	LRIF1	4	0.000206608	27
chr1	14	gene	ENSG00000121957	GPSM2	16	6.65595e-05	1
chr2	17	gene	ENSG00000121988	ZRANB3	21	4.8577e-05	1
chr13	114	gene	ENSG00000122025	FLT3	174	0.000237583	3
chr13	10	gene	ENSG00000122042	UBL3	13	0.000272692	1
chr3	1	gene	ENSG00000122068	FYTTD1	2	0.000205191	137
chrX	31	gene	ENSG00000122121	XPNPEP2	35	2.9022e-05	6
chrX	116	gene	ENSG00000122122	SASH3	298	0.000195658	3
chr9	17	gene	ENSG00000122133	PAEP	19	0.000108276	23
chr1	116	gene	ENSG00000122223	CD244	191	0.000236643	3
chr16	44	gene	ENSG00000122254	HS3ST2	53	0.000173774	3
chr16	2	gene	ENSG00000122257	RBBP6	3	0.000410162	144
chr10	5	gene	ENSG00000122367	LDB3	5	4.69411e-06	82
chr10	19	gene	ENSG00000122378	PRXL2A	20	0.000160918	2
chr1	8	gene	ENSG00000122420	PTGFR	8	2.4293e-06	6
chr1	1	gene	ENSG00000122435	TRMT13	1	0	223
chr1	41	gene	ENSG00000122483	CCDC18	57	0.000287876	1
chr7	17	gene	ENSG00000122512	PMS2	24	8.99817e-05	21
chr7	1	gene	ENSG00000122550	KLHL7	1	0	286
chr7	21	gene	ENSG00000122565	CBX3	39	0.000726638	21
chr7	23	gene	ENSG00000122574	WIPF3	31	0.000194877	7
chr7	153	gene	ENSG00000122585	NPY	248	0.000255522	5
chr7	1	gene	ENSG00000122591	FAM126A	1	0	248
chr7	38	gene	ENSG00000122679	RAMP3	50	5.4403e-05	4
chr7	3	gene	ENSG00000122687	MRM2	10	0.000615806	140
chr7	32	gene	ENSG00000122691	TWIST1	63	0.000379435	6
chr9	67	gene	ENSG00000122694	GLIPR2	72	2.49826e-05	3
chr9	1	gene	ENSG00000122705	CLTA	1	0	247
chr9	49	gene	ENSG00000122707	RECK	80	0.000439988	6
chr9	30	gene	ENSG00000122733	PHF24	60	0.000597665	7
chr9	158	gene	ENSG00000122735	DNAI1	228	0.00015707	10
chr9	1	gene	ENSG00000122741	DCAF10	1	0	196
chr7	34	gene	ENSG00000122778	KIAA1549	81	0.00119543	7
chrX	11	gene	ENSG00000122824	NUDT10	12	3.74223e-05	14
chr10	67	gene	ENSG00000122852	SFTPA1	236	0.00126564	4
chr10	140	gene	ENSG00000122859	NEUROG3	170	0.000107701	5
chr10	36	gene	ENSG00000122861	PLAU	87	0.000763368	2
chr10	116	gene	ENSG00000122862	SRGN	208	5.36208e-05	3
chr10	19	gene	ENSG00000122877	EGR2	21	0.000108276	16
chr10	18	gene	ENSG00000122884	P4HA1	34	0.000573285	17
chr10	97	gene	ENSG00000122952	ZWINT	204	0.000318654	1
chr12	48	gene	ENSG00000122965	RBM19	118	0.00218128	7
chr12	56	gene	ENSG00000122986	HVCN1	78	0.000498144	3
chr12	12	gene	ENSG00000123094	RASSF8	16	0.000120634	11
chr12	1	gene	ENSG00000123106	CCDC91	2	0.00102554	66
chr8	14	gene	ENSG00000123119	NECAB1	21	0.000201272	4
chrX	25	gene	ENSG00000123131	PRDX4	48	0.000674231	1
chr19	29	gene	ENSG00000123136	DDX39A	47	0.00097895	1
chr19	92	gene	ENSG00000123146	ADGRE5	99	2.51084e-05	3
chr13	11	gene	ENSG00000123201	GUCY1B2	13	6.58152e-05	8
chr5	22	gene	ENSG00000123213	NLN	28	0.00049351	1
chr5	95	gene	ENSG00000123219	CENPK	150	0.000503642	1
chr10	20	gene	ENSG00000123243	ITIH5	25	9.58545e-05	4
chr12	116	gene	ENSG00000123338	NCKAP1L	243	4.61036e-05	3
chr12	39	gene	ENSG00000123342	MMP19	58	0.000370465	6
chr12	21	gene	ENSG00000123352	SPATS2	27	0.000158367	11
chr12	20	gene	ENSG00000123358	NR4A1	49	0.000589931	16
chr12	21	gene	ENSG00000123364	HOXC13	34	0.00027183	9
chr12	95	gene	ENSG00000123374	CDK2	153	0.000317285	1
chr12	38	gene	ENSG00000123384	LRP1	79	0.00112038	6
chr12	21	gene	ENSG00000123388	HOXC11	45	0.00033752	9
chr12	47	gene	ENSG00000123405	NFE2	72	0.000495153	4
chr12	40	gene	ENSG00000123407	HOXC12	72	0.000307831	5
chr12	29	gene	ENSG00000123415	SMUG1	56	0.000203575	1
chr1	97	gene	ENSG00000123473	STIL	196	0.000293015	1
chr2	97	gene	ENSG00000123485	HJURP	191	0.000156969	1
chrX	5	gene	ENSG00000123496	IL13RA2	6	3.31336e-05	35
chr6	55	gene	ENSG00000123500	COL10A1	168	0.000719623	6
chrX	11	gene	ENSG00000123560	PLP1	13	5.70362e-05	35
chrX	47	gene	ENSG00000123569	H2BFWT	72	0.000256788	5
chrX	8	gene	ENSG00000123572	NRK	11	5.99679e-05	85
chrX	134	gene	ENSG00000123584	MAGEA9	176	0.000265219	5
chr2	13	gene	ENSG00000123600	METTL8	16	9.6999e-05	78
chr2	25	gene	ENSG00000123612	ACVR1C	45	0.0014696	14
chr1	26	gene	ENSG00000123685	BATF3	33	0.00118706	3
chr1	27	gene	ENSG00000123689	G0S2	40	0.00062175	3
chr1	12	gene	ENSG00000123836	PFKFB2	15	0.000258788	23
chr1	67	gene	ENSG00000123838	C4BPA	191	0.000479605	4
chr1	67	gene	ENSG00000123843	C4BPB	104	0.000184633	4
chr11	48	gene	ENSG00000123892	RAB38	74	0.000520959	2
chr11	7	gene	ENSG00000123901	GPR83	8	6.27011e-05	9
chr4	2	gene	ENSG00000123933	MXD4	2	2.63627e-08	770
chr9	62	gene	ENSG00000123975	CKS2	89	0.000262393	1
chr2	158	gene	ENSG00000123977	DAW1	204	5.0995e-05	10
chr2	28	gene	ENSG00000123989	CHPF	55	0.000794979	6
chr2	10	gene	ENSG00000123999	INHA	13	5.59669e-05	9
chr2	24	gene	ENSG00000124019	FAM124B	27	1.42951e-05	4
chr16	32	gene	ENSG00000124067	SLC12A4	72	0.00119863	6
chr20	24	gene	ENSG00000124092	CTCFL	33	0.000515013	5
chr20	54	gene	ENSG00000124102	PI3	80	5.42346e-05	2
chr20	1	gene	ENSG00000124103	FAM209A	1	0	324
chr20	40	gene	ENSG00000124107	SLPI	69	0.000584086	2
chr20	14	gene	ENSG00000124116	WFDC3	17	0.000143701	27
chr20	20	gene	ENSG00000124120	TTPAL	45	0.000779277	2
chr20	96	gene	ENSG00000124126	PREX1	108	6.09969e-05	3
chr20	16	gene	ENSG00000124140	SLC12A5	26	0.000382745	9
chr20	28	gene	ENSG00000124143	ARHGAP40	61	0.000700444	2
chr20	15	gene	ENSG00000124145	SDC4	16	4.0831e-05	7
chr20	20	gene	ENSG00000124159	MATN4	34	0.000149855	11
chr20	17	gene	ENSG00000124171	PARD6B	27	0.000218511	4
chr20	6	gene	ENSG00000124191	TOX2	7	3.92525e-05	25
chr20	116	gene	ENSG00000124203	ZNF831	253	0.000782068	3
chr20	51	gene	ENSG00000124207	CSE1L	76	0.00131963	1
chr20	34	gene	ENSG00000124212	PTGIS	54	0.000325407	6
chr20	1	gene	ENSG00000124214	STAU1	1	0	391
chr20	18	gene	ENSG00000124215	CDH26	22	0.000131092	2
chr20	19	gene	ENSG00000124216	SNAI1	22	0.000167167	16
chr20	16	gene	ENSG00000124217	MOCS3	21	0.000290274	36
chr20	1	gene	ENSG00000124226	RNF114	1	0	392
chr20	158	gene	ENSG00000124237	C20orf85	226	0.00011862	10
chr20	7	gene	ENSG00000124243	BCAS4	9	8.27314e-05	102
chr20	15	gene	ENSG00000124253	PCK1	19	0.000147625	2
chrX	37	gene	ENSG00000124260	MAGEA10	65	0.000264873	5
chr5	24	gene	ENSG00000124279	FASTKD3	45	0.000407713	13
chr19	13	gene	ENSG00000124302	CHST8	15	8.04069e-05	9
chrX	33	gene	ENSG00000124343	XG	46	0.00014342	2
chr2	1	gene	ENSG00000124356	STAMBP	1	0	39
chr16	34	gene	ENSG00000124391	IL17C	41	0.000143305	5
chr4	30	gene	ENSG00000124406	ATP8A1	41	0.000229214	4
chrX	44	gene	ENSG00000124429	POF1B	84	0.00060758	2
chr19	13	gene	ENSG00000124440	HIF3A	18	0.000946371	11
chr19	2	gene	ENSG00000124444	ZNF576	3	0.000410351	178
chr19	57	gene	ENSG00000124466	LYPD3	149	0.00032485	2
chrX	11	gene	ENSG00000124479	NDP	14	0.000168223	8
chr6	153	gene	ENSG00000124490	CRISP2	194	0.000518416	10
chr6	25	gene	ENSG00000124491	F13A1	28	5.70611e-05	3
chr6	20	gene	ENSG00000124493	GRM4	25	0.000112821	7
chr6	16	gene	ENSG00000124507	PACSIN1	19	0.000248703	2
chr6	20	gene	ENSG00000124570	SERPINB6	27	0.00039262	7
chr6	20	gene	ENSG00000124571	XPO5	24	0.000109587	1
chr6	1	gene	ENSG00000124574	ABCC10	1	0	355
chr6	34	gene	ENSG00000124575	HIST1H1D	54	0.00016058	18
chr6	24	gene	ENSG00000124602	UNC5CL	31	0.000379913	4
chr6	1	gene	ENSG00000124613	ZNF391	1	0	99
chr6	17	gene	ENSG00000124615	MOCS1	24	0.000267343	6
chr6	34	gene	ENSG00000124635	HIST1H2BJ	51	5.63904e-05	18
chr6	1	gene	ENSG00000124641	MED20	1	0	149
chr6	34	gene	ENSG00000124657	OR2B6	41	8.90892e-05	18
chr6	1	gene	ENSG00000124659	TBCC	1	0	149
chr6	7	gene	ENSG00000124713	GNMT	8	3.66276e-05	25
chr6	25	gene	ENSG00000124731	TREM1	43	0.000456603	3
chr6	12	gene	ENSG00000124743	KLHL31	16	0.000415388	7
chr6	23	gene	ENSG00000124766	SOX4	46	0.000931273	11
chr6	21	gene	ENSG00000124780	KCNK17	26	3.87884e-05	4
chr6	1	gene	ENSG00000124783	SSR1	1	0	80
chr6	4	gene	ENSG00000124784	RIOK1	8	0.00309806	80
chr6	24	gene	ENSG00000124787	RPP40	37	0.00164937	1
chr6	3	gene	ENSG00000124802	EEF1E1	4	0.000201384	80
chr6	42	gene	ENSG00000124813	RUNX2	75	0.000298254	6
chr2	21	gene	ENSG00000124831	LRRFIP1	29	0.000236113	7
chr2	47	gene	ENSG00000124839	RAB17	63	0.000631004	4
chr4	28	gene	ENSG00000124875	CXCL6	68	0.000639907	2
[truncated: 7,750 more rows]
