# Supplementary material for: Analyzing integrated network of methylation and gene expression profiles in lung squamous cell carcinoma
Source: Sci Rep. 2022 Sep 22;12:15799. doi: 10.1038/s41598-022-20232-5 (PMC9500023; doi:10.1038/s41598-022-20232-5)
Supplement: Supplementary file 3 — Supplementary Information 3. [file 41598_2022_20232_MOESM3_ESM.xlsx]

## Sheet: Supplemental_file_2_TCGA-LUSC_n
Supplementary Table S2. The list of edges in the integrated network and its properties.
link_type	Target	Source	Target_membership	Source_membership
gene-gene	ENSG00000029993	ENSG00000000003	2	72
gene-gene	ENSG00000065989	ENSG00000000003	72	72
gene-gene	ENSG00000101811	ENSG00000000003	1	72
gene-gene	ENSG00000111816	ENSG00000000003	2	72
gene-gene	ENSG00000128641	ENSG00000000003	2	72
gene-gene	ENSG00000147180	ENSG00000000003	11	72
gene-gene	ENSG00000147535	ENSG00000000003	25	72
gene-gene	ENSG00000152154	ENSG00000000003	72	72
gene-gene	ENSG00000152484	ENSG00000000003	90	72
gene-gene	ENSG00000158423	ENSG00000000003	10	72
gene-gene	ENSG00000172000	ENSG00000000003	95	72
gene-gene	ENSG00000180209	ENSG00000000003	72	72
gene-gene	ENSG00000181315	ENSG00000000003	1	72
gene-gene	ENSG00000198478	ENSG00000000003	4	72
gene-gene	ENSG00000012048	ENSG00000000460	1	1
gene-gene	ENSG00000024526	ENSG00000000460	1	1
gene-gene	ENSG00000035499	ENSG00000000460	1	1
gene-gene	ENSG00000049541	ENSG00000000460	1	1
gene-gene	ENSG00000051180	ENSG00000000460	1	1
gene-gene	ENSG00000065328	ENSG00000000460	1	1
gene-gene	ENSG00000066279	ENSG00000000460	1	1
gene-gene	ENSG00000068489	ENSG00000000460	1	1
gene-gene	ENSG00000072571	ENSG00000000460	1	1
gene-gene	ENSG00000075218	ENSG00000000460	1	1
gene-gene	ENSG00000076003	ENSG00000000460	1	1
gene-gene	ENSG00000076382	ENSG00000000460	1	1
gene-gene	ENSG00000077152	ENSG00000000460	1	1
gene-gene	ENSG00000080986	ENSG00000000460	1	1
gene-gene	ENSG00000085840	ENSG00000000460	1	1
gene-gene	ENSG00000085999	ENSG00000000460	1	1
gene-gene	ENSG00000087586	ENSG00000000460	1	1
gene-gene	ENSG00000088325	ENSG00000000460	1	1
gene-gene	ENSG00000089685	ENSG00000000460	1	1
gene-gene	ENSG00000090889	ENSG00000000460	1	1
gene-gene	ENSG00000091651	ENSG00000000460	1	1
gene-gene	ENSG00000093009	ENSG00000000460	1	1
gene-gene	ENSG00000094804	ENSG00000000460	1	1
gene-gene	ENSG00000100526	ENSG00000000460	1	1
gene-gene	ENSG00000101003	ENSG00000000460	1	1
gene-gene	ENSG00000101057	ENSG00000000460	1	1
gene-gene	ENSG00000101412	ENSG00000000460	1	1
gene-gene	ENSG00000104147	ENSG00000000460	1	1
gene-gene	ENSG00000104738	ENSG00000000460	1	1
gene-gene	ENSG00000104889	ENSG00000000460	1	1
gene-gene	ENSG00000105011	ENSG00000000460	1	1
gene-gene	ENSG00000109674	ENSG00000000460	1	1
gene-gene	ENSG00000109686	ENSG00000000460	1	1
gene-gene	ENSG00000109805	ENSG00000000460	1	1
gene-gene	ENSG00000111206	ENSG00000000460	1	1
gene-gene	ENSG00000111247	ENSG00000000460	1	1
gene-gene	ENSG00000111445	ENSG00000000460	1	1
gene-gene	ENSG00000111602	ENSG00000000460	1	1
gene-gene	ENSG00000111665	ENSG00000000460	1	1
gene-gene	ENSG00000112029	ENSG00000000460	1	1
gene-gene	ENSG00000112742	ENSG00000000460	1	1
gene-gene	ENSG00000112984	ENSG00000000460	1	1
gene-gene	ENSG00000115163	ENSG00000000460	1	1
gene-gene	ENSG00000116161	ENSG00000000460	1	1
gene-gene	ENSG00000117399	ENSG00000000460	1	1
gene-gene	ENSG00000117593	ENSG00000000460	1	1
gene-gene	ENSG00000117650	ENSG00000000460	1	1
gene-gene	ENSG00000118193	ENSG00000000460	1	1
gene-gene	ENSG00000120334	ENSG00000000460	1	1
gene-gene	ENSG00000120647	ENSG00000000460	1	1
gene-gene	ENSG00000121152	ENSG00000000460	1	1
gene-gene	ENSG00000121621	ENSG00000000460	1	1
gene-gene	ENSG00000122952	ENSG00000000460	1	1
gene-gene	ENSG00000123219	ENSG00000000460	1	1
gene-gene	ENSG00000123473	ENSG00000000460	1	1
gene-gene	ENSG00000123485	ENSG00000000460	1	1
gene-gene	ENSG00000125319	ENSG00000000460	1	1
gene-gene	ENSG00000127423	ENSG00000000460	1	1
gene-gene	ENSG00000127564	ENSG00000000460	1	1
gene-gene	ENSG00000129173	ENSG00000000460	1	1
gene-gene	ENSG00000129195	ENSG00000000460	1	1
gene-gene	ENSG00000129810	ENSG00000000460	1	1
gene-gene	ENSG00000131153	ENSG00000000460	1	1
gene-gene	ENSG00000131351	ENSG00000000460	1	1
gene-gene	ENSG00000131747	ENSG00000000460	1	1
gene-gene	ENSG00000133119	ENSG00000000460	1	1
gene-gene	ENSG00000134057	ENSG00000000460	1	1
gene-gene	ENSG00000134690	ENSG00000000460	1	1
gene-gene	ENSG00000135451	ENSG00000000460	1	1
gene-gene	ENSG00000135476	ENSG00000000460	1	1
gene-gene	ENSG00000136982	ENSG00000000460	1	1
gene-gene	ENSG00000137804	ENSG00000000460	1	1
gene-gene	ENSG00000137807	ENSG00000000460	1	1
gene-gene	ENSG00000137812	ENSG00000000460	1	1
gene-gene	ENSG00000138092	ENSG00000000460	1	1
gene-gene	ENSG00000138160	ENSG00000000460	1	1
gene-gene	ENSG00000138180	ENSG00000000460	1	1
gene-gene	ENSG00000138182	ENSG00000000460	1	1
gene-gene	ENSG00000138346	ENSG00000000460	1	1
gene-gene	ENSG00000138376	ENSG00000000460	1	1
gene-gene	ENSG00000139734	ENSG00000000460	1	1
gene-gene	ENSG00000140525	ENSG00000000460	1	1
gene-gene	ENSG00000142945	ENSG00000000460	1	1
gene-gene	ENSG00000143179	ENSG00000000460	1	1
gene-gene	ENSG00000143228	ENSG00000000460	1	1
gene-gene	ENSG00000143321	ENSG00000000460	1	1
gene-gene	ENSG00000143476	ENSG00000000460	1	1
gene-gene	ENSG00000143493	ENSG00000000460	1	1
gene-gene	ENSG00000143498	ENSG00000000460	1	1
gene-gene	ENSG00000143621	ENSG00000000460	1	1
gene-gene	ENSG00000144554	ENSG00000000460	1	1
gene-gene	ENSG00000145386	ENSG00000000460	1	1
gene-gene	ENSG00000146263	ENSG00000000460	1	1
gene-gene	ENSG00000146410	ENSG00000000460	1	1
gene-gene	ENSG00000146670	ENSG00000000460	1	1
gene-gene	ENSG00000146918	ENSG00000000460	1	1
gene-gene	ENSG00000147536	ENSG00000000460	1	1
gene-gene	ENSG00000149554	ENSG00000000460	1	1
gene-gene	ENSG00000152253	ENSG00000000460	1	1
gene-gene	ENSG00000153044	ENSG00000000460	1	1
gene-gene	ENSG00000154839	ENSG00000000460	1	1
gene-gene	ENSG00000156876	ENSG00000000460	1	1
gene-gene	ENSG00000156970	ENSG00000000460	1	1
gene-gene	ENSG00000157456	ENSG00000000460	1	1
gene-gene	ENSG00000158402	ENSG00000000460	1	1
gene-gene	ENSG00000159259	ENSG00000000460	1	1
gene-gene	ENSG00000161800	ENSG00000000460	1	1
gene-gene	ENSG00000161888	ENSG00000000460	1	1
gene-gene	ENSG00000162062	ENSG00000000460	1	1
gene-gene	ENSG00000162063	ENSG00000000460	1	1
gene-gene	ENSG00000163006	ENSG00000000460	1	1
gene-gene	ENSG00000163155	ENSG00000000460	1	1
gene-gene	ENSG00000163467	ENSG00000000460	1	1
gene-gene	ENSG00000163468	ENSG00000000460	1	1
gene-gene	ENSG00000163507	ENSG00000000460	1	1
gene-gene	ENSG00000163535	ENSG00000000460	1	1
gene-gene	ENSG00000163808	ENSG00000000460	1	1
gene-gene	ENSG00000164045	ENSG00000000460	1	1
gene-gene	ENSG00000164087	ENSG00000000460	1	1
gene-gene	ENSG00000164109	ENSG00000000460	1	1
gene-gene	ENSG00000165304	ENSG00000000460	1	1
gene-gene	ENSG00000165480	ENSG00000000460	1	1
gene-gene	ENSG00000166851	ENSG00000000460	1	1
gene-gene	ENSG00000167513	ENSG00000000460	1	1
gene-gene	ENSG00000167900	ENSG00000000460	1	1
gene-gene	ENSG00000168078	ENSG00000000460	1	1
gene-gene	ENSG00000168496	ENSG00000000460	1	1
gene-gene	ENSG00000169679	ENSG00000000460	1	1
gene-gene	ENSG00000170312	ENSG00000000460	1	1
gene-gene	ENSG00000171320	ENSG00000000460	1	1
gene-gene	ENSG00000171848	ENSG00000000460	1	1
gene-gene	ENSG00000173207	ENSG00000000460	1	1
gene-gene	ENSG00000174371	ENSG00000000460	1	1
gene-gene	ENSG00000175063	ENSG00000000460	1	1
gene-gene	ENSG00000175305	ENSG00000000460	1	1
gene-gene	ENSG00000176890	ENSG00000000460	1	1
gene-gene	ENSG00000177602	ENSG00000000460	1	1
gene-gene	ENSG00000178999	ENSG00000000460	1	1
gene-gene	ENSG00000181544	ENSG00000000460	1	1
gene-gene	ENSG00000182004	ENSG00000000460	1	1
gene-gene	ENSG00000183150	ENSG00000000460	1	1
gene-gene	ENSG00000183763	ENSG00000000460	1	1
gene-gene	ENSG00000183814	ENSG00000000460	1	1
gene-gene	ENSG00000184661	ENSG00000000460	1	1
gene-gene	ENSG00000185480	ENSG00000000460	1	1
gene-gene	ENSG00000186871	ENSG00000000460	1	1
gene-gene	ENSG00000188610	ENSG00000000460	1	1
gene-gene	ENSG00000196550	ENSG00000000460	1	1
gene-gene	ENSG00000196584	ENSG00000000460	1	1
gene-gene	ENSG00000197472	ENSG00000000460	1	1
gene-gene	ENSG00000198056	ENSG00000000460	1	1
gene-gene	ENSG00000198901	ENSG00000000460	1	1
gene-gene	ENSG00000204899	ENSG00000000460	1	1
gene-gene	ENSG00000237649	ENSG00000000460	1	1
gene-gene	ENSG00000005844	ENSG00000000938	3	3
gene-gene	ENSG00000010295	ENSG00000000938	3	3
gene-gene	ENSG00000010610	ENSG00000000938	3	3
gene-gene	ENSG00000010671	ENSG00000000938	3	3
gene-gene	ENSG00000011600	ENSG00000000938	3	3
gene-gene	ENSG00000012124	ENSG00000000938	3	3
gene-gene	ENSG00000012779	ENSG00000000938	3	3
gene-gene	ENSG00000015285	ENSG00000000938	3	3
gene-gene	ENSG00000018280	ENSG00000000938	3	3
gene-gene	ENSG00000019169	ENSG00000000938	3	3
gene-gene	ENSG00000019582	ENSG00000000938	3	3
gene-gene	ENSG00000028137	ENSG00000000938	3	3
gene-gene	ENSG00000038945	ENSG00000000938	3	3
gene-gene	ENSG00000043462	ENSG00000000938	3	3
gene-gene	ENSG00000066336	ENSG00000000938	3	3
gene-gene	ENSG00000068831	ENSG00000000938	3	3
gene-gene	ENSG00000075884	ENSG00000000938	3	3
gene-gene	ENSG00000077420	ENSG00000000938	3	3
gene-gene	ENSG00000078596	ENSG00000000938	3	3
gene-gene	ENSG00000081237	ENSG00000000938	3	3
gene-gene	ENSG00000085265	ENSG00000000938	3	3
gene-gene	ENSG00000085514	ENSG00000000938	3	3
gene-gene	ENSG00000088827	ENSG00000000938	3	3
gene-gene	ENSG00000090382	ENSG00000000938	3	3
gene-gene	ENSG00000091106	ENSG00000000938	3	3
gene-gene	ENSG00000095970	ENSG00000000938	3	3
gene-gene	ENSG00000100060	ENSG00000000938	3	3
gene-gene	ENSG00000100079	ENSG00000000938	3	3
gene-gene	ENSG00000100365	ENSG00000000938	3	3
gene-gene	ENSG00000100368	ENSG00000000938	3	3
gene-gene	ENSG00000101307	ENSG00000000938	3	3
gene-gene	ENSG00000101916	ENSG00000000938	3	3
gene-gene	ENSG00000102245	ENSG00000000938	3	3
gene-gene	ENSG00000102575	ENSG00000000938	3	3
gene-gene	ENSG00000103569	ENSG00000000938	3	3
gene-gene	ENSG00000104894	ENSG00000000938	3	3
gene-gene	ENSG00000104951	ENSG00000000938	3	3
gene-gene	ENSG00000104972	ENSG00000000938	3	3
gene-gene	ENSG00000104974	ENSG00000000938	3	3
gene-gene	ENSG00000105352	ENSG00000000938	3	3
gene-gene	ENSG00000105383	ENSG00000000938	3	3
gene-gene	ENSG00000105967	ENSG00000000938	3	3
gene-gene	ENSG00000107099	ENSG00000000938	3	3
gene-gene	ENSG00000107317	ENSG00000000938	3	3
gene-gene	ENSG00000108798	ENSG00000000938	3	3
gene-gene	ENSG00000109943	ENSG00000000938	3	3
gene-gene	ENSG00000110031	ENSG00000000938	3	3
gene-gene	ENSG00000110324	ENSG00000000938	3	3
gene-gene	ENSG00000110446	ENSG00000000938	3	3
gene-gene	ENSG00000110665	ENSG00000000938	3	3
gene-gene	ENSG00000110934	ENSG00000000938	3	3
gene-gene	ENSG00000111348	ENSG00000000938	3	3
gene-gene	ENSG00000111729	ENSG00000000938	3	3
gene-gene	ENSG00000112303	ENSG00000000938	3	3
gene-gene	ENSG00000112799	ENSG00000000938	3	3
gene-gene	ENSG00000114013	ENSG00000000938	3	3
gene-gene	ENSG00000115165	ENSG00000000938	3	3
gene-gene	ENSG00000115956	ENSG00000000938	3	3
gene-gene	ENSG00000117009	ENSG00000000938	3	3
gene-gene	ENSG00000117594	ENSG00000000938	3	3
gene-gene	ENSG00000119535	ENSG00000000938	4	3
gene-gene	ENSG00000120280	ENSG00000000938	3	3
gene-gene	ENSG00000121797	ENSG00000000938	3	3
gene-gene	ENSG00000121807	ENSG00000000938	3	3
gene-gene	ENSG00000122122	ENSG00000000938	3	3
gene-gene	ENSG00000122862	ENSG00000000938	3	3
gene-gene	ENSG00000123338	ENSG00000000938	3	3
gene-gene	ENSG00000125735	ENSG00000000938	3	3
gene-gene	ENSG00000126264	ENSG00000000938	3	3
gene-gene	ENSG00000129450	ENSG00000000938	3	3
gene-gene	ENSG00000130208	ENSG00000000938	3	3
gene-gene	ENSG00000130755	ENSG00000000938	3	3
gene-gene	ENSG00000130775	ENSG00000000938	3	3
gene-gene	ENSG00000131042	ENSG00000000938	3	3
gene-gene	ENSG00000132514	ENSG00000000938	3	3
gene-gene	ENSG00000132965	ENSG00000000938	3	3
gene-gene	ENSG00000133246	ENSG00000000938	3	3
gene-gene	ENSG00000133574	ENSG00000000938	3	3
gene-gene	ENSG00000134028	ENSG00000000938	3	3
gene-gene	ENSG00000134242	ENSG00000000938	3	3
gene-gene	ENSG00000134516	ENSG00000000938	3	3
gene-gene	ENSG00000135077	ENSG00000000938	3	3
gene-gene	ENSG00000136286	ENSG00000000938	3	3
gene-gene	ENSG00000137841	ENSG00000000938	3	3
gene-gene	ENSG00000137976	ENSG00000000938	3	3
gene-gene	ENSG00000138964	ENSG00000000938	3	3
gene-gene	ENSG00000140030	ENSG00000000938	3	3
gene-gene	ENSG00000140379	ENSG00000000938	3	3
gene-gene	ENSG00000140678	ENSG00000000938	3	3
gene-gene	ENSG00000140749	ENSG00000000938	3	3
gene-gene	ENSG00000140968	ENSG00000000938	3	3
gene-gene	ENSG00000141480	ENSG00000000938	3	3
gene-gene	ENSG00000141497	ENSG00000000938	3	3
gene-gene	ENSG00000141506	ENSG00000000938	3	3
gene-gene	ENSG00000142347	ENSG00000000938	3	3
gene-gene	ENSG00000143110	ENSG00000000938	3	3
gene-gene	ENSG00000143119	ENSG00000000938	3	3
gene-gene	ENSG00000146094	ENSG00000000938	3	3
gene-gene	ENSG00000146192	ENSG00000000938	3	3
gene-gene	ENSG00000147443	ENSG00000000938	3	3
gene-gene	ENSG00000147570	ENSG00000000938	3	3
gene-gene	ENSG00000149781	ENSG00000000938	3	3
gene-gene	ENSG00000150337	ENSG00000000938	3	3
gene-gene	ENSG00000150637	ENSG00000000938	3	3
gene-gene	ENSG00000155465	ENSG00000000938	3	3
gene-gene	ENSG00000155659	ENSG00000000938	3	3
gene-gene	ENSG00000155926	ENSG00000000938	3	3
gene-gene	ENSG00000158517	ENSG00000000938	3	3
gene-gene	ENSG00000158869	ENSG00000000938	3	3
gene-gene	ENSG00000160255	ENSG00000000938	3	3
gene-gene	ENSG00000160593	ENSG00000000938	3	3
gene-gene	ENSG00000160883	ENSG00000000938	3	3
gene-gene	ENSG00000161911	ENSG00000000938	3	3
gene-gene	ENSG00000161929	ENSG00000000938	3	3
gene-gene	ENSG00000162511	ENSG00000000938	3	3
gene-gene	ENSG00000163131	ENSG00000000938	3	3
gene-gene	ENSG00000163154	ENSG00000000938	3	3
gene-gene	ENSG00000163219	ENSG00000000938	3	3
gene-gene	ENSG00000163563	ENSG00000000938	3	3
gene-gene	ENSG00000163823	ENSG00000000938	3	3
gene-gene	ENSG00000164691	ENSG00000000938	3	3
gene-gene	ENSG00000164935	ENSG00000000938	3	3
gene-gene	ENSG00000165140	ENSG00000000938	3	3
gene-gene	ENSG00000165168	ENSG00000000938	3	3
gene-gene	ENSG00000165178	ENSG00000000938	3	3
gene-gene	ENSG00000166523	ENSG00000000938	3	3
gene-gene	ENSG00000166927	ENSG00000000938	3	3
gene-gene	ENSG00000167083	ENSG00000000938	3	3
gene-gene	ENSG00000167208	ENSG00000000938	3	3
gene-gene	ENSG00000167261	ENSG00000000938	3	3
gene-gene	ENSG00000167613	ENSG00000000938	3	3
gene-gene	ENSG00000167850	ENSG00000000938	3	3
gene-gene	ENSG00000168918	ENSG00000000938	3	3
gene-gene	ENSG00000168995	ENSG00000000938	3	3
gene-gene	ENSG00000169026	ENSG00000000938	3	3
gene-gene	ENSG00000169442	ENSG00000000938	3	3
gene-gene	ENSG00000169896	ENSG00000000938	3	3
gene-gene	ENSG00000170909	ENSG00000000938	3	3
gene-gene	ENSG00000171051	ENSG00000000938	3	3
gene-gene	ENSG00000171115	ENSG00000000938	3	3
gene-gene	ENSG00000171611	ENSG00000000938	3	3
gene-gene	ENSG00000171777	ENSG00000000938	3	3
gene-gene	ENSG00000171860	ENSG00000000938	3	3
gene-gene	ENSG00000172322	ENSG00000000938	3	3
gene-gene	ENSG00000173200	ENSG00000000938	3	3
gene-gene	ENSG00000173369	ENSG00000000938	3	3
gene-gene	ENSG00000173372	ENSG00000000938	3	3
gene-gene	ENSG00000173391	ENSG00000000938	3	3
gene-gene	ENSG00000174600	ENSG00000000938	3	3
gene-gene	ENSG00000175463	ENSG00000000938	3	3
gene-gene	ENSG00000175489	ENSG00000000938	3	3
gene-gene	ENSG00000175857	ENSG00000000938	3	3
gene-gene	ENSG00000177575	ENSG00000000938	3	3
gene-gene	ENSG00000178789	ENSG00000000938	3	3
gene-gene	ENSG00000179144	ENSG00000000938	3	3
gene-gene	ENSG00000179583	ENSG00000000938	3	3
gene-gene	ENSG00000180061	ENSG00000000938	3	3
gene-gene	ENSG00000181631	ENSG00000000938	3	3
gene-gene	ENSG00000182487	ENSG00000000938	3	3
gene-gene	ENSG00000182578	ENSG00000000938	3	3
gene-gene	ENSG00000184730	ENSG00000000938	3	3
gene-gene	ENSG00000184922	ENSG00000000938	3	3
gene-gene	ENSG00000185811	ENSG00000000938	3	3
gene-gene	ENSG00000185862	ENSG00000000938	3	3
gene-gene	ENSG00000185905	ENSG00000000938	3	3
gene-gene	ENSG00000186074	ENSG00000000938	3	3
gene-gene	ENSG00000186517	ENSG00000000938	3	3
gene-gene	ENSG00000196126	ENSG00000000938	3	3
gene-gene	ENSG00000196209	ENSG00000000938	3	3
gene-gene	ENSG00000196329	ENSG00000000938	3	3
gene-gene	ENSG00000197405	ENSG00000000938	3	3
gene-gene	ENSG00000197471	ENSG00000000938	3	3
gene-gene	ENSG00000197629	ENSG00000000938	3	3
gene-gene	ENSG00000198771	ENSG00000000938	3	3
gene-gene	ENSG00000203710	ENSG00000000938	3	3
gene-gene	ENSG00000204161	ENSG00000000938	3	3
gene-gene	ENSG00000204257	ENSG00000000938	3	3
gene-gene	ENSG00000204287	ENSG00000000938	3	3
gene-gene	ENSG00000204472	ENSG00000000938	3	3
gene-gene	ENSG00000204482	ENSG00000000938	3	3
gene-gene	ENSG00000204577	ENSG00000000938	3	3
gene-gene	ENSG00000213654	ENSG00000000938	3	3
gene-gene	ENSG00000214212	ENSG00000000938	3	3
gene-gene	ENSG00000223865	ENSG00000000938	3	3
gene-gene	ENSG00000229391	ENSG00000000938	3	3
gene-gene	ENSG00000231389	ENSG00000000938	3	3
gene-gene	ENSG00000235568	ENSG00000000938	3	3
gene-gene	ENSG00000239998	ENSG00000000938	3	3
gene-gene	ENSG00000242258	ENSG00000000938	3	3
gene-gene	ENSG00000242574	ENSG00000000938	3	3
gene-gene	ENSG00000244482	ENSG00000000938	3	3
gene-gene	ENSG00000254415	ENSG00000000938	3	3
gene-gene	ENSG00000254838	ENSG00000000938	3	3
gene-gene	ENSG00000268758	ENSG00000000938	3	3
gene-gene	ENSG00000275385	ENSG00000000938	3	3
gene-gene	ENSG00000277632	ENSG00000000938	3	3
gene-gene	ENSG00000023909	ENSG00000001084	7	7
gene-gene	ENSG00000096092	ENSG00000001084	7	7
gene-gene	ENSG00000124743	ENSG00000001084	7	7
gene-gene	ENSG00000133030	ENSG00000001084	1	7
gene-gene	ENSG00000137558	ENSG00000001084	16	7
gene-gene	ENSG00000151632	ENSG00000001084	7	7
gene-gene	ENSG00000159228	ENSG00000001084	7	7
gene-gene	ENSG00000176438	ENSG00000001084	3	7
gene-gene	ENSG00000186529	ENSG00000001084	7	7
gene-gene	ENSG00000235899	ENSG00000001084	7	7
gene-gene	ENSG00000243955	ENSG00000001084	7	7
gene-gene	ENSG00000272274	ENSG00000001084	4	7
hypomethylation	cg02731193	ENSG00000001084	179	7
hypomethylation	cg12297970	ENSG00000001084	179	7
gene-gene	ENSG00000019549	ENSG00000001561	2	4
gene-gene	ENSG00000021300	ENSG00000001561	2	4
gene-gene	ENSG00000102007	ENSG00000001561	2	4
gene-gene	ENSG00000109794	ENSG00000001561	9	4
gene-gene	ENSG00000112367	ENSG00000001561	89	4
gene-gene	ENSG00000124839	ENSG00000001561	4	4
gene-gene	ENSG00000158528	ENSG00000001561	4	4
gene-gene	ENSG00000167037	ENSG00000001561	9	4
gene-gene	ENSG00000167183	ENSG00000001561	4	4
gene-gene	ENSG00000174567	ENSG00000001561	4	4
gene-gene	ENSG00000179023	ENSG00000001561	4	4
gene-gene	ENSG00000184363	ENSG00000001561	2	4
gene-gene	ENSG00000186231	ENSG00000001561	10	4
gene-gene	ENSG00000189410	ENSG00000001561	2	4
gene-gene	ENSG00000256870	ENSG00000001561	4	4
gene-gene	ENSG00000006740	ENSG00000001626	4	4
gene-gene	ENSG00000007402	ENSG00000001626	4	4
gene-gene	ENSG00000012223	ENSG00000001626	4	4
gene-gene	ENSG00000019102	ENSG00000001626	4	4
gene-gene	ENSG00000025423	ENSG00000001626	4	4
gene-gene	ENSG00000047457	ENSG00000001626	4	4
gene-gene	ENSG00000047936	ENSG00000001626	4	4
gene-gene	ENSG00000048540	ENSG00000001626	4	4
gene-gene	ENSG00000066405	ENSG00000001626	4	4
gene-gene	ENSG00000078081	ENSG00000001626	4	4
gene-gene	ENSG00000080293	ENSG00000001626	4	4
gene-gene	ENSG00000080493	ENSG00000001626	4	4
gene-gene	ENSG00000081026	ENSG00000001626	4	4
gene-gene	ENSG00000081479	ENSG00000001626	4	4
gene-gene	ENSG00000086967	ENSG00000001626	4	4
gene-gene	ENSG00000088926	ENSG00000001626	4	4
gene-gene	ENSG00000095713	ENSG00000001626	4	4
gene-gene	ENSG00000096088	ENSG00000001626	4	4
gene-gene	ENSG00000099769	ENSG00000001626	4	4
gene-gene	ENSG00000103316	ENSG00000001626	10	4
gene-gene	ENSG00000103534	ENSG00000001626	4	4
gene-gene	ENSG00000105707	ENSG00000001626	4	4
gene-gene	ENSG00000109205	ENSG00000001626	5	4
gene-gene	ENSG00000110195	ENSG00000001626	4	4
gene-gene	ENSG00000112175	ENSG00000001626	4	4
gene-gene	ENSG00000114854	ENSG00000001626	4	4
gene-gene	ENSG00000115361	ENSG00000001626	4	4
gene-gene	ENSG00000118407	ENSG00000001626	4	4
gene-gene	ENSG00000119457	ENSG00000001626	4	4
gene-gene	ENSG00000122852	ENSG00000001626	4	4
gene-gene	ENSG00000123838	ENSG00000001626	4	4
gene-gene	ENSG00000123843	ENSG00000001626	4	4
gene-gene	ENSG00000125798	ENSG00000001626	4	4
gene-gene	ENSG00000125848	ENSG00000001626	4	4
gene-gene	ENSG00000127249	ENSG00000001626	4	4
gene-gene	ENSG00000131050	ENSG00000001626	4	4
gene-gene	ENSG00000131400	ENSG00000001626	4	4
gene-gene	ENSG00000131771	ENSG00000001626	4	4
gene-gene	ENSG00000131781	ENSG00000001626	4	4
gene-gene	ENSG00000131910	ENSG00000001626	4	4
gene-gene	ENSG00000133661	ENSG00000001626	4	4
gene-gene	ENSG00000134020	ENSG00000001626	4	4
gene-gene	ENSG00000134115	ENSG00000001626	4	4
gene-gene	ENSG00000135917	ENSG00000001626	4	4
gene-gene	ENSG00000136014	ENSG00000001626	4	4
gene-gene	ENSG00000136352	ENSG00000001626	4	4
gene-gene	ENSG00000139874	ENSG00000001626	4	4
gene-gene	ENSG00000142973	ENSG00000001626	4	4
gene-gene	ENSG00000143416	ENSG00000001626	4	4
gene-gene	ENSG00000144285	ENSG00000001626	4	4
gene-gene	ENSG00000146038	ENSG00000001626	4	4
gene-gene	ENSG00000146151	ENSG00000001626	4	4
gene-gene	ENSG00000147655	ENSG00000001626	4	4
gene-gene	ENSG00000148702	ENSG00000001626	4	4
gene-gene	ENSG00000149435	ENSG00000001626	4	4
gene-gene	ENSG00000153446	ENSG00000001626	4	4
gene-gene	ENSG00000154146	ENSG00000001626	4	4
gene-gene	ENSG00000156076	ENSG00000001626	4	4
gene-gene	ENSG00000157765	ENSG00000001626	4	4
gene-gene	ENSG00000159708	ENSG00000001626	4	4
gene-gene	ENSG00000161055	ENSG00000001626	10	4
gene-gene	ENSG00000162896	ENSG00000001626	4	4
gene-gene	ENSG00000163075	ENSG00000001626	4	4
gene-gene	ENSG00000163501	ENSG00000001626	4	4
gene-gene	ENSG00000164161	ENSG00000001626	4	4
gene-gene	ENSG00000164265	ENSG00000001626	4	4
gene-gene	ENSG00000166592	ENSG00000001626	4	4
gene-gene	ENSG00000168447	ENSG00000001626	4	4
gene-gene	ENSG00000168484	ENSG00000001626	4	4
gene-gene	ENSG00000168631	ENSG00000001626	4	4
gene-gene	ENSG00000168878	ENSG00000001626	4	4
gene-gene	ENSG00000169562	ENSG00000001626	4	4
gene-gene	ENSG00000170890	ENSG00000001626	4	4
gene-gene	ENSG00000171303	ENSG00000001626	4	4
gene-gene	ENSG00000171557	ENSG00000001626	4	4
gene-gene	ENSG00000171885	ENSG00000001626	4	4
gene-gene	ENSG00000172264	ENSG00000001626	4	4
gene-gene	ENSG00000172602	ENSG00000001626	4	4
gene-gene	ENSG00000173467	ENSG00000001626	4	4
gene-gene	ENSG00000175497	ENSG00000001626	5	4
gene-gene	ENSG00000176907	ENSG00000001626	4	4
gene-gene	ENSG00000178568	ENSG00000001626	4	4
gene-gene	ENSG00000180772	ENSG00000001626	4	4
gene-gene	ENSG00000182010	ENSG00000001626	4	4
gene-gene	ENSG00000182836	ENSG00000001626	4	4
gene-gene	ENSG00000183036	ENSG00000001626	4	4
gene-gene	ENSG00000183607	ENSG00000001626	4	4
gene-gene	ENSG00000184012	ENSG00000001626	4	4
gene-gene	ENSG00000184454	ENSG00000001626	4	4
gene-gene	ENSG00000185303	ENSG00000001626	4	4
gene-gene	ENSG00000187908	ENSG00000001626	4	4
gene-gene	ENSG00000188906	ENSG00000001626	4	4
gene-gene	ENSG00000189377	ENSG00000001626	4	4
gene-gene	ENSG00000196188	ENSG00000001626	4	4
gene-gene	ENSG00000196260	ENSG00000001626	4	4
gene-gene	ENSG00000203697	ENSG00000001626	4	4
gene-gene	ENSG00000204305	ENSG00000001626	4	4
gene-gene	ENSG00000214491	ENSG00000001626	4	4
gene-gene	ENSG00000225329	ENSG00000001626	4	4
gene-gene	ENSG00000225383	ENSG00000001626	4	4
gene-gene	ENSG00000229314	ENSG00000001626	4	4
gene-gene	ENSG00000229415	ENSG00000001626	4	4
gene-gene	ENSG00000231322	ENSG00000001626	4	4
gene-gene	ENSG00000236699	ENSG00000001626	4	4
gene-gene	ENSG00000237413	ENSG00000001626	4	4
gene-gene	ENSG00000248801	ENSG00000001626	4	4
gene-gene	ENSG00000250328	ENSG00000001626	4	4
gene-gene	ENSG00000253563	ENSG00000001626	4	4
gene-gene	ENSG00000256612	ENSG00000001626	4	4
gene-gene	ENSG00000256870	ENSG00000001626	4	4
gene-gene	ENSG00000257017	ENSG00000001626	4	4
gene-gene	ENSG00000259803	ENSG00000001626	4	4
gene-gene	ENSG00000259974	ENSG00000001626	4	4
gene-gene	ENSG00000260802	ENSG00000001626	4	4
gene-gene	ENSG00000268104	ENSG00000001626	4	4
gene-gene	ENSG00000272274	ENSG00000001626	4	4
gene-gene	ENSG00000275410	ENSG00000001626	4	4
gene-gene	ENSG00000275896	ENSG00000001626	4	4
hypomethylation	cg22861587	ENSG00000001629	52	52
hypomethylation	cg04589062	ENSG00000001630	52	52
hypomethylation	cg19617217	ENSG00000001630	52	52
hypomethylation	cg26302986	ENSG00000001630	52	52
hypomethylation	cg04589062	ENSG00000001631	52	52
hypomethylation	cg06008531	ENSG00000001631	52	52
hypomethylation	cg19617217	ENSG00000001631	52	52
hypomethylation	cg21946631	ENSG00000001631	52	52
hypomethylation	cg22861587	ENSG00000001631	52	52
hypomethylation	cg26302986	ENSG00000001631	52	52
hypomethylation	cg12492380	ENSG00000002079	83	83
gene-gene	ENSG00000007306	ENSG00000002587	2	2
gene-gene	ENSG00000019186	ENSG00000002587	7	2
gene-gene	ENSG00000034053	ENSG00000002587	9	2
gene-gene	ENSG00000047457	ENSG00000002587	4	2
gene-gene	ENSG00000064270	ENSG00000002587	2	2
gene-gene	ENSG00000068078	ENSG00000002587	2	2
gene-gene	ENSG00000070501	ENSG00000002587	1	2
gene-gene	ENSG00000079385	ENSG00000002587	2	2
gene-gene	ENSG00000086696	ENSG00000002587	2	2
gene-gene	ENSG00000104368	ENSG00000002587	2	2
gene-gene	ENSG00000104371	ENSG00000002587	31	2
gene-gene	ENSG00000105202	ENSG00000002587	15	2
gene-gene	ENSG00000121039	ENSG00000002587	11	2
gene-gene	ENSG00000122733	ENSG00000002587	7	2
gene-gene	ENSG00000124107	ENSG00000002587	2	2
gene-gene	ENSG00000124875	ENSG00000002587	2	2
gene-gene	ENSG00000132563	ENSG00000002587	9	2
gene-gene	ENSG00000134827	ENSG00000002587	2	2
gene-gene	ENSG00000140274	ENSG00000002587	2	2
gene-gene	ENSG00000143839	ENSG00000002587	96	2
gene-gene	ENSG00000146072	ENSG00000002587	2	2
gene-gene	ENSG00000148346	ENSG00000002587	2	2
gene-gene	ENSG00000150756	ENSG00000002587	13	2
gene-gene	ENSG00000153923	ENSG00000002587	2	2
gene-gene	ENSG00000154917	ENSG00000002587	7	2
gene-gene	ENSG00000158315	ENSG00000002587	2	2
gene-gene	ENSG00000160182	ENSG00000002587	4	2
gene-gene	ENSG00000162078	ENSG00000002587	2	2
gene-gene	ENSG00000163220	ENSG00000002587	2	2
gene-gene	ENSG00000163406	ENSG00000002587	2	2
gene-gene	ENSG00000163464	ENSG00000002587	3	2
gene-gene	ENSG00000163734	ENSG00000002587	3	2
gene-gene	ENSG00000170775	ENSG00000002587	66	2
gene-gene	ENSG00000170956	ENSG00000002587	3	2
gene-gene	ENSG00000171124	ENSG00000002587	2	2
gene-gene	ENSG00000180806	ENSG00000002587	9	2
gene-gene	ENSG00000183196	ENSG00000002587	2	2
gene-gene	ENSG00000189377	ENSG00000002587	4	2
gene-gene	ENSG00000198720	ENSG00000002587	7	2
gene-gene	ENSG00000204889	ENSG00000002587	10	2
gene-gene	ENSG00000206073	ENSG00000002587	2	2
gene-gene	ENSG00000225783	ENSG00000002587	7	2
gene-gene	ENSG00000248144	ENSG00000002587	2	2
gene-gene	ENSG00000113924	ENSG00000002726	4	20
gene-gene	ENSG00000134363	ENSG00000002726	2	20
gene-gene	ENSG00000158477	ENSG00000002726	20	20
gene-gene	ENSG00000182979	ENSG00000002726	1	20
gene-gene	ENSG00000251493	ENSG00000002726	2	20
gene-gene	ENSG00000072041	ENSG00000002745	13	11
gene-gene	ENSG00000078579	ENSG00000002745	11	11
gene-gene	ENSG00000081985	ENSG00000002745	7	11
gene-gene	ENSG00000095932	ENSG00000002745	9	11
gene-gene	ENSG00000104371	ENSG00000002745	31	11
gene-gene	ENSG00000114115	ENSG00000002745	55	11
gene-gene	ENSG00000116191	ENSG00000002745	11	11
gene-gene	ENSG00000128683	ENSG00000002745	11	11
gene-gene	ENSG00000130948	ENSG00000002745	66	11
gene-gene	ENSG00000135912	ENSG00000002745	11	11
gene-gene	ENSG00000164816	ENSG00000002745	6	11
gene-gene	ENSG00000177688	ENSG00000002745	8	11
gene-gene	ENSG00000180176	ENSG00000002745	23	11
gene-gene	ENSG00000182545	ENSG00000002745	95	11
gene-gene	ENSG00000184564	ENSG00000002745	2	11
gene-gene	ENSG00000188760	ENSG00000002745	9	11
gene-gene	ENSG00000196937	ENSG00000002745	2	11
gene-gene	ENSG00000255282	ENSG00000002745	2	11
gene-gene	ENSG00000060718	ENSG00000002746	6	6
gene-gene	ENSG00000076864	ENSG00000002746	7	6
gene-gene	ENSG00000081051	ENSG00000002746	7	6
gene-gene	ENSG00000086717	ENSG00000002746	6	6
gene-gene	ENSG00000086991	ENSG00000002746	6	6
gene-gene	ENSG00000091129	ENSG00000002746	7	6
gene-gene	ENSG00000091482	ENSG00000002746	21	6
gene-gene	ENSG00000100604	ENSG00000002746	7	6
gene-gene	ENSG00000104321	ENSG00000002746	11	6
gene-gene	ENSG00000104687	ENSG00000002746	7	6
gene-gene	ENSG00000109511	ENSG00000002746	7	6
gene-gene	ENSG00000118785	ENSG00000002746	7	6
gene-gene	ENSG00000120149	ENSG00000002746	6	6
gene-gene	ENSG00000133069	ENSG00000002746	7	6
gene-gene	ENSG00000133937	ENSG00000002746	9	6
gene-gene	ENSG00000143512	ENSG00000002746	7	6
gene-gene	ENSG00000162624	ENSG00000002746	5	6
gene-gene	ENSG00000164220	ENSG00000002746	7	6
gene-gene	ENSG00000166342	ENSG00000002746	6	6
gene-gene	ENSG00000169752	ENSG00000002746	2	6
gene-gene	ENSG00000173218	ENSG00000002746	2	6
gene-gene	ENSG00000174332	ENSG00000002746	6	6
gene-gene	ENSG00000175600	ENSG00000002746	6	6
gene-gene	ENSG00000178860	ENSG00000002746	6	6
gene-gene	ENSG00000182704	ENSG00000002746	7	6
gene-gene	ENSG00000184106	ENSG00000002746	7	6
gene-gene	ENSG00000184408	ENSG00000002746	6	6
gene-gene	ENSG00000196208	ENSG00000002746	81	6
gene-gene	ENSG00000198691	ENSG00000002746	7	6
gene-gene	ENSG00000203805	ENSG00000002746	6	6
gene-gene	ENSG00000211448	ENSG00000002746	6	6
gene-gene	ENSG00000213996	ENSG00000002746	6	6
gene-gene	ENSG00000223485	ENSG00000002746	6	6
gene-gene	ENSG00000235531	ENSG00000002746	6	6
gene-gene	ENSG00000006059	ENSG00000003096	2	2
gene-gene	ENSG00000006377	ENSG00000003096	7	2
gene-gene	ENSG00000011677	ENSG00000003096	14	2
gene-gene	ENSG00000012211	ENSG00000003096	2	2
gene-gene	ENSG00000019549	ENSG00000003096	2	2
gene-gene	ENSG00000049759	ENSG00000003096	74	2
gene-gene	ENSG00000064218	ENSG00000003096	7	2
gene-gene	ENSG00000073282	ENSG00000003096	2	2
gene-gene	ENSG00000081277	ENSG00000003096	2	2
gene-gene	ENSG00000086205	ENSG00000003096	7	2
gene-gene	ENSG00000086570	ENSG00000003096	2	2
gene-gene	ENSG00000087842	ENSG00000003096	7	2
gene-gene	ENSG00000100321	ENSG00000003096	2	2
gene-gene	ENSG00000101349	ENSG00000003096	7	2
gene-gene	ENSG00000101849	ENSG00000003096	7	2
gene-gene	ENSG00000103044	ENSG00000003096	2	2
gene-gene	ENSG00000104783	ENSG00000003096	2	2
gene-gene	ENSG00000105855	ENSG00000003096	2	2
gene-gene	ENSG00000105880	ENSG00000003096	2	2
gene-gene	ENSG00000106211	ENSG00000003096	2	2
gene-gene	ENSG00000106278	ENSG00000003096	2	2
gene-gene	ENSG00000107518	ENSG00000003096	7	2
gene-gene	ENSG00000110400	ENSG00000003096	2	2
gene-gene	ENSG00000110693	ENSG00000003096	7	2
gene-gene	ENSG00000111199	ENSG00000003096	2	2
gene-gene	ENSG00000114331	ENSG00000003096	12	2
gene-gene	ENSG00000114770	ENSG00000003096	2	2
gene-gene	ENSG00000115457	ENSG00000003096	2	2
gene-gene	ENSG00000116141	ENSG00000003096	2	2
gene-gene	ENSG00000119125	ENSG00000003096	2	2
gene-gene	ENSG00000121742	ENSG00000003096	2	2
gene-gene	ENSG00000125285	ENSG00000003096	2	2
gene-gene	ENSG00000127928	ENSG00000003096	14	2
gene-gene	ENSG00000128602	ENSG00000003096	7	2
gene-gene	ENSG00000130821	ENSG00000003096	2	2
gene-gene	ENSG00000133636	ENSG00000003096	2	2
gene-gene	ENSG00000134363	ENSG00000003096	2	2
gene-gene	ENSG00000134504	ENSG00000003096	2	2
gene-gene	ENSG00000134757	ENSG00000003096	2	2
gene-gene	ENSG00000134762	ENSG00000003096	2	2
gene-gene	ENSG00000135069	ENSG00000003096	7	2
gene-gene	ENSG00000135324	ENSG00000003096	7	2
gene-gene	ENSG00000137699	ENSG00000003096	2	2
gene-gene	ENSG00000139173	ENSG00000003096	2	2
gene-gene	ENSG00000139324	ENSG00000003096	2	2
gene-gene	ENSG00000143061	ENSG00000003096	2	2
gene-gene	ENSG00000143502	ENSG00000003096	2	2
gene-gene	ENSG00000143845	ENSG00000003096	112	2
gene-gene	ENSG00000144847	ENSG00000003096	14	2
gene-gene	ENSG00000148053	ENSG00000003096	2	2
gene-gene	ENSG00000148600	ENSG00000003096	2	2
gene-gene	ENSG00000149212	ENSG00000003096	2	2
gene-gene	ENSG00000150556	ENSG00000003096	2	2
gene-gene	ENSG00000151379	ENSG00000003096	2	2
gene-gene	ENSG00000153246	ENSG00000003096	2	2
gene-gene	ENSG00000153802	ENSG00000003096	2	2
gene-gene	ENSG00000155918	ENSG00000003096	2	2
gene-gene	ENSG00000157445	ENSG00000003096	2	2
gene-gene	ENSG00000158055	ENSG00000003096	2	2
gene-gene	ENSG00000161243	ENSG00000003096	2	2
gene-gene	ENSG00000161642	ENSG00000003096	2	2
gene-gene	ENSG00000162981	ENSG00000003096	2	2
gene-gene	ENSG00000163053	ENSG00000003096	7	2
gene-gene	ENSG00000163209	ENSG00000003096	2	2
gene-gene	ENSG00000163331	ENSG00000003096	2	2
gene-gene	ENSG00000165152	ENSG00000003096	2	2
gene-gene	ENSG00000165194	ENSG00000003096	7	2
gene-gene	ENSG00000165449	ENSG00000003096	2	2
gene-gene	ENSG00000166450	ENSG00000003096	2	2
gene-gene	ENSG00000166670	ENSG00000003096	2	2
gene-gene	ENSG00000167600	ENSG00000003096	2	2
gene-gene	ENSG00000168143	ENSG00000003096	2	2
gene-gene	ENSG00000169860	ENSG00000003096	2	2
gene-gene	ENSG00000170484	ENSG00000003096	2	2
gene-gene	ENSG00000171217	ENSG00000003096	7	2
gene-gene	ENSG00000171346	ENSG00000003096	2	2
gene-gene	ENSG00000171401	ENSG00000003096	2	2
gene-gene	ENSG00000171517	ENSG00000003096	2	2
gene-gene	ENSG00000172292	ENSG00000003096	7	2
gene-gene	ENSG00000173253	ENSG00000003096	2	2
gene-gene	ENSG00000174226	ENSG00000003096	2	2
gene-gene	ENSG00000175984	ENSG00000003096	2	2
gene-gene	ENSG00000176273	ENSG00000003096	7	2
gene-gene	ENSG00000178919	ENSG00000003096	2	2
gene-gene	ENSG00000179869	ENSG00000003096	2	2
gene-gene	ENSG00000180739	ENSG00000003096	2	2
gene-gene	ENSG00000181449	ENSG00000003096	2	2
gene-gene	ENSG00000181744	ENSG00000003096	2	2
gene-gene	ENSG00000182040	ENSG00000003096	2	2
gene-gene	ENSG00000182175	ENSG00000003096	2	2
gene-gene	ENSG00000183347	ENSG00000003096	2	2
gene-gene	ENSG00000186732	ENSG00000003096	2	2
gene-gene	ENSG00000187398	ENSG00000003096	2	2
gene-gene	ENSG00000187997	ENSG00000003096	2	2
gene-gene	ENSG00000188373	ENSG00000003096	2	2
gene-gene	ENSG00000189280	ENSG00000003096	2	2
gene-gene	ENSG00000196344	ENSG00000003096	7	2
gene-gene	ENSG00000197121	ENSG00000003096	2	2
gene-gene	ENSG00000197565	ENSG00000003096	2	2
gene-gene	ENSG00000198092	ENSG00000003096	2	2
gene-gene	ENSG00000198807	ENSG00000003096	2	2
gene-gene	ENSG00000225826	ENSG00000003096	2	2
gene-gene	ENSG00000233610	ENSG00000003096	2	2
gene-gene	ENSG00000237767	ENSG00000003096	5	2
gene-gene	ENSG00000240602	ENSG00000003096	2	2
gene-gene	ENSG00000242808	ENSG00000003096	7	2
gene-gene	ENSG00000244122	ENSG00000003096	7	2
gene-gene	ENSG00000266729	ENSG00000003096	2	2
gene-gene	ENSG00000029993	ENSG00000003249	2	11
gene-gene	ENSG00000067715	ENSG00000003249	14	11
gene-gene	ENSG00000078900	ENSG00000003249	11	11
gene-gene	ENSG00000101210	ENSG00000003249	9	11
gene-gene	ENSG00000113946	ENSG00000003249	2	11
gene-gene	ENSG00000123213	ENSG00000003249	1	11
gene-gene	ENSG00000124391	ENSG00000003249	5	11
gene-gene	ENSG00000131650	ENSG00000003249	11	11
gene-gene	ENSG00000132677	ENSG00000003249	51	11
gene-gene	ENSG00000140832	ENSG00000003249	79	11
gene-gene	ENSG00000145777	ENSG00000003249	2	11
gene-gene	ENSG00000146013	ENSG00000003249	9	11
gene-gene	ENSG00000156463	ENSG00000003249	2	11
gene-gene	ENSG00000157703	ENSG00000003249	42	11
gene-gene	ENSG00000165943	ENSG00000003249	11	11
gene-gene	ENSG00000171224	ENSG00000003249	1	11
gene-gene	ENSG00000179546	ENSG00000003249	2	11
gene-gene	ENSG00000183248	ENSG00000003249	2	11
gene-gene	ENSG00000197822	ENSG00000003249	2	11
gene-gene	ENSG00000255221	ENSG00000003249	11	11
gene-gene	ENSG00000258947	ENSG00000003249	2	11
hypomethylation	cg03345454	ENSG00000003393	260	260
hypomethylation	cg03486976	ENSG00000003393	260	260
gene-gene	ENSG00000023445	ENSG00000003402	3	3
gene-gene	ENSG00000069998	ENSG00000003402	19	3
gene-gene	ENSG00000074966	ENSG00000003402	3	3
gene-gene	ENSG00000092529	ENSG00000003402	8	3
gene-gene	ENSG00000092929	ENSG00000003402	7	3
gene-gene	ENSG00000100505	ENSG00000003402	7	3
gene-gene	ENSG00000104381	ENSG00000003402	1	3
gene-gene	ENSG00000105339	ENSG00000003402	3	3
gene-gene	ENSG00000105483	ENSG00000003402	3	3
gene-gene	ENSG00000110665	ENSG00000003402	3	3
gene-gene	ENSG00000111801	ENSG00000003402	3	3
gene-gene	ENSG00000114841	ENSG00000003402	8	3
gene-gene	ENSG00000115607	ENSG00000003402	3	3
gene-gene	ENSG00000125347	ENSG00000003402	3	3
gene-gene	ENSG00000128284	ENSG00000003402	3	3
gene-gene	ENSG00000130035	ENSG00000003402	9	3
gene-gene	ENSG00000132274	ENSG00000003402	3	3
gene-gene	ENSG00000132563	ENSG00000003402	9	3
gene-gene	ENSG00000135114	ENSG00000003402	3	3
gene-gene	ENSG00000137841	ENSG00000003402	3	3
gene-gene	ENSG00000139200	ENSG00000003402	9	3
gene-gene	ENSG00000164342	ENSG00000003402	3	3
gene-gene	ENSG00000166432	ENSG00000003402	8	3
gene-gene	ENSG00000172954	ENSG00000003402	34	3
gene-gene	ENSG00000173200	ENSG00000003402	3	3
gene-gene	ENSG00000175868	ENSG00000003402	7	3
gene-gene	ENSG00000177409	ENSG00000003402	3	3
gene-gene	ENSG00000182179	ENSG00000003402	3	3
gene-gene	ENSG00000184584	ENSG00000003402	19	3
gene-gene	ENSG00000197536	ENSG00000003402	3	3
gene-gene	ENSG00000226312	ENSG00000003402	8	3
gene-gene	ENSG00000237149	ENSG00000003402	14	3
gene-gene	ENSG00000242258	ENSG00000003402	3	3
gene-gene	ENSG00000254838	ENSG00000003402	3	3
gene-gene	ENSG00000265206	ENSG00000003402	3	3
gene-gene	ENSG00000274536	ENSG00000003402	3	3
gene-gene	ENSG00000047457	ENSG00000003436	4	4
gene-gene	ENSG00000119457	ENSG00000003436	4	4
gene-gene	ENSG00000119535	ENSG00000003436	4	4
gene-gene	ENSG00000123838	ENSG00000003436	4	4
gene-gene	ENSG00000137077	ENSG00000003436	3	4
gene-gene	ENSG00000162896	ENSG00000003436	4	4
gene-gene	ENSG00000164265	ENSG00000003436	4	4
gene-gene	ENSG00000168878	ENSG00000003436	4	4
gene-gene	ENSG00000176907	ENSG00000003436	4	4
gene-gene	ENSG00000196188	ENSG00000003436	4	4
gene-gene	ENSG00000257017	ENSG00000003436	4	4
gene-gene	ENSG00000021826	ENSG00000003989	55	11
gene-gene	ENSG00000113448	ENSG00000003989	16	11
gene-gene	ENSG00000115604	ENSG00000003989	11	11
gene-gene	ENSG00000133069	ENSG00000003989	7	11
gene-gene	ENSG00000151136	ENSG00000003989	7	11
gene-gene	ENSG00000154319	ENSG00000003989	87	11
gene-gene	ENSG00000163735	ENSG00000003989	3	11
gene-gene	ENSG00000165548	ENSG00000003989	11	11
gene-gene	ENSG00000169900	ENSG00000003989	11	11
gene-gene	ENSG00000172403	ENSG00000003989	11	11
gene-gene	ENSG00000185904	ENSG00000003989	11	11
gene-gene	ENSG00000188263	ENSG00000003989	11	11
gene-gene	ENSG00000213886	ENSG00000003989	11	11
gene-gene	ENSG00000007237	ENSG00000004399	6	6
gene-gene	ENSG00000037280	ENSG00000004399	4	6
gene-gene	ENSG00000071246	ENSG00000004399	3	6
gene-gene	ENSG00000110237	ENSG00000004399	6	6
gene-gene	ENSG00000112769	ENSG00000004399	6	6
gene-gene	ENSG00000130635	ENSG00000004399	6	6
gene-gene	ENSG00000135636	ENSG00000004399	4	6
gene-gene	ENSG00000136205	ENSG00000004399	3	6
gene-gene	ENSG00000138316	ENSG00000004399	6	6
gene-gene	ENSG00000144711	ENSG00000004399	79	6
gene-gene	ENSG00000151067	ENSG00000004399	6	6
gene-gene	ENSG00000154864	ENSG00000004399	6	6
gene-gene	ENSG00000165633	ENSG00000004399	6	6
gene-gene	ENSG00000165757	ENSG00000004399	6	6
gene-gene	ENSG00000166341	ENSG00000004399	6	6
gene-gene	ENSG00000172037	ENSG00000004399	6	6
gene-gene	ENSG00000176422	ENSG00000004399	1	6
gene-gene	ENSG00000179855	ENSG00000004399	4	6
gene-gene	ENSG00000197256	ENSG00000004399	6	6
hypermethylation	cg08471739	ENSG00000004399	510	6
hypermethylation	cg15504747	ENSG00000004399	496	6
gene-gene	ENSG00000008323	ENSG00000004478	1	1
gene-gene	ENSG00000010292	ENSG00000004478	1	1
gene-gene	ENSG00000064102	ENSG00000004478	1	1
gene-gene	ENSG00000089693	ENSG00000004478	1	1
gene-gene	ENSG00000106628	ENSG00000004478	21	1
gene-gene	ENSG00000108106	ENSG00000004478	1	1
gene-gene	ENSG00000111196	ENSG00000004478	1	1
gene-gene	ENSG00000111206	ENSG00000004478	1	1
gene-gene	ENSG00000111247	ENSG00000004478	1	1
gene-gene	ENSG00000111639	ENSG00000004478	1	1
gene-gene	ENSG00000111640	ENSG00000004478	1	1
gene-gene	ENSG00000111641	ENSG00000004478	1	1
gene-gene	ENSG00000111665	ENSG00000004478	1	1
gene-gene	ENSG00000111667	ENSG00000004478	1	1
gene-gene	ENSG00000111669	ENSG00000004478	1	1
gene-gene	ENSG00000111716	ENSG00000004478	1	1
gene-gene	ENSG00000111726	ENSG00000004478	1	1
gene-gene	ENSG00000115541	ENSG00000004478	1	1
gene-gene	ENSG00000117148	ENSG00000004478	9	1
gene-gene	ENSG00000117650	ENSG00000004478	1	1
gene-gene	ENSG00000120647	ENSG00000004478	1	1
gene-gene	ENSG00000125878	ENSG00000004478	9	1
gene-gene	ENSG00000126602	ENSG00000004478	1	1
gene-gene	ENSG00000135624	ENSG00000004478	1	1
gene-gene	ENSG00000139133	ENSG00000004478	1	1
gene-gene	ENSG00000139146	ENSG00000004478	1	1
gene-gene	ENSG00000144381	ENSG00000004478	1	1
gene-gene	ENSG00000160767	ENSG00000004478	1	1
gene-gene	ENSG00000163468	ENSG00000004478	1	1
gene-gene	ENSG00000165714	ENSG00000004478	1	1
gene-gene	ENSG00000171792	ENSG00000004478	1	1
gene-gene	ENSG00000182199	ENSG00000004478	1	1
gene-gene	ENSG00000184428	ENSG00000004478	1	1
gene-gene	ENSG00000188807	ENSG00000004478	1	1
gene-gene	ENSG00000004799	ENSG00000004776	4	4
gene-gene	ENSG00000018625	ENSG00000004776	4	4
gene-gene	ENSG00000019991	ENSG00000004776	6	4
gene-gene	ENSG00000047648	ENSG00000004776	4	4
gene-gene	ENSG00000049540	ENSG00000004776	6	4
gene-gene	ENSG00000054803	ENSG00000004776	4	4
gene-gene	ENSG00000066405	ENSG00000004776	4	4
gene-gene	ENSG00000077943	ENSG00000004776	4	4
gene-gene	ENSG00000080618	ENSG00000004776	4	4
gene-gene	ENSG00000099994	ENSG00000004776	4	4
gene-gene	ENSG00000101335	ENSG00000004776	6	4
gene-gene	ENSG00000106511	ENSG00000004776	6	4
gene-gene	ENSG00000106809	ENSG00000004776	6	4
gene-gene	ENSG00000108381	ENSG00000004776	4	4
gene-gene	ENSG00000108823	ENSG00000004776	4	4
gene-gene	ENSG00000111341	ENSG00000004776	4	4
gene-gene	ENSG00000112214	ENSG00000004776	4	4
gene-gene	ENSG00000112936	ENSG00000004776	4	4
gene-gene	ENSG00000116194	ENSG00000004776	4	4
gene-gene	ENSG00000118526	ENSG00000004776	4	4
gene-gene	ENSG00000123243	ENSG00000004776	4	4
gene-gene	ENSG00000124212	ENSG00000004776	6	4
gene-gene	ENSG00000126218	ENSG00000004776	6	4
gene-gene	ENSG00000129244	ENSG00000004776	4	4
gene-gene	ENSG00000130037	ENSG00000004776	4	4
gene-gene	ENSG00000130988	ENSG00000004776	4	4
gene-gene	ENSG00000131471	ENSG00000004776	6	4
gene-gene	ENSG00000131477	ENSG00000004776	4	4
gene-gene	ENSG00000132622	ENSG00000004776	4	4
gene-gene	ENSG00000134917	ENSG00000004776	4	4
gene-gene	ENSG00000136160	ENSG00000004776	4	4
gene-gene	ENSG00000136546	ENSG00000004776	4	4
gene-gene	ENSG00000137507	ENSG00000004776	6	4
gene-gene	ENSG00000140285	ENSG00000004776	6	4
gene-gene	ENSG00000141052	ENSG00000004776	4	4
gene-gene	ENSG00000141338	ENSG00000004776	4	4
gene-gene	ENSG00000143248	ENSG00000004776	4	4
gene-gene	ENSG00000148541	ENSG00000004776	6	4
gene-gene	ENSG00000149564	ENSG00000004776	4	4
gene-gene	ENSG00000154330	ENSG00000004776	4	4
gene-gene	ENSG00000162383	ENSG00000004776	6	4
gene-gene	ENSG00000163431	ENSG00000004776	6	4
gene-gene	ENSG00000163815	ENSG00000004776	4	4
gene-gene	ENSG00000164035	ENSG00000004776	4	4
gene-gene	ENSG00000164879	ENSG00000004776	4	4
gene-gene	ENSG00000166292	ENSG00000004776	4	4
gene-gene	ENSG00000166482	ENSG00000004776	6	4
gene-gene	ENSG00000167641	ENSG00000004776	4	4
gene-gene	ENSG00000168079	ENSG00000004776	4	4
gene-gene	ENSG00000168309	ENSG00000004776	4	4
gene-gene	ENSG00000168477	ENSG00000004776	4	4
gene-gene	ENSG00000169418	ENSG00000004776	4	4
gene-gene	ENSG00000173269	ENSG00000004776	4	4
gene-gene	ENSG00000173376	ENSG00000004776	4	4
gene-gene	ENSG00000173641	ENSG00000004776	6	4
gene-gene	ENSG00000174175	ENSG00000004776	4	4
gene-gene	ENSG00000174804	ENSG00000004776	4	4
gene-gene	ENSG00000175084	ENSG00000004776	4	4
gene-gene	ENSG00000175745	ENSG00000004776	4	4
gene-gene	ENSG00000175899	ENSG00000004776	4	4
gene-gene	ENSG00000176435	ENSG00000004776	4	4
gene-gene	ENSG00000179776	ENSG00000004776	4	4
gene-gene	ENSG00000184347	ENSG00000004776	4	4
gene-gene	ENSG00000185432	ENSG00000004776	4	4
gene-gene	ENSG00000187955	ENSG00000004776	6	4
gene-gene	ENSG00000188257	ENSG00000004776	4	4
gene-gene	ENSG00000196616	ENSG00000004776	4	4
gene-gene	ENSG00000198844	ENSG00000004776	4	4
gene-gene	ENSG00000240583	ENSG00000004776	4	4
gene-gene	ENSG00000241399	ENSG00000004776	4	4
gene-gene	ENSG00000241644	ENSG00000004776	4	4
gene-gene	ENSG00000263586	ENSG00000004776	4	4
gene-gene	ENSG00000266964	ENSG00000004776	4	4
gene-gene	ENSG00000276409	ENSG00000004776	4	4
gene-gene	ENSG00000013573	ENSG00000004777	1	8
gene-gene	ENSG00000021488	ENSG00000004777	8	8
gene-gene	ENSG00000040275	ENSG00000004777	1	8
gene-gene	ENSG00000059588	ENSG00000004777	8	8
gene-gene	ENSG00000061938	ENSG00000004777	8	8
gene-gene	ENSG00000073605	ENSG00000004777	8	8
gene-gene	ENSG00000075702	ENSG00000004777	1	8
gene-gene	ENSG00000078814	ENSG00000004777	8	8
gene-gene	ENSG00000079616	ENSG00000004777	1	8
gene-gene	ENSG00000100197	ENSG00000004777	8	8
gene-gene	ENSG00000101104	ENSG00000004777	8	8
gene-gene	ENSG00000102878	ENSG00000004777	8	8
gene-gene	ENSG00000104835	ENSG00000004777	15	8
gene-gene	ENSG00000105486	ENSG00000004777	1	8
gene-gene	ENSG00000106133	ENSG00000004777	8	8
gene-gene	ENSG00000106462	ENSG00000004777	1	8
gene-gene	ENSG00000108515	ENSG00000004777	8	8
gene-gene	ENSG00000110013	ENSG00000004777	4	8
gene-gene	ENSG00000112242	ENSG00000004777	1	8
gene-gene	ENSG00000113368	ENSG00000004777	1	8
gene-gene	ENSG00000114841	ENSG00000004777	8	8
gene-gene	ENSG00000115392	ENSG00000004777	1	8
gene-gene	ENSG00000115687	ENSG00000004777	8	8
gene-gene	ENSG00000117632	ENSG00000004777	1	8
gene-gene	ENSG00000121716	ENSG00000004777	8	8
gene-gene	ENSG00000125351	ENSG00000004777	8	8
gene-gene	ENSG00000127957	ENSG00000004777	8	8
gene-gene	ENSG00000130653	ENSG00000004777	8	8
gene-gene	ENSG00000130758	ENSG00000004777	15	8
gene-gene	ENSG00000132680	ENSG00000004777	8	8
gene-gene	ENSG00000133247	ENSG00000004777	8	8
gene-gene	ENSG00000137070	ENSG00000004777	8	8
gene-gene	ENSG00000137343	ENSG00000004777	8	8
gene-gene	ENSG00000140451	ENSG00000004777	8	8
gene-gene	ENSG00000141577	ENSG00000004777	8	8
gene-gene	ENSG00000143847	ENSG00000004777	8	8
gene-gene	ENSG00000149634	ENSG00000004777	8	8
gene-gene	ENSG00000151006	ENSG00000004777	8	8
gene-gene	ENSG00000151849	ENSG00000004777	8	8
gene-gene	ENSG00000158815	ENSG00000004777	8	8
gene-gene	ENSG00000160323	ENSG00000004777	8	8
gene-gene	ENSG00000160781	ENSG00000004777	8	8
gene-gene	ENSG00000163126	ENSG00000004777	8	8
gene-gene	ENSG00000163354	ENSG00000004777	8	8
gene-gene	ENSG00000163714	ENSG00000004777	8	8
gene-gene	ENSG00000163728	ENSG00000004777	8	8
gene-gene	ENSG00000163735	ENSG00000004777	3	8
gene-gene	ENSG00000163781	ENSG00000004777	1	8
gene-gene	ENSG00000164104	ENSG00000004777	1	8
gene-gene	ENSG00000166432	ENSG00000004777	8	8
gene-gene	ENSG00000167524	ENSG00000004777	8	8
gene-gene	ENSG00000167635	ENSG00000004777	1	8
gene-gene	ENSG00000168970	ENSG00000004777	8	8
gene-gene	ENSG00000169885	ENSG00000004777	8	8
gene-gene	ENSG00000171163	ENSG00000004777	8	8
gene-gene	ENSG00000173226	ENSG00000004777	12	8
gene-gene	ENSG00000175265	ENSG00000004777	8	8
gene-gene	ENSG00000175455	ENSG00000004777	8	8
gene-gene	ENSG00000177084	ENSG00000004777	1	8
gene-gene	ENSG00000177595	ENSG00000004777	8	8
gene-gene	ENSG00000178297	ENSG00000004777	8	8
gene-gene	ENSG00000183145	ENSG00000004777	9	8
gene-gene	ENSG00000184445	ENSG00000004777	1	8
gene-gene	ENSG00000184465	ENSG00000004777	8	8
gene-gene	ENSG00000184786	ENSG00000004777	8	8
gene-gene	ENSG00000184925	ENSG00000004777	8	8
gene-gene	ENSG00000185101	ENSG00000004777	8	8
gene-gene	ENSG00000185485	ENSG00000004777	8	8
gene-gene	ENSG00000185513	ENSG00000004777	8	8
gene-gene	ENSG00000187741	ENSG00000004777	1	8
gene-gene	ENSG00000187951	ENSG00000004777	1	8
gene-gene	ENSG00000187961	ENSG00000004777	8	8
gene-gene	ENSG00000188227	ENSG00000004777	15	8
gene-gene	ENSG00000196074	ENSG00000004777	8	8
gene-gene	ENSG00000196296	ENSG00000004777	8	8
gene-gene	ENSG00000198556	ENSG00000004777	8	8
gene-gene	ENSG00000203772	ENSG00000004777	8	8
gene-gene	ENSG00000203896	ENSG00000004777	8	8
gene-gene	ENSG00000204410	ENSG00000004777	8	8
gene-gene	ENSG00000205560	ENSG00000004777	8	8
gene-gene	ENSG00000205702	ENSG00000004777	8	8
gene-gene	ENSG00000207547	ENSG00000004777	8	8
gene-gene	ENSG00000207650	ENSG00000004777	8	8
gene-gene	ENSG00000208772	ENSG00000004777	8	8
gene-gene	ENSG00000213057	ENSG00000004777	8	8
gene-gene	ENSG00000213347	ENSG00000004777	8	8
gene-gene	ENSG00000213420	ENSG00000004777	8	8
gene-gene	ENSG00000213865	ENSG00000004777	8	8
gene-gene	ENSG00000215788	ENSG00000004777	8	8
gene-gene	ENSG00000223705	ENSG00000004777	8	8
gene-gene	ENSG00000224660	ENSG00000004777	8	8
gene-gene	ENSG00000225163	ENSG00000004777	5	8
gene-gene	ENSG00000225880	ENSG00000004777	8	8
gene-gene	ENSG00000226696	ENSG00000004777	8	8
gene-gene	ENSG00000226763	ENSG00000004777	8	8
gene-gene	ENSG00000228727	ENSG00000004777	8	8
gene-gene	ENSG00000228784	ENSG00000004777	8	8
gene-gene	ENSG00000229780	ENSG00000004777	8	8
gene-gene	ENSG00000231851	ENSG00000004777	8	8
gene-gene	ENSG00000232352	ENSG00000004777	8	8
gene-gene	ENSG00000233122	ENSG00000004777	8	8
gene-gene	ENSG00000236144	ENSG00000004777	8	8
gene-gene	ENSG00000239382	ENSG00000004777	8	8
gene-gene	ENSG00000242086	ENSG00000004777	8	8
gene-gene	ENSG00000242294	ENSG00000004777	8	8
gene-gene	ENSG00000243708	ENSG00000004777	8	8
gene-gene	ENSG00000246339	ENSG00000004777	8	8
gene-gene	ENSG00000249087	ENSG00000004777	8	8
gene-gene	ENSG00000249115	ENSG00000004777	15	8
gene-gene	ENSG00000250067	ENSG00000004777	8	8
gene-gene	ENSG00000250506	ENSG00000004777	8	8
gene-gene	ENSG00000260942	ENSG00000004777	8	8
gene-gene	ENSG00000261366	ENSG00000004777	8	8
gene-gene	ENSG00000261408	ENSG00000004777	8	8
gene-gene	ENSG00000261556	ENSG00000004777	8	8
gene-gene	ENSG00000262180	ENSG00000004777	8	8
gene-gene	ENSG00000262484	ENSG00000004777	8	8
gene-gene	ENSG00000266714	ENSG00000004777	8	8
gene-gene	ENSG00000267041	ENSG00000004777	15	8
gene-gene	ENSG00000267470	ENSG00000004777	15	8
gene-gene	ENSG00000272752	ENSG00000004777	8	8
gene-gene	ENSG00000276712	ENSG00000004777	8	8
gene-gene	ENSG00000277759	ENSG00000004777	5	8
gene-gene	ENSG00000278811	ENSG00000004777	8	8
gene-gene	ENSG00000279873	ENSG00000004777	8	8
gene-gene	ENSG00000007402	ENSG00000004799	4	4
gene-gene	ENSG00000046889	ENSG00000004799	4	4
gene-gene	ENSG00000066405	ENSG00000004799	4	4
gene-gene	ENSG00000071242	ENSG00000004799	4	4
gene-gene	ENSG00000096088	ENSG00000004799	4	4
gene-gene	ENSG00000099994	ENSG00000004799	4	4
gene-gene	ENSG00000101938	ENSG00000004799	4	4
gene-gene	ENSG00000102760	ENSG00000004799	4	4
gene-gene	ENSG00000104763	ENSG00000004799	4	4
gene-gene	ENSG00000108381	ENSG00000004799	4	4
gene-gene	ENSG00000109906	ENSG00000004799	4	4
gene-gene	ENSG00000111339	ENSG00000004799	4	4
gene-gene	ENSG00000112232	ENSG00000004799	4	4
gene-gene	ENSG00000112782	ENSG00000004799	4	4
gene-gene	ENSG00000112936	ENSG00000004799	4	4
gene-gene	ENSG00000118526	ENSG00000004799	4	4
gene-gene	ENSG00000120279	ENSG00000004799	4	4
gene-gene	ENSG00000127528	ENSG00000004799	4	4
gene-gene	ENSG00000127533	ENSG00000004799	4	4
gene-gene	ENSG00000133800	ENSG00000004799	4	4
gene-gene	ENSG00000136160	ENSG00000004799	4	4
gene-gene	ENSG00000136546	ENSG00000004799	4	4
gene-gene	ENSG00000138722	ENSG00000004799	4	4
gene-gene	ENSG00000138821	ENSG00000004799	4	4
gene-gene	ENSG00000141338	ENSG00000004799	4	4
gene-gene	ENSG00000142748	ENSG00000004799	4	4
gene-gene	ENSG00000143110	ENSG00000004799	3	4
gene-gene	ENSG00000148677	ENSG00000004799	4	4
gene-gene	ENSG00000149564	ENSG00000004799	4	4
gene-gene	ENSG00000154330	ENSG00000004799	4	4
gene-gene	ENSG00000156049	ENSG00000004799	4	4
gene-gene	ENSG00000157514	ENSG00000004799	3	4
gene-gene	ENSG00000163815	ENSG00000004799	4	4
gene-gene	ENSG00000164035	ENSG00000004799	4	4
gene-gene	ENSG00000166292	ENSG00000004799	4	4
gene-gene	ENSG00000168309	ENSG00000004799	4	4
gene-gene	ENSG00000168477	ENSG00000004799	4	4
gene-gene	ENSG00000168874	ENSG00000004799	4	4
gene-gene	ENSG00000169418	ENSG00000004799	4	4
gene-gene	ENSG00000170989	ENSG00000004799	4	4
gene-gene	ENSG00000171303	ENSG00000004799	4	4
gene-gene	ENSG00000173467	ENSG00000004799	4	4
gene-gene	ENSG00000174175	ENSG00000004799	4	4
gene-gene	ENSG00000175084	ENSG00000004799	4	4
gene-gene	ENSG00000175445	ENSG00000004799	4	4
gene-gene	ENSG00000175899	ENSG00000004799	4	4
gene-gene	ENSG00000176435	ENSG00000004799	4	4
gene-gene	ENSG00000188257	ENSG00000004799	4	4
gene-gene	ENSG00000188906	ENSG00000004799	4	4
gene-gene	ENSG00000196260	ENSG00000004799	4	4
gene-gene	ENSG00000196616	ENSG00000004799	4	4
gene-gene	ENSG00000228401	ENSG00000004799	4	4
gene-gene	ENSG00000240583	ENSG00000004799	4	4
gene-gene	ENSG00000241644	ENSG00000004799	4	4
gene-gene	ENSG00000256870	ENSG00000004799	4	4
gene-gene	ENSG00000263586	ENSG00000004799	4	4
gene-gene	ENSG00000276409	ENSG00000004799	4	4
gene-gene	ENSG00000277494	ENSG00000004799	4	4
gene-gene	ENSG00000007174	ENSG00000004838	10	10
gene-gene	ENSG00000007516	ENSG00000004838	10	10
gene-gene	ENSG00000034239	ENSG00000004838	10	10
gene-gene	ENSG00000039537	ENSG00000004838	10	10
gene-gene	ENSG00000048342	ENSG00000004838	10	10
gene-gene	ENSG00000066185	ENSG00000004838	10	10
gene-gene	ENSG00000077327	ENSG00000004838	10	10
gene-gene	ENSG00000078898	ENSG00000004838	10	10
gene-gene	ENSG00000079689	ENSG00000004838	10	10
gene-gene	ENSG00000080572	ENSG00000004838	10	10
gene-gene	ENSG00000089101	ENSG00000004838	10	10
gene-gene	ENSG00000091181	ENSG00000004838	10	10
gene-gene	ENSG00000092850	ENSG00000004838	10	10
gene-gene	ENSG00000101222	ENSG00000004838	10	10
gene-gene	ENSG00000102904	ENSG00000004838	10	10
gene-gene	ENSG00000103316	ENSG00000004838	10	10
gene-gene	ENSG00000103534	ENSG00000004838	4	10
gene-gene	ENSG00000105479	ENSG00000004838	10	10
gene-gene	ENSG00000105519	ENSG00000004838	10	10
gene-gene	ENSG00000110680	ENSG00000004838	5	10
gene-gene	ENSG00000111834	ENSG00000004838	10	10
gene-gene	ENSG00000111837	ENSG00000004838	10	10
gene-gene	ENSG00000112530	ENSG00000004838	10	10
gene-gene	ENSG00000112539	ENSG00000004838	10	10
gene-gene	ENSG00000112981	ENSG00000004838	10	10
gene-gene	ENSG00000115423	ENSG00000004838	10	10
gene-gene	ENSG00000116885	ENSG00000004838	10	10
gene-gene	ENSG00000117477	ENSG00000004838	10	10
gene-gene	ENSG00000118307	ENSG00000004838	10	10
gene-gene	ENSG00000118997	ENSG00000004838	10	10
gene-gene	ENSG00000119147	ENSG00000004838	10	10
gene-gene	ENSG00000119636	ENSG00000004838	10	10
gene-gene	ENSG00000120051	ENSG00000004838	10	10
gene-gene	ENSG00000120055	ENSG00000004838	10	10
gene-gene	ENSG00000120262	ENSG00000004838	10	10
gene-gene	ENSG00000122735	ENSG00000004838	10	10
gene-gene	ENSG00000123977	ENSG00000004838	10	10
gene-gene	ENSG00000124237	ENSG00000004838	10	10
gene-gene	ENSG00000124490	ENSG00000004838	10	10
gene-gene	ENSG00000124939	ENSG00000004838	10	10
gene-gene	ENSG00000125409	ENSG00000004838	10	10
gene-gene	ENSG00000125999	ENSG00000004838	10	10
gene-gene	ENSG00000126838	ENSG00000004838	10	10
gene-gene	ENSG00000126861	ENSG00000004838	10	10
gene-gene	ENSG00000128536	ENSG00000004838	10	10
gene-gene	ENSG00000129295	ENSG00000004838	10	10
gene-gene	ENSG00000129654	ENSG00000004838	10	10
gene-gene	ENSG00000129951	ENSG00000004838	10	10
gene-gene	ENSG00000130433	ENSG00000004838	10	10
gene-gene	ENSG00000132259	ENSG00000004838	10	10
gene-gene	ENSG00000132554	ENSG00000004838	10	10
gene-gene	ENSG00000133115	ENSG00000004838	10	10
gene-gene	ENSG00000133640	ENSG00000004838	10	10
gene-gene	ENSG00000133665	ENSG00000004838	10	10
gene-gene	ENSG00000135205	ENSG00000004838	10	10
gene-gene	ENSG00000136918	ENSG00000004838	10	10
gene-gene	ENSG00000137098	ENSG00000004838	10	10
gene-gene	ENSG00000137473	ENSG00000004838	10	10
gene-gene	ENSG00000137691	ENSG00000004838	10	10
gene-gene	ENSG00000138400	ENSG00000004838	10	10
gene-gene	ENSG00000139537	ENSG00000004838	10	10
gene-gene	ENSG00000140057	ENSG00000004838	10	10
gene-gene	ENSG00000140481	ENSG00000004838	10	10
gene-gene	ENSG00000140527	ENSG00000004838	10	10
gene-gene	ENSG00000141294	ENSG00000004838	10	10
gene-gene	ENSG00000141519	ENSG00000004838	10	10
gene-gene	ENSG00000142609	ENSG00000004838	10	10
gene-gene	ENSG00000142621	ENSG00000004838	10	10
gene-gene	ENSG00000145491	ENSG00000004838	10	10
gene-gene	ENSG00000146221	ENSG00000004838	10	10
gene-gene	ENSG00000149021	ENSG00000004838	10	10
gene-gene	ENSG00000149201	ENSG00000004838	10	10
gene-gene	ENSG00000150773	ENSG00000004838	10	10
gene-gene	ENSG00000150873	ENSG00000004838	10	10
gene-gene	ENSG00000151023	ENSG00000004838	10	10
gene-gene	ENSG00000152611	ENSG00000004838	10	10
gene-gene	ENSG00000152760	ENSG00000004838	10	10
gene-gene	ENSG00000152763	ENSG00000004838	10	10
gene-gene	ENSG00000152936	ENSG00000004838	10	10
gene-gene	ENSG00000153347	ENSG00000004838	10	10
gene-gene	ENSG00000153789	ENSG00000004838	10	10
gene-gene	ENSG00000154099	ENSG00000004838	10	10
gene-gene	ENSG00000154479	ENSG00000004838	10	10
gene-gene	ENSG00000155749	ENSG00000004838	10	10
gene-gene	ENSG00000156042	ENSG00000004838	10	10
gene-gene	ENSG00000156206	ENSG00000004838	10	10
gene-gene	ENSG00000157330	ENSG00000004838	10	10
gene-gene	ENSG00000157856	ENSG00000004838	10	10
gene-gene	ENSG00000158113	ENSG00000004838	10	10
gene-gene	ENSG00000158423	ENSG00000004838	10	10
gene-gene	ENSG00000158428	ENSG00000004838	10	10
gene-gene	ENSG00000158486	ENSG00000004838	10	10
gene-gene	ENSG00000159588	ENSG00000004838	10	10
gene-gene	ENSG00000159625	ENSG00000004838	10	10
gene-gene	ENSG00000159713	ENSG00000004838	10	10
gene-gene	ENSG00000160188	ENSG00000004838	10	10
gene-gene	ENSG00000160345	ENSG00000004838	10	10
gene-gene	ENSG00000160401	ENSG00000004838	10	10
gene-gene	ENSG00000160472	ENSG00000004838	10	10
gene-gene	ENSG00000160838	ENSG00000004838	10	10
gene-gene	ENSG00000161055	ENSG00000004838	10	10
gene-gene	ENSG00000161798	ENSG00000004838	10	10
gene-gene	ENSG00000162004	ENSG00000004838	10	10
gene-gene	ENSG00000162148	ENSG00000004838	10	10
gene-gene	ENSG00000162543	ENSG00000004838	10	10
gene-gene	ENSG00000162571	ENSG00000004838	10	10
gene-gene	ENSG00000162598	ENSG00000004838	10	10
gene-gene	ENSG00000162643	ENSG00000004838	10	10
gene-gene	ENSG00000163060	ENSG00000004838	10	10
gene-gene	ENSG00000163071	ENSG00000004838	10	10
gene-gene	ENSG00000163075	ENSG00000004838	4	10
gene-gene	ENSG00000163263	ENSG00000004838	10	10
gene-gene	ENSG00000163491	ENSG00000004838	10	10
gene-gene	ENSG00000163576	ENSG00000004838	10	10
gene-gene	ENSG00000163879	ENSG00000004838	10	10
gene-gene	ENSG00000163885	ENSG00000004838	10	10
gene-gene	ENSG00000164185	ENSG00000004838	10	10
gene-gene	ENSG00000164675	ENSG00000004838	10	10
gene-gene	ENSG00000164746	ENSG00000004838	10	10
gene-gene	ENSG00000164972	ENSG00000004838	10	10
gene-gene	ENSG00000165084	ENSG00000004838	4	10
gene-gene	ENSG00000165309	ENSG00000004838	10	10
gene-gene	ENSG00000165383	ENSG00000004838	10	10
gene-gene	ENSG00000165807	ENSG00000004838	10	10
gene-gene	ENSG00000166246	ENSG00000004838	10	10
gene-gene	ENSG00000166578	ENSG00000004838	10	10
gene-gene	ENSG00000166596	ENSG00000004838	10	10
gene-gene	ENSG00000166959	ENSG00000004838	10	10
gene-gene	ENSG00000167646	ENSG00000004838	10	10
gene-gene	ENSG00000167858	ENSG00000004838	10	10
gene-gene	ENSG00000168026	ENSG00000004838	10	10
gene-gene	ENSG00000168589	ENSG00000004838	10	10
gene-gene	ENSG00000168658	ENSG00000004838	10	10
gene-gene	ENSG00000169064	ENSG00000004838	10	10
gene-gene	ENSG00000169126	ENSG00000004838	10	10
gene-gene	ENSG00000169314	ENSG00000004838	10	10
gene-gene	ENSG00000170482	ENSG00000004838	10	10
gene-gene	ENSG00000171595	ENSG00000004838	10	10
gene-gene	ENSG00000171962	ENSG00000004838	10	10
gene-gene	ENSG00000172361	ENSG00000004838	10	10
gene-gene	ENSG00000172426	ENSG00000004838	10	10
gene-gene	ENSG00000172771	ENSG00000004838	10	10
gene-gene	ENSG00000173013	ENSG00000004838	10	10
gene-gene	ENSG00000173627	ENSG00000004838	10	10
gene-gene	ENSG00000173838	ENSG00000004838	10	10
gene-gene	ENSG00000173947	ENSG00000004838	10	10
gene-gene	ENSG00000174156	ENSG00000004838	10	10
gene-gene	ENSG00000174844	ENSG00000004838	10	10
gene-gene	ENSG00000174898	ENSG00000004838	10	10
gene-gene	ENSG00000174950	ENSG00000004838	10	10
gene-gene	ENSG00000175267	ENSG00000004838	10	10
gene-gene	ENSG00000175664	ENSG00000004838	10	10
gene-gene	ENSG00000176029	ENSG00000004838	10	10
gene-gene	ENSG00000176601	ENSG00000004838	10	10
gene-gene	ENSG00000177640	ENSG00000004838	10	10
gene-gene	ENSG00000178125	ENSG00000004838	10	10
gene-gene	ENSG00000178965	ENSG00000004838	10	10
gene-gene	ENSG00000179023	ENSG00000004838	4	10
gene-gene	ENSG00000179133	ENSG00000004838	10	10
gene-gene	ENSG00000179813	ENSG00000004838	10	10
gene-gene	ENSG00000179902	ENSG00000004838	10	10
gene-gene	ENSG00000181322	ENSG00000004838	10	10
gene-gene	ENSG00000181378	ENSG00000004838	10	10
gene-gene	ENSG00000183346	ENSG00000004838	10	10
gene-gene	ENSG00000183644	ENSG00000004838	10	10
gene-gene	ENSG00000183833	ENSG00000004838	10	10
gene-gene	ENSG00000185055	ENSG00000004838	10	10
gene-gene	ENSG00000185250	ENSG00000004838	10	10
gene-gene	ENSG00000185681	ENSG00000004838	10	10
gene-gene	ENSG00000186231	ENSG00000004838	10	10
gene-gene	ENSG00000186329	ENSG00000004838	10	10
gene-gene	ENSG00000186471	ENSG00000004838	10	10
gene-gene	ENSG00000186710	ENSG00000004838	10	10
gene-gene	ENSG00000186952	ENSG00000004838	10	10
gene-gene	ENSG00000186973	ENSG00000004838	10	10
gene-gene	ENSG00000186976	ENSG00000004838	10	10
gene-gene	ENSG00000187492	ENSG00000004838	10	10
gene-gene	ENSG00000187889	ENSG00000004838	10	10
gene-gene	ENSG00000188039	ENSG00000004838	10	10
gene-gene	ENSG00000188396	ENSG00000004838	10	10
gene-gene	ENSG00000188523	ENSG00000004838	10	10
gene-gene	ENSG00000188659	ENSG00000004838	10	10
gene-gene	ENSG00000188817	ENSG00000004838	10	10
gene-gene	ENSG00000189157	ENSG00000004838	10	10
gene-gene	ENSG00000196169	ENSG00000004838	10	10
gene-gene	ENSG00000197057	ENSG00000004838	10	10
gene-gene	ENSG00000197168	ENSG00000004838	10	10
gene-gene	ENSG00000197208	ENSG00000004838	10	10
gene-gene	ENSG00000197408	ENSG00000004838	5	10
gene-gene	ENSG00000197446	ENSG00000004838	10	10
gene-gene	ENSG00000197653	ENSG00000004838	10	10
gene-gene	ENSG00000197748	ENSG00000004838	10	10
gene-gene	ENSG00000198003	ENSG00000004838	10	10
gene-gene	ENSG00000198553	ENSG00000004838	10	10
gene-gene	ENSG00000203734	ENSG00000004838	10	10
gene-gene	ENSG00000203985	ENSG00000004838	10	10
gene-gene	ENSG00000204385	ENSG00000004838	10	10
gene-gene	ENSG00000204711	ENSG00000004838	10	10
gene-gene	ENSG00000204815	ENSG00000004838	10	10
gene-gene	ENSG00000204950	ENSG00000004838	10	10
gene-gene	ENSG00000205084	ENSG00000004838	10	10
gene-gene	ENSG00000207562	ENSG00000004838	5	10
gene-gene	ENSG00000213085	ENSG00000004838	10	10
gene-gene	ENSG00000215182	ENSG00000004838	10	10
gene-gene	ENSG00000215187	ENSG00000004838	10	10
gene-gene	ENSG00000215217	ENSG00000004838	10	10
gene-gene	ENSG00000222046	ENSG00000004838	10	10
gene-gene	ENSG00000224383	ENSG00000004838	10	10
gene-gene	ENSG00000230062	ENSG00000004838	10	10
gene-gene	ENSG00000230873	ENSG00000004838	10	10
gene-gene	ENSG00000231738	ENSG00000004838	10	10
gene-gene	ENSG00000243543	ENSG00000004838	5	10
gene-gene	ENSG00000243710	ENSG00000004838	10	10
gene-gene	ENSG00000243836	ENSG00000004838	10	10
gene-gene	ENSG00000243910	ENSG00000004838	10	10
gene-gene	ENSG00000244067	ENSG00000004838	10	10
gene-gene	ENSG00000244607	ENSG00000004838	10	10
gene-gene	ENSG00000248712	ENSG00000004838	10	10
gene-gene	ENSG00000250510	ENSG00000004838	10	10
gene-gene	ENSG00000256061	ENSG00000004838	10	10
gene-gene	ENSG00000257057	ENSG00000004838	5	10
gene-gene	ENSG00000257108	ENSG00000004838	10	10
gene-gene	ENSG00000259120	ENSG00000004838	10	10
gene-gene	ENSG00000270765	ENSG00000004838	10	10
gene-gene	ENSG00000277893	ENSG00000004838	10	10
gene-gene	ENSG00000006128	ENSG00000004864	5	1
gene-gene	ENSG00000006453	ENSG00000004864	50	1
gene-gene	ENSG00000006634	ENSG00000004864	1	1
gene-gene	ENSG00000070669	ENSG00000004864	1	1
gene-gene	ENSG00000091127	ENSG00000004864	1	1
gene-gene	ENSG00000101282	ENSG00000004864	9	1
gene-gene	ENSG00000105821	ENSG00000004864	1	1
gene-gene	ENSG00000106246	ENSG00000004864	1	1
gene-gene	ENSG00000106367	ENSG00000004864	1	1
gene-gene	ENSG00000108813	ENSG00000004864	9	1
gene-gene	ENSG00000108852	ENSG00000004864	9	1
gene-gene	ENSG00000127922	ENSG00000004864	1	1
gene-gene	ENSG00000130305	ENSG00000004864	1	1
gene-gene	ENSG00000130540	ENSG00000004864	9	1
gene-gene	ENSG00000144381	ENSG00000004864	1	1
gene-gene	ENSG00000160813	ENSG00000004864	1	1
gene-gene	ENSG00000160917	ENSG00000004864	1	1
gene-gene	ENSG00000164815	ENSG00000004864	1	1
gene-gene	ENSG00000166508	ENSG00000004864	1	1
gene-gene	ENSG00000170044	ENSG00000004864	6	1
gene-gene	ENSG00000172336	ENSG00000004864	1	1
gene-gene	ENSG00000181588	ENSG00000004864	11	1
gene-gene	ENSG00000196636	ENSG00000004864	1	1
gene-gene	ENSG00000241685	ENSG00000004864	1	1
gene-gene	ENSG00000255650	ENSG00000004864	1	1
hypomethylation	cg03953513	ENSG00000004864	373	1
hypomethylation	cg18008487	ENSG00000004864	646	1
hypomethylation	cg23381232	ENSG00000004864	662	1
hypomethylation	cg24198944	ENSG00000004864	373	1
gene-gene	ENSG00000025423	ENSG00000004866	4	81
gene-gene	ENSG00000060749	ENSG00000004866	1	81
gene-gene	ENSG00000067225	ENSG00000004866	17	81
gene-gene	ENSG00000090263	ENSG00000004866	1	81
gene-gene	ENSG00000106025	ENSG00000004866	4	81
gene-gene	ENSG00000106686	ENSG00000004866	72	81
gene-gene	ENSG00000111186	ENSG00000004866	11	81
gene-gene	ENSG00000113430	ENSG00000004866	2	81
gene-gene	ENSG00000117139	ENSG00000004866	58	81
gene-gene	ENSG00000135185	ENSG00000004866	84	81
gene-gene	ENSG00000135749	ENSG00000004866	1	81
gene-gene	ENSG00000155974	ENSG00000004866	7	81
gene-gene	ENSG00000163993	ENSG00000004866	2	81
gene-gene	ENSG00000165195	ENSG00000004866	85	81
gene-gene	ENSG00000165410	ENSG00000004866	81	81
gene-gene	ENSG00000166347	ENSG00000004866	4	81
gene-gene	ENSG00000175697	ENSG00000004866	13	81
gene-gene	ENSG00000187416	ENSG00000004866	4	81
gene-gene	ENSG00000221986	ENSG00000004866	4	81
gene-gene	ENSG00000239653	ENSG00000004866	8	81
gene-gene	ENSG00000243317	ENSG00000004866	1	81
gene-gene	ENSG00000086717	ENSG00000004948	6	81
gene-gene	ENSG00000130876	ENSG00000004948	9	81
gene-gene	ENSG00000171209	ENSG00000004948	5	81
gene-gene	ENSG00000178372	ENSG00000004948	11	81
gene-gene	ENSG00000180769	ENSG00000004948	11	81
gene-gene	ENSG00000184227	ENSG00000004948	81	81
gene-gene	ENSG00000241685	ENSG00000004948	1	81
gene-gene	ENSG00000062038	ENSG00000005001	2	2
gene-gene	ENSG00000101213	ENSG00000005001	2	2
gene-gene	ENSG00000104368	ENSG00000005001	2	2
gene-gene	ENSG00000104826	ENSG00000005001	106	2
gene-gene	ENSG00000104881	ENSG00000005001	2	2
gene-gene	ENSG00000108244	ENSG00000005001	2	2
gene-gene	ENSG00000115339	ENSG00000005001	2	2
gene-gene	ENSG00000124107	ENSG00000005001	2	2
gene-gene	ENSG00000124143	ENSG00000005001	2	2
gene-gene	ENSG00000130816	ENSG00000005001	1	2
gene-gene	ENSG00000134258	ENSG00000005001	2	2
gene-gene	ENSG00000137726	ENSG00000005001	11	2
gene-gene	ENSG00000144063	ENSG00000005001	2	2
gene-gene	ENSG00000147689	ENSG00000005001	2	2
gene-gene	ENSG00000148346	ENSG00000005001	2	2
gene-gene	ENSG00000151023	ENSG00000005001	10	2
gene-gene	ENSG00000153294	ENSG00000005001	2	2
gene-gene	ENSG00000158315	ENSG00000005001	2	2
gene-gene	ENSG00000163220	ENSG00000005001	2	2
gene-gene	ENSG00000163235	ENSG00000005001	2	2
gene-gene	ENSG00000163898	ENSG00000005001	2	2
gene-gene	ENSG00000164647	ENSG00000005001	2	2
gene-gene	ENSG00000164855	ENSG00000005001	2	2
gene-gene	ENSG00000165474	ENSG00000005001	2	2
gene-gene	ENSG00000168280	ENSG00000005001	2	2
gene-gene	ENSG00000168528	ENSG00000005001	2	2
gene-gene	ENSG00000171124	ENSG00000005001	2	2
gene-gene	ENSG00000172382	ENSG00000005001	2	2
gene-gene	ENSG00000174502	ENSG00000005001	4	2
gene-gene	ENSG00000184292	ENSG00000005001	2	2
gene-gene	ENSG00000185033	ENSG00000005001	2	2
gene-gene	ENSG00000185332	ENSG00000005001	68	2
gene-gene	ENSG00000186474	ENSG00000005001	2	2
gene-gene	ENSG00000187583	ENSG00000005001	2	2
gene-gene	ENSG00000187642	ENSG00000005001	2	2
gene-gene	ENSG00000188015	ENSG00000005001	2	2
gene-gene	ENSG00000188643	ENSG00000005001	2	2
gene-gene	ENSG00000196083	ENSG00000005001	2	2
gene-gene	ENSG00000197930	ENSG00000005001	2	2
gene-gene	ENSG00000204949	ENSG00000005001	2	2
gene-gene	ENSG00000206073	ENSG00000005001	2	2
gene-gene	ENSG00000232774	ENSG00000005001	2	2
gene-gene	ENSG00000268104	ENSG00000005001	4	2
hypomethylation	cg01502743	ENSG00000005007	246	246
gene-gene	ENSG00000087074	ENSG00000005022	16	1
gene-gene	ENSG00000101444	ENSG00000005022	1	1
gene-gene	ENSG00000101811	ENSG00000005022	1	1
gene-gene	ENSG00000101935	ENSG00000005022	85	1
gene-gene	ENSG00000102030	ENSG00000005022	1	1
gene-gene	ENSG00000102144	ENSG00000005022	17	1
gene-gene	ENSG00000105364	ENSG00000005022	1	1
gene-gene	ENSG00000112312	ENSG00000005022	1	1
gene-gene	ENSG00000117148	ENSG00000005022	9	1
gene-gene	ENSG00000126953	ENSG00000005022	1	1
gene-gene	ENSG00000130734	ENSG00000005022	12	1
gene-gene	ENSG00000134602	ENSG00000005022	43	1
gene-gene	ENSG00000135423	ENSG00000005022	1	1
gene-gene	ENSG00000135446	ENSG00000005022	1	1
gene-gene	ENSG00000143942	ENSG00000005022	1	1
gene-gene	ENSG00000163382	ENSG00000005022	1	1
gene-gene	ENSG00000165283	ENSG00000005022	1	1
gene-gene	ENSG00000165704	ENSG00000005022	1	1
gene-gene	ENSG00000166451	ENSG00000005022	1	1
gene-gene	ENSG00000171004	ENSG00000005022	7	1
gene-gene	ENSG00000179091	ENSG00000005022	1	1
gene-gene	ENSG00000184162	ENSG00000005022	1	1
gene-gene	ENSG00000186416	ENSG00000005022	1	1
gene-gene	ENSG00000223546	ENSG00000005022	1	1
gene-gene	ENSG00000064655	ENSG00000005073	11	22
gene-gene	ENSG00000078399	ENSG00000005073	22	22
gene-gene	ENSG00000091128	ENSG00000005073	11	22
gene-gene	ENSG00000102970	ENSG00000005073	13	22
gene-gene	ENSG00000106031	ENSG00000005073	22	22
gene-gene	ENSG00000112837	ENSG00000005073	40	22
gene-gene	ENSG00000112996	ENSG00000005073	13	22
gene-gene	ENSG00000113569	ENSG00000005073	13	22
gene-gene	ENSG00000119919	ENSG00000005073	22	22
gene-gene	ENSG00000123388	ENSG00000005073	9	22
gene-gene	ENSG00000128714	ENSG00000005073	9	22
gene-gene	ENSG00000142700	ENSG00000005073	22	22
gene-gene	ENSG00000145604	ENSG00000005073	13	22
gene-gene	ENSG00000151881	ENSG00000005073	13	22
gene-gene	ENSG00000159263	ENSG00000005073	9	22
gene-gene	ENSG00000164649	ENSG00000005073	21	22
gene-gene	ENSG00000170577	ENSG00000005073	22	22
gene-gene	ENSG00000172239	ENSG00000005073	13	22
gene-gene	ENSG00000172262	ENSG00000005073	13	22
gene-gene	ENSG00000182759	ENSG00000005073	9	22
gene-gene	ENSG00000183527	ENSG00000005073	1	22
gene-gene	ENSG00000203721	ENSG00000005073	23	22
gene-gene	ENSG00000228630	ENSG00000005073	9	22
gene-gene	ENSG00000240922	ENSG00000005073	14	22
gene-gene	ENSG00000240990	ENSG00000005073	22	22
gene-gene	ENSG00000242715	ENSG00000005073	13	22
gene-gene	ENSG00000248360	ENSG00000005073	14	22
gene-gene	ENSG00000253187	ENSG00000005073	22	22
gene-gene	ENSG00000253293	ENSG00000005073	22	22
gene-gene	ENSG00000084774	ENSG00000005100	1	1
gene-gene	ENSG00000091127	ENSG00000005100	1	1
gene-gene	ENSG00000100029	ENSG00000005100	19	1
gene-gene	ENSG00000106263	ENSG00000005100	21	1
gene-gene	ENSG00000106344	ENSG00000005100	1	1
gene-gene	ENSG00000107815	ENSG00000005100	1	1
gene-gene	ENSG00000108561	ENSG00000005100	77	1
gene-gene	ENSG00000111641	ENSG00000005100	1	1
gene-gene	ENSG00000124571	ENSG00000005100	1	1
gene-gene	ENSG00000126001	ENSG00000005100	1	1
gene-gene	ENSG00000130826	ENSG00000005100	1	1
gene-gene	ENSG00000132510	ENSG00000005100	1	1
gene-gene	ENSG00000148773	ENSG00000005100	1	1
gene-gene	ENSG00000149503	ENSG00000005100	1	1
gene-gene	ENSG00000153107	ENSG00000005100	1	1
gene-gene	ENSG00000163811	ENSG00000005100	1	1
gene-gene	ENSG00000169635	ENSG00000005100	19	1
gene-gene	ENSG00000177192	ENSG00000005100	1	1
gene-gene	ENSG00000182979	ENSG00000005100	1	1
gene-gene	ENSG00000187607	ENSG00000005100	77	1
gene-gene	ENSG00000201512	ENSG00000005100	8	1
hypomethylation	cg04960007	ENSG00000005100	77	1
hypomethylation	cg05558615	ENSG00000005100	77	1
gene-gene	ENSG00000012048	ENSG00000005156	1	1
gene-gene	ENSG00000013306	ENSG00000005156	1	1
gene-gene	ENSG00000015532	ENSG00000005156	92	1
gene-gene	ENSG00000073536	ENSG00000005156	1	1
gene-gene	ENSG00000076382	ENSG00000005156	1	1
gene-gene	ENSG00000091127	ENSG00000005156	1	1
gene-gene	ENSG00000094804	ENSG00000005156	1	1
gene-gene	ENSG00000108671	ENSG00000005156	7	1
gene-gene	ENSG00000123213	ENSG00000005156	1	1
gene-gene	ENSG00000125319	ENSG00000005156	1	1
gene-gene	ENSG00000130935	ENSG00000005156	1	1
gene-gene	ENSG00000131462	ENSG00000005156	1	1
gene-gene	ENSG00000131470	ENSG00000005156	1	1
gene-gene	ENSG00000131747	ENSG00000005156	1	1
gene-gene	ENSG00000135624	ENSG00000005156	1	1
gene-gene	ENSG00000137033	ENSG00000005156	4	1
gene-gene	ENSG00000141543	ENSG00000005156	1	1
gene-gene	ENSG00000146263	ENSG00000005156	1	1
gene-gene	ENSG00000148019	ENSG00000005156	1	1
gene-gene	ENSG00000153944	ENSG00000005156	7	1
gene-gene	ENSG00000154277	ENSG00000005156	7	1
gene-gene	ENSG00000160606	ENSG00000005156	1	1
gene-gene	ENSG00000161654	ENSG00000005156	1	1
gene-gene	ENSG00000161692	ENSG00000005156	1	1
gene-gene	ENSG00000167536	ENSG00000005156	1	1
gene-gene	ENSG00000175931	ENSG00000005156	1	1
gene-gene	ENSG00000176208	ENSG00000005156	1	1
gene-gene	ENSG00000182481	ENSG00000005156	1	1
gene-gene	ENSG00000198720	ENSG00000005156	7	1
gene-gene	ENSG00000270885	ENSG00000005156	9	1
gene-gene	ENSG00000273604	ENSG00000005156	9	1
gene-gene	ENSG00000278023	ENSG00000005156	1	1
gene-gene	ENSG00000278259	ENSG00000005156	1	1
gene-gene	ENSG00000278535	ENSG00000005156	1	1
gene-gene	ENSG00000278619	ENSG00000005156	1	1
hypomethylation	cg13241663	ENSG00000005156	287	1
gene-gene	ENSG00000006606	ENSG00000005187	2	4
gene-gene	ENSG00000048540	ENSG00000005187	4	4
gene-gene	ENSG00000081479	ENSG00000005187	4	4
gene-gene	ENSG00000099769	ENSG00000005187	4	4
gene-gene	ENSG00000109762	ENSG00000005187	4	4
gene-gene	ENSG00000111339	ENSG00000005187	4	4
gene-gene	ENSG00000116584	ENSG00000005187	11	4
gene-gene	ENSG00000119125	ENSG00000005187	2	4
gene-gene	ENSG00000121743	ENSG00000005187	2	4
gene-gene	ENSG00000122852	ENSG00000005187	4	4
gene-gene	ENSG00000123838	ENSG00000005187	4	4
gene-gene	ENSG00000131400	ENSG00000005187	4	4
gene-gene	ENSG00000131781	ENSG00000005187	4	4
gene-gene	ENSG00000134508	ENSG00000005187	4	4
gene-gene	ENSG00000135773	ENSG00000005187	4	4
gene-gene	ENSG00000136352	ENSG00000005187	4	4
gene-gene	ENSG00000138308	ENSG00000005187	4	4
gene-gene	ENSG00000138769	ENSG00000005187	4	4
gene-gene	ENSG00000139874	ENSG00000005187	4	4
gene-gene	ENSG00000153093	ENSG00000005187	4	4
gene-gene	ENSG00000154102	ENSG00000005187	2	4
gene-gene	ENSG00000157388	ENSG00000005187	4	4
gene-gene	ENSG00000157765	ENSG00000005187	4	4
gene-gene	ENSG00000160111	ENSG00000005187	4	4
gene-gene	ENSG00000166450	ENSG00000005187	2	4
gene-gene	ENSG00000166743	ENSG00000005187	31	4
gene-gene	ENSG00000168631	ENSG00000005187	4	4
gene-gene	ENSG00000179178	ENSG00000005187	4	4
gene-gene	ENSG00000196260	ENSG00000005187	4	4
gene-gene	ENSG00000198429	ENSG00000005187	15	4
gene-gene	ENSG00000229415	ENSG00000005187	4	4
gene-gene	ENSG00000236699	ENSG00000005187	4	4
gene-gene	ENSG00000256340	ENSG00000005187	4	4
gene-gene	ENSG00000275410	ENSG00000005187	4	4
hypomethylation	cg20124376	ENSG00000005206	141	141
gene-gene	ENSG00000007129	ENSG00000005844	3	3
gene-gene	ENSG00000010295	ENSG00000005844	3	3
gene-gene	ENSG00000010610	ENSG00000005844	3	3
gene-gene	ENSG00000010671	ENSG00000005844	3	3
gene-gene	ENSG00000011600	ENSG00000005844	3	3
gene-gene	ENSG00000012124	ENSG00000005844	3	3
gene-gene	ENSG00000012779	ENSG00000005844	3	3
gene-gene	ENSG00000015285	ENSG00000005844	3	3
gene-gene	ENSG00000019582	ENSG00000005844	3	3
gene-gene	ENSG00000023445	ENSG00000005844	3	3
gene-gene	ENSG00000028137	ENSG00000005844	3	3
gene-gene	ENSG00000043462	ENSG00000005844	3	3
gene-gene	ENSG00000048740	ENSG00000005844	3	3
gene-gene	ENSG00000049768	ENSG00000005844	3	3
gene-gene	ENSG00000059377	ENSG00000005844	3	3
gene-gene	ENSG00000064201	ENSG00000005844	3	3
gene-gene	ENSG00000065413	ENSG00000005844	3	3
gene-gene	ENSG00000066336	ENSG00000005844	3	3
gene-gene	ENSG00000068831	ENSG00000005844	3	3
gene-gene	ENSG00000069424	ENSG00000005844	3	3
gene-gene	ENSG00000072786	ENSG00000005844	3	3
gene-gene	ENSG00000073861	ENSG00000005844	3	3
gene-gene	ENSG00000075884	ENSG00000005844	3	3
gene-gene	ENSG00000076641	ENSG00000005844	3	3
gene-gene	ENSG00000077420	ENSG00000005844	3	3
gene-gene	ENSG00000077984	ENSG00000005844	3	3
gene-gene	ENSG00000078596	ENSG00000005844	3	3
gene-gene	ENSG00000081237	ENSG00000005844	3	3
gene-gene	ENSG00000085265	ENSG00000005844	3	3
gene-gene	ENSG00000085514	ENSG00000005844	3	3
gene-gene	ENSG00000085563	ENSG00000005844	3	3
gene-gene	ENSG00000086730	ENSG00000005844	3	3
gene-gene	ENSG00000088827	ENSG00000005844	3	3
gene-gene	ENSG00000089041	ENSG00000005844	3	3
gene-gene	ENSG00000089692	ENSG00000005844	3	3
gene-gene	ENSG00000090382	ENSG00000005844	3	3
gene-gene	ENSG00000093072	ENSG00000005844	3	3
gene-gene	ENSG00000096996	ENSG00000005844	3	3
gene-gene	ENSG00000099958	ENSG00000005844	3	3
gene-gene	ENSG00000100060	ENSG00000005844	3	3
gene-gene	ENSG00000100079	ENSG00000005844	3	3
gene-gene	ENSG00000100351	ENSG00000005844	3	3
gene-gene	ENSG00000100365	ENSG00000005844	3	3
gene-gene	ENSG00000100368	ENSG00000005844	3	3
gene-gene	ENSG00000100450	ENSG00000005844	3	3
gene-gene	ENSG00000101096	ENSG00000005844	3	3
gene-gene	ENSG00000101265	ENSG00000005844	3	3
gene-gene	ENSG00000101347	ENSG00000005844	3	3
gene-gene	ENSG00000101445	ENSG00000005844	3	3
gene-gene	ENSG00000101916	ENSG00000005844	3	3
gene-gene	ENSG00000102245	ENSG00000005844	3	3
gene-gene	ENSG00000102575	ENSG00000005844	3	3
gene-gene	ENSG00000104894	ENSG00000005844	3	3
gene-gene	ENSG00000104903	ENSG00000005844	3	3
gene-gene	ENSG00000104951	ENSG00000005844	3	3
gene-gene	ENSG00000104972	ENSG00000005844	3	3
gene-gene	ENSG00000104974	ENSG00000005844	3	3
gene-gene	ENSG00000105374	ENSG00000005844	3	3
gene-gene	ENSG00000105483	ENSG00000005844	3	3
gene-gene	ENSG00000105609	ENSG00000005844	3	3
gene-gene	ENSG00000105851	ENSG00000005844	3	3
gene-gene	ENSG00000105967	ENSG00000005844	3	3
gene-gene	ENSG00000106560	ENSG00000005844	3	3
gene-gene	ENSG00000106948	ENSG00000005844	3	3
gene-gene	ENSG00000107099	ENSG00000005844	3	3
gene-gene	ENSG00000107317	ENSG00000005844	3	3
gene-gene	ENSG00000107738	ENSG00000005844	3	3
gene-gene	ENSG00000107742	ENSG00000005844	3	3
gene-gene	ENSG00000108405	ENSG00000005844	3	3
gene-gene	ENSG00000108798	ENSG00000005844	3	3
gene-gene	ENSG00000109943	ENSG00000005844	3	3
gene-gene	ENSG00000110031	ENSG00000005844	3	3
gene-gene	ENSG00000110077	ENSG00000005844	3	3
gene-gene	ENSG00000110324	ENSG00000005844	3	3
gene-gene	ENSG00000110446	ENSG00000005844	3	3
gene-gene	ENSG00000110665	ENSG00000005844	3	3
gene-gene	ENSG00000110848	ENSG00000005844	3	3
gene-gene	ENSG00000110876	ENSG00000005844	3	3
gene-gene	ENSG00000110934	ENSG00000005844	3	3
gene-gene	ENSG00000111348	ENSG00000005844	3	3
gene-gene	ENSG00000111796	ENSG00000005844	3	3
gene-gene	ENSG00000111801	ENSG00000005844	3	3
gene-gene	ENSG00000111913	ENSG00000005844	3	3
gene-gene	ENSG00000112799	ENSG00000005844	3	3
gene-gene	ENSG00000113263	ENSG00000005844	3	3
gene-gene	ENSG00000114013	ENSG00000005844	3	3
gene-gene	ENSG00000115165	ENSG00000005844	3	3
gene-gene	ENSG00000115523	ENSG00000005844	3	3
gene-gene	ENSG00000115607	ENSG00000005844	3	3
gene-gene	ENSG00000115956	ENSG00000005844	3	3
gene-gene	ENSG00000117009	ENSG00000005844	3	3
gene-gene	ENSG00000117594	ENSG00000005844	3	3
gene-gene	ENSG00000120280	ENSG00000005844	3	3
gene-gene	ENSG00000121797	ENSG00000005844	3	3
gene-gene	ENSG00000121807	ENSG00000005844	3	3
gene-gene	ENSG00000122025	ENSG00000005844	3	3
gene-gene	ENSG00000122122	ENSG00000005844	3	3
gene-gene	ENSG00000122223	ENSG00000005844	3	3
gene-gene	ENSG00000122862	ENSG00000005844	3	3
gene-gene	ENSG00000122986	ENSG00000005844	3	3
gene-gene	ENSG00000123146	ENSG00000005844	3	3
gene-gene	ENSG00000123338	ENSG00000005844	3	3
gene-gene	ENSG00000124126	ENSG00000005844	3	3
gene-gene	ENSG00000124203	ENSG00000005844	3	3
gene-gene	ENSG00000125347	ENSG00000005844	3	3
gene-gene	ENSG00000125735	ENSG00000005844	3	3
gene-gene	ENSG00000125910	ENSG00000005844	3	3
gene-gene	ENSG00000126264	ENSG00000005844	3	3
gene-gene	ENSG00000126561	ENSG00000005844	3	3
gene-gene	ENSG00000126860	ENSG00000005844	3	3
gene-gene	ENSG00000126882	ENSG00000005844	3	3
gene-gene	ENSG00000127084	ENSG00000005844	3	3
gene-gene	ENSG00000127951	ENSG00000005844	3	3
gene-gene	ENSG00000128284	ENSG00000005844	3	3
gene-gene	ENSG00000129675	ENSG00000005844	3	3
gene-gene	ENSG00000130755	ENSG00000005844	3	3
gene-gene	ENSG00000130775	ENSG00000005844	3	3
gene-gene	ENSG00000130830	ENSG00000005844	3	3
gene-gene	ENSG00000131042	ENSG00000005844	3	3
gene-gene	ENSG00000131401	ENSG00000005844	3	3
gene-gene	ENSG00000132274	ENSG00000005844	3	3
gene-gene	ENSG00000132514	ENSG00000005844	3	3
gene-gene	ENSG00000133246	ENSG00000005844	3	3
gene-gene	ENSG00000133321	ENSG00000005844	3	3
gene-gene	ENSG00000133561	ENSG00000005844	3	3
gene-gene	ENSG00000133574	ENSG00000005844	3	3
gene-gene	ENSG00000134028	ENSG00000005844	3	3
gene-gene	ENSG00000134242	ENSG00000005844	3	3
gene-gene	ENSG00000134460	ENSG00000005844	3	3
gene-gene	ENSG00000134516	ENSG00000005844	3	3
gene-gene	ENSG00000134539	ENSG00000005844	3	3
gene-gene	ENSG00000135077	ENSG00000005844	3	3
gene-gene	ENSG00000135426	ENSG00000005844	3	3
gene-gene	ENSG00000135905	ENSG00000005844	3	3
gene-gene	ENSG00000136167	ENSG00000005844	3	3
gene-gene	ENSG00000136286	ENSG00000005844	3	3
gene-gene	ENSG00000137474	ENSG00000005844	3	3
gene-gene	ENSG00000137841	ENSG00000005844	3	3
gene-gene	ENSG00000138755	ENSG00000005844	3	3
gene-gene	ENSG00000138964	ENSG00000005844	3	3
gene-gene	ENSG00000139187	ENSG00000005844	3	3
gene-gene	ENSG00000139970	ENSG00000005844	3	3
gene-gene	ENSG00000140030	ENSG00000005844	3	3
gene-gene	ENSG00000140678	ENSG00000005844	3	3
gene-gene	ENSG00000140749	ENSG00000005844	3	3
gene-gene	ENSG00000140968	ENSG00000005844	3	3
gene-gene	ENSG00000141480	ENSG00000005844	3	3
gene-gene	ENSG00000141506	ENSG00000005844	3	3
gene-gene	ENSG00000141574	ENSG00000005844	3	3
gene-gene	ENSG00000142347	ENSG00000005844	3	3
gene-gene	ENSG00000143110	ENSG00000005844	3	3
gene-gene	ENSG00000143119	ENSG00000005844	3	3
gene-gene	ENSG00000143297	ENSG00000005844	3	3
gene-gene	ENSG00000145850	ENSG00000005844	3	3
gene-gene	ENSG00000146094	ENSG00000005844	3	3
gene-gene	ENSG00000146192	ENSG00000005844	3	3
gene-gene	ENSG00000146859	ENSG00000005844	3	3
gene-gene	ENSG00000147443	ENSG00000005844	3	3
gene-gene	ENSG00000147570	ENSG00000005844	3	3
gene-gene	ENSG00000149781	ENSG00000005844	3	3
gene-gene	ENSG00000150337	ENSG00000005844	3	3
gene-gene	ENSG00000150637	ENSG00000005844	3	3
gene-gene	ENSG00000151702	ENSG00000005844	3	3
gene-gene	ENSG00000152689	ENSG00000005844	3	3
gene-gene	ENSG00000154175	ENSG00000005844	3	3
gene-gene	ENSG00000154822	ENSG00000005844	3	3
gene-gene	ENSG00000155307	ENSG00000005844	3	3
gene-gene	ENSG00000155465	ENSG00000005844	3	3
gene-gene	ENSG00000155629	ENSG00000005844	3	3
gene-gene	ENSG00000155926	ENSG00000005844	3	3
gene-gene	ENSG00000158517	ENSG00000005844	3	3
gene-gene	ENSG00000158869	ENSG00000005844	3	3
gene-gene	ENSG00000159189	ENSG00000005844	3	3
gene-gene	ENSG00000160219	ENSG00000005844	3	3
gene-gene	ENSG00000160255	ENSG00000005844	3	3
gene-gene	ENSG00000160593	ENSG00000005844	3	3
gene-gene	ENSG00000160883	ENSG00000005844	3	3
gene-gene	ENSG00000161929	ENSG00000005844	3	3
gene-gene	ENSG00000162511	ENSG00000005844	3	3
gene-gene	ENSG00000162654	ENSG00000005844	3	3
gene-gene	ENSG00000163131	ENSG00000005844	3	3
gene-gene	ENSG00000163154	ENSG00000005844	3	3
gene-gene	ENSG00000163219	ENSG00000005844	3	3
gene-gene	ENSG00000163534	ENSG00000005844	3	3
gene-gene	ENSG00000163563	ENSG00000005844	3	3
gene-gene	ENSG00000163823	ENSG00000005844	3	3
gene-gene	ENSG00000163827	ENSG00000005844	3	3
gene-gene	ENSG00000164691	ENSG00000005844	3	3
gene-gene	ENSG00000164935	ENSG00000005844	3	3
gene-gene	ENSG00000165168	ENSG00000005844	3	3
gene-gene	ENSG00000165178	ENSG00000005844	3	3
gene-gene	ENSG00000166278	ENSG00000005844	3	3
gene-gene	ENSG00000166501	ENSG00000005844	3	3
gene-gene	ENSG00000166523	ENSG00000005844	3	3
gene-gene	ENSG00000166927	ENSG00000005844	3	3
gene-gene	ENSG00000167083	ENSG00000005844	3	3
gene-gene	ENSG00000167208	ENSG00000005844	3	3
gene-gene	ENSG00000167613	ENSG00000005844	3	3
gene-gene	ENSG00000168016	ENSG00000005844	3	3
gene-gene	ENSG00000168918	ENSG00000005844	3	3
gene-gene	ENSG00000168995	ENSG00000005844	3	3
gene-gene	ENSG00000169245	ENSG00000005844	3	3
gene-gene	ENSG00000169313	ENSG00000005844	3	3
gene-gene	ENSG00000169403	ENSG00000005844	3	3
gene-gene	ENSG00000169442	ENSG00000005844	3	3
gene-gene	ENSG00000169896	ENSG00000005844	3	3
gene-gene	ENSG00000170476	ENSG00000005844	3	3
gene-gene	ENSG00000170909	ENSG00000005844	3	3
gene-gene	ENSG00000171115	ENSG00000005844	3	3
gene-gene	ENSG00000171611	ENSG00000005844	3	3
gene-gene	ENSG00000171860	ENSG00000005844	3	3
gene-gene	ENSG00000172322	ENSG00000005844	3	3
gene-gene	ENSG00000172349	ENSG00000005844	3	3
gene-gene	ENSG00000172543	ENSG00000005844	3	3
gene-gene	ENSG00000172794	ENSG00000005844	3	3
gene-gene	ENSG00000173200	ENSG00000005844	3	3
gene-gene	ENSG00000173369	ENSG00000005844	3	3
gene-gene	ENSG00000173372	ENSG00000005844	3	3
gene-gene	ENSG00000174600	ENSG00000005844	3	3
gene-gene	ENSG00000175463	ENSG00000005844	3	3
gene-gene	ENSG00000175489	ENSG00000005844	3	3
gene-gene	ENSG00000175857	ENSG00000005844	3	3
gene-gene	ENSG00000176438	ENSG00000005844	3	3
gene-gene	ENSG00000177272	ENSG00000005844	3	3
gene-gene	ENSG00000177409	ENSG00000005844	3	3
gene-gene	ENSG00000177575	ENSG00000005844	3	3
gene-gene	ENSG00000177807	ENSG00000005844	3	3
gene-gene	ENSG00000179144	ENSG00000005844	3	3
gene-gene	ENSG00000179344	ENSG00000005844	3	3
gene-gene	ENSG00000179583	ENSG00000005844	3	3
gene-gene	ENSG00000179841	ENSG00000005844	3	3
gene-gene	ENSG00000179934	ENSG00000005844	3	3
gene-gene	ENSG00000180061	ENSG00000005844	3	3
gene-gene	ENSG00000180448	ENSG00000005844	3	3
gene-gene	ENSG00000180644	ENSG00000005844	3	3
gene-gene	ENSG00000181036	ENSG00000005844	3	3
gene-gene	ENSG00000181631	ENSG00000005844	3	3
gene-gene	ENSG00000182179	ENSG00000005844	3	3
gene-gene	ENSG00000182487	ENSG00000005844	3	3
gene-gene	ENSG00000182578	ENSG00000005844	3	3
gene-gene	ENSG00000182957	ENSG00000005844	3	3
gene-gene	ENSG00000183023	ENSG00000005844	3	3
gene-gene	ENSG00000183549	ENSG00000005844	3	3
gene-gene	ENSG00000184730	ENSG00000005844	3	3
gene-gene	ENSG00000184922	ENSG00000005844	3	3
gene-gene	ENSG00000185291	ENSG00000005844	3	3
gene-gene	ENSG00000185477	ENSG00000005844	3	3
gene-gene	ENSG00000185482	ENSG00000005844	3	3
gene-gene	ENSG00000185811	ENSG00000005844	3	3
gene-gene	ENSG00000185862	ENSG00000005844	3	3
gene-gene	ENSG00000185905	ENSG00000005844	3	3
gene-gene	ENSG00000186074	ENSG00000005844	3	3
gene-gene	ENSG00000186470	ENSG00000005844	3	3
gene-gene	ENSG00000186517	ENSG00000005844	3	3
gene-gene	ENSG00000187688	ENSG00000005844	3	3
gene-gene	ENSG00000188822	ENSG00000005844	3	3
gene-gene	ENSG00000189430	ENSG00000005844	3	3
gene-gene	ENSG00000196126	ENSG00000005844	3	3
gene-gene	ENSG00000196209	ENSG00000005844	3	3
gene-gene	ENSG00000196329	ENSG00000005844	3	3
gene-gene	ENSG00000196664	ENSG00000005844	3	3
gene-gene	ENSG00000196735	ENSG00000005844	3	3
gene-gene	ENSG00000197142	ENSG00000005844	3	3
gene-gene	ENSG00000197471	ENSG00000005844	3	3
gene-gene	ENSG00000197536	ENSG00000005844	3	3
gene-gene	ENSG00000197540	ENSG00000005844	3	3
gene-gene	ENSG00000197629	ENSG00000005844	3	3
gene-gene	ENSG00000198019	ENSG00000005844	3	3
gene-gene	ENSG00000198223	ENSG00000005844	3	3
gene-gene	ENSG00000198502	ENSG00000005844	3	3
gene-gene	ENSG00000198624	ENSG00000005844	3	3
gene-gene	ENSG00000198771	ENSG00000005844	3	3
gene-gene	ENSG00000203747	ENSG00000005844	3	3
gene-gene	ENSG00000204136	ENSG00000005844	3	3
gene-gene	ENSG00000204252	ENSG00000005844	3	3
gene-gene	ENSG00000204257	ENSG00000005844	3	3
gene-gene	ENSG00000204287	ENSG00000005844	3	3
gene-gene	ENSG00000204472	ENSG00000005844	3	3
gene-gene	ENSG00000204475	ENSG00000005844	3	3
gene-gene	ENSG00000204482	ENSG00000005844	3	3
gene-gene	ENSG00000204577	ENSG00000005844	3	3
gene-gene	ENSG00000204592	ENSG00000005844	3	3
gene-gene	ENSG00000205846	ENSG00000005844	3	3
gene-gene	ENSG00000213203	ENSG00000005844	3	3
gene-gene	ENSG00000213654	ENSG00000005844	3	3
gene-gene	ENSG00000213886	ENSG00000005844	11	3
gene-gene	ENSG00000214212	ENSG00000005844	3	3
gene-gene	ENSG00000223865	ENSG00000005844	3	3
gene-gene	ENSG00000229391	ENSG00000005844	3	3
gene-gene	ENSG00000231389	ENSG00000005844	3	3
gene-gene	ENSG00000233093	ENSG00000005844	3	3
gene-gene	ENSG00000235568	ENSG00000005844	3	3
gene-gene	ENSG00000242258	ENSG00000005844	3	3
gene-gene	ENSG00000242574	ENSG00000005844	3	3
gene-gene	ENSG00000254415	ENSG00000005844	3	3
gene-gene	ENSG00000254709	ENSG00000005844	3	3
gene-gene	ENSG00000254838	ENSG00000005844	3	3
gene-gene	ENSG00000269404	ENSG00000005844	3	3
gene-gene	ENSG00000275302	ENSG00000005844	3	3
gene-gene	ENSG00000275385	ENSG00000005844	3	3
gene-gene	ENSG00000277632	ENSG00000005844	3	3
gene-gene	ENSG00000054179	ENSG00000006016	9	9
gene-gene	ENSG00000099617	ENSG00000006016	9	9
gene-gene	ENSG00000101198	ENSG00000006016	103	9
gene-gene	ENSG00000105696	ENSG00000006016	9	9
gene-gene	ENSG00000128342	ENSG00000006016	16	9
gene-gene	ENSG00000131094	ENSG00000006016	9	9
gene-gene	ENSG00000157551	ENSG00000006016	2	9
gene-gene	ENSG00000176490	ENSG00000006016	9	9
gene-gene	ENSG00000181790	ENSG00000006016	9	9
gene-gene	ENSG00000185332	ENSG00000006016	68	9
gene-gene	ENSG00000198576	ENSG00000006016	23	9
gene-gene	ENSG00000198743	ENSG00000006016	108	9
gene-gene	ENSG00000214274	ENSG00000006016	33	9
gene-gene	ENSG00000257242	ENSG00000006016	14	9
gene-gene	ENSG00000258643	ENSG00000006016	53	9
gene-gene	ENSG00000066923	ENSG00000006047	8	9
gene-gene	ENSG00000077935	ENSG00000006047	37	9
gene-gene	ENSG00000079616	ENSG00000006047	1	9
gene-gene	ENSG00000090932	ENSG00000006047	9	9
gene-gene	ENSG00000105668	ENSG00000006047	9	9
gene-gene	ENSG00000115297	ENSG00000006047	9	9
gene-gene	ENSG00000117632	ENSG00000006047	1	9
gene-gene	ENSG00000124140	ENSG00000006047	9	9
gene-gene	ENSG00000127561	ENSG00000006047	37	9
gene-gene	ENSG00000129991	ENSG00000006047	9	9
gene-gene	ENSG00000136114	ENSG00000006047	2	9
gene-gene	ENSG00000140067	ENSG00000006047	71	9
gene-gene	ENSG00000141744	ENSG00000006047	9	9
gene-gene	ENSG00000164941	ENSG00000006047	1	9
gene-gene	ENSG00000176171	ENSG00000006047	17	9
gene-gene	ENSG00000196074	ENSG00000006047	8	9
gene-gene	ENSG00000196421	ENSG00000006047	8	9
gene-gene	ENSG00000198723	ENSG00000006047	9	9
gene-gene	ENSG00000213420	ENSG00000006047	8	9
gene-gene	ENSG00000240280	ENSG00000006047	5	9
gene-gene	ENSG00000261949	ENSG00000006047	5	9
gene-gene	ENSG00000271270	ENSG00000006047	12	9
gene-gene	ENSG00000010278	ENSG00000006059	2	2
gene-gene	ENSG00000016602	ENSG00000006059	2	2
gene-gene	ENSG00000068078	ENSG00000006059	2	2
gene-gene	ENSG00000073282	ENSG00000006059	2	2
gene-gene	ENSG00000078900	ENSG00000006059	11	2
gene-gene	ENSG00000086570	ENSG00000006059	2	2
gene-gene	ENSG00000089356	ENSG00000006059	2	2
gene-gene	ENSG00000094796	ENSG00000006059	2	2
gene-gene	ENSG00000100321	ENSG00000006059	2	2
gene-gene	ENSG00000100842	ENSG00000006059	2	2
gene-gene	ENSG00000101144	ENSG00000006059	2	2
gene-gene	ENSG00000104419	ENSG00000006059	2	2
gene-gene	ENSG00000105855	ENSG00000006059	2	2
gene-gene	ENSG00000108759	ENSG00000006059	2	2
gene-gene	ENSG00000110400	ENSG00000006059	2	2
gene-gene	ENSG00000112378	ENSG00000006059	2	2
gene-gene	ENSG00000116141	ENSG00000006059	2	2
gene-gene	ENSG00000121552	ENSG00000006059	2	2
gene-gene	ENSG00000125998	ENSG00000006059	2	2
gene-gene	ENSG00000131737	ENSG00000006059	2	2
gene-gene	ENSG00000131738	ENSG00000006059	2	2
gene-gene	ENSG00000134258	ENSG00000006059	2	2
gene-gene	ENSG00000134757	ENSG00000006059	2	2
gene-gene	ENSG00000136235	ENSG00000006059	2	2
gene-gene	ENSG00000136720	ENSG00000006059	2	2
gene-gene	ENSG00000143061	ENSG00000006059	2	2
gene-gene	ENSG00000143126	ENSG00000006059	2	2
gene-gene	ENSG00000143502	ENSG00000006059	2	2
gene-gene	ENSG00000144847	ENSG00000006059	14	2
gene-gene	ENSG00000150556	ENSG00000006059	2	2
gene-gene	ENSG00000151379	ENSG00000006059	2	2
gene-gene	ENSG00000156869	ENSG00000006059	2	2
gene-gene	ENSG00000158055	ENSG00000006059	2	2
gene-gene	ENSG00000161243	ENSG00000006059	2	2
gene-gene	ENSG00000166634	ENSG00000006059	2	2
gene-gene	ENSG00000168143	ENSG00000006059	2	2
gene-gene	ENSG00000169860	ENSG00000006059	2	2
gene-gene	ENSG00000170484	ENSG00000006059	2	2
gene-gene	ENSG00000171345	ENSG00000006059	2	2
gene-gene	ENSG00000171346	ENSG00000006059	2	2
gene-gene	ENSG00000171401	ENSG00000006059	2	2
gene-gene	ENSG00000171462	ENSG00000006059	2	2
gene-gene	ENSG00000171517	ENSG00000006059	2	2
gene-gene	ENSG00000173610	ENSG00000006059	2	2
gene-gene	ENSG00000174226	ENSG00000006059	2	2
gene-gene	ENSG00000175121	ENSG00000006059	2	2
gene-gene	ENSG00000177627	ENSG00000006059	2	2
gene-gene	ENSG00000179546	ENSG00000006059	2	2
gene-gene	ENSG00000182103	ENSG00000006059	2	2
gene-gene	ENSG00000182508	ENSG00000006059	11	2
gene-gene	ENSG00000186081	ENSG00000006059	2	2
gene-gene	ENSG00000186197	ENSG00000006059	11	2
gene-gene	ENSG00000189280	ENSG00000006059	2	2
gene-gene	ENSG00000198807	ENSG00000006059	2	2
gene-gene	ENSG00000204889	ENSG00000006059	10	2
gene-gene	ENSG00000223573	ENSG00000006059	2	2
gene-gene	ENSG00000224652	ENSG00000006059	2	2
gene-gene	ENSG00000258479	ENSG00000006059	2	2
gene-gene	ENSG00000265763	ENSG00000006059	2	2
gene-gene	ENSG00000065320	ENSG00000006118	11	299
gene-gene	ENSG00000066084	ENSG00000006118	2	299
gene-gene	ENSG00000085552	ENSG00000006118	2	299
[truncated: 226,248+ more rows]
