# Supplementary material for: Analyzing integrated network of methylation and gene expression profiles in lung squamous cell carcinoma
Source: Sci Rep. 2022 Sep 22;12:15799. doi: 10.1038/s41598-022-20232-5 (PMC9500023; doi:10.1038/s41598-022-20232-5)
Supplement: Supplementary file 4 — Supplementary Information 4. [file 41598_2022_20232_MOESM4_ESM.xlsx]

## Sheet: Supplemental_file_3_Community_a
Supplementary Table S3. The enrichment analysis result of 10 major communities. The enrichment analysis was performed using g:Profiler. We used Gene Ontology (GO), Kyoto Encyclopedia of Genes and Genomes (KEGG), Reactome (REAC), and WikiPathways (WP) as data sources.
query	significant	p_value	term_size	query_size	intersection_size	precision	recall	term_id	source	term_name	effective_domain_size	source_order	parents
Community_1	1	1.359e-99	1867	765	298	0.389542	0.159614	GO:0007049	GO:BP	cell cycle	18123	2976
Community_1	1	1.31077e-96	1388	765	255	0.333333	0.183718	GO:0022402	GO:BP	cell cycle process	18123	7600
Community_1	1	4.66189e-89	1098	765	220	0.287582	0.200364	GO:0000278	GO:BP	mitotic cell cycle	18123	118
Community_1	1	7.58355e-89	956	765	206	0.269281	0.215481	GO:1903047	GO:BP	mitotic cell cycle process	18123	26133
Community_1	1	2.87199e-59	976	765	173	0.226144	0.177254	GO:0006259	GO:BP	DNA metabolic process	18123	2286
Community_1	1	9.16704e-56	353	765	104	0.135948	0.294618	GO:0007059	GO:BP	chromosome segregation	18123	2985
Community_1	1	4.17589e-55	630	765	135	0.176471	0.214286	GO:0051301	GO:BP	cell division	18123	15790
Community_1	1	4.89494e-55	1270	765	192	0.25098	0.151181	GO:0051276	GO:BP	chromosome organization	18123	15771
Community_1	1	6.78463e-52	495	765	117	0.152941	0.236364	GO:0000280	GO:BP	nuclear division	18123	120
Community_1	1	1.31942e-51	544	765	122	0.159477	0.224265	GO:0048285	GO:BP	organelle fission	18123	14707
Community_1	1	1.45236e-49	338	765	96	0.12549	0.284024	GO:0006260	GO:BP	DNA replication	18123	2287
Community_1	1	1.49015e-48	346	765	96	0.12549	0.277457	GO:0140014	GO:BP	mitotic nuclear division	18123	22986
Community_1	1	1.56304e-48	256	765	84	0.109804	0.328125	GO:0007051	GO:BP	spindle organization	18123	2977
Community_1	1	4.65504e-48	1120	765	170	0.222222	0.151786	GO:0051726	GO:BP	regulation of cell cycle	18123	16112
Community_1	1	8.38292e-46	894	765	148	0.193464	0.165548	GO:0006974	GO:BP	cellular response to DNA damage stimulus	18123	2917
Community_1	1	1.91742e-45	194	765	72	0.0941176	0.371134	GO:0007052	GO:BP	mitotic spindle organization	18123	2978
Community_1	1	2.34262e-45	214	765	75	0.0980392	0.350467	GO:1902850	GO:BP	microtubule cytoskeleton organization involved in mitosis	18123	25949
Community_1	1	5.4337e-45	815	765	140	0.183007	0.171779	GO:0010564	GO:BP	regulation of cell cycle process	18123	4728
Community_1	1	1.60346e-44	586	765	118	0.154248	0.201365	GO:0006281	GO:BP	DNA repair	18123	2306
Community_1	1	2.80093e-43	293	765	84	0.109804	0.286689	GO:0098813	GO:BP	nuclear chromosome segregation	18123	22168
Community_1	1	2.69093e-41	681	765	123	0.160784	0.180617	GO:0044770	GO:BP	cell cycle phase transition	18123	13020
Community_1	1	6.5623e-41	214	765	71	0.0928105	0.331776	GO:0000819	GO:BP	sister chromatid segregation	18123	303
Community_1	1	1.35027e-40	216	765	71	0.0928105	0.328704	GO:0006261	GO:BP	DNA-dependent DNA replication	18123	2288
Community_1	1	5.30543e-39	185	765	65	0.0849673	0.351351	GO:0000070	GO:BP	mitotic sister chromatid segregation	18123	32
Community_1	1	1.84747e-37	4136	765	338	0.44183	0.0817215	GO:0006996	GO:BP	organelle organization	18123	2933
Community_1	1	1.92235e-36	588	765	108	0.141176	0.183673	GO:0044772	GO:BP	mitotic cell cycle phase transition	18123	13022
Community_1	1	8.60866e-36	663	765	114	0.14902	0.171946	GO:0000226	GO:BP	microtubule cytoskeleton organization	18123	103
Community_1	1	1.44714e-33	543	765	100	0.130719	0.184162	GO:1901987	GO:BP	regulation of cell cycle phase transition	18123	25216
Community_1	1	2.6987e-33	612	765	106	0.138562	0.173203	GO:0007346	GO:BP	regulation of mitotic cell cycle	18123	3238
Community_1	1	1.78328e-31	359	765	79	0.103268	0.220056	GO:0071103	GO:BP	DNA conformation change	18123	19280
Community_1	1	2.49295e-31	280	765	70	0.0915033	0.25	GO:0006302	GO:BP	double-strand break repair	18123	2326
Community_1	1	1.90069e-30	927	765	128	0.16732	0.13808	GO:0007017	GO:BP	microtubule-based process	18123	2951
Community_1	1	6.98416e-30	6880	765	451	0.589542	0.0655523	GO:0071840	GO:BP	cellular component organization or biogenesis	18123	19815
Community_1	1	1.02804e-27	70	765	36	0.0470588	0.514286	GO:0044786	GO:BP	cell cycle DNA replication	18123	13032
Community_1	1	1.61939e-27	328	765	71	0.0928105	0.216463	GO:0006310	GO:BP	DNA recombination	18123	2334
Community_1	1	2.9593e-27	142	765	48	0.0627451	0.338028	GO:0000725	GO:BP	recombinational repair	18123	259
Community_1	1	3.89373e-27	453	765	83	0.108497	0.183223	GO:1901990	GO:BP	regulation of mitotic cell cycle phase transition	18123	25219
Community_1	1	7.24807e-27	5929	765	400	0.522876	0.067465	GO:0046483	GO:BP	heterocycle metabolic process	18123	14204
Community_1	1	7.50204e-27	196	765	55	0.0718954	0.280612	GO:0000075	GO:BP	cell cycle checkpoint signaling	18123	35
Community_1	1	2.09684e-25	140	765	46	0.0601307	0.328571	GO:0000724	GO:BP	double-strand break repair via homologous recombination	18123	258
Community_1	1	3.17149e-25	6576	765	425	0.555556	0.064629	GO:0034641	GO:BP	cellular nitrogen compound metabolic process	18123	10027
Community_1	1	6.48977e-25	400	765	75	0.0980392	0.1875	GO:0010948	GO:BP	negative regulation of cell cycle process	18123	5080
Community_1	1	1.0712e-24	66	765	33	0.0431373	0.5	GO:0033260	GO:BP	nuclear DNA replication	18123	9354
Community_1	1	1.14711e-24	5973	765	396	0.517647	0.0662983	GO:0006725	GO:BP	cellular aromatic compound metabolic process	18123	2705
Community_1	1	7.68207e-24	158	765	47	0.0614379	0.297468	GO:0007093	GO:BP	mitotic cell cycle checkpoint signaling	18123	3015
Community_1	1	1.08538e-23	5752	765	383	0.500654	0.0665855	GO:0006139	GO:BP	nucleobase-containing compound metabolic process	18123	2173
Community_1	1	2.21016e-23	6227	765	404	0.528105	0.0648788	GO:1901360	GO:BP	organic cyclic compound metabolic process	18123	24636
Community_1	1	7.76472e-23	6661	765	422	0.551634	0.0633539	GO:0016043	GO:BP	cellular component organization	18123	5665
Community_1	1	8.46412e-23	49	765	28	0.0366013	0.571429	GO:0006270	GO:BP	DNA replication initiation	18123	2295
Community_1	1	4.30614e-22	5234	765	354	0.462745	0.0676347	GO:0090304	GO:BP	nucleic acid metabolic process	18123	21373
Community_1	1	4.73508e-22	487	765	79	0.103268	0.162218	GO:0045786	GO:BP	negative regulation of cell cycle	18123	13554
Community_1	1	1.3495e-21	2142	765	191	0.249673	0.089169	GO:0033554	GO:BP	cellular response to stress	18123	9546
Community_1	1	5.01548e-21	329	765	63	0.0823529	0.191489	GO:1901988	GO:BP	negative regulation of cell cycle phase transition	18123	25217
Community_1	1	9.42454e-21	273	765	57	0.0745098	0.208791	GO:0044839	GO:BP	cell cycle G2/M phase transition	18123	13069
Community_1	1	1.66682e-19	259	765	54	0.0705882	0.208494	GO:0051321	GO:BP	meiotic cell cycle	18123	15807
Community_1	1	2.96585e-19	262	765	54	0.0705882	0.206107	GO:0000086	GO:BP	G2/M transition of mitotic cell cycle	18123	45
Community_1	1	5.38661e-19	200	765	47	0.0614379	0.235	GO:1903046	GO:BP	meiotic cell cycle process	18123	26132
Community_1	1	6.28854e-19	86	765	32	0.0418301	0.372093	GO:0051983	GO:BP	regulation of chromosome segregation	18123	16286
Community_1	1	8.24317e-19	318	765	59	0.0771242	0.185535	GO:0045930	GO:BP	negative regulation of mitotic cell cycle	18123	13682
Community_1	1	2.79646e-18	110	765	35	0.0457516	0.318182	GO:0007088	GO:BP	regulation of mitotic nuclear division	18123	3011
Community_1	1	3.86806e-18	3377	765	250	0.326797	0.0740302	GO:0044085	GO:BP	cellular component biogenesis	18123	12668
Community_1	1	1.42515e-17	63	765	27	0.0352941	0.428571	GO:0010965	GO:BP	regulation of mitotic sister chromatid separation	18123	5096
Community_1	1	2.1759e-17	95	765	32	0.0418301	0.336842	GO:0051304	GO:BP	chromosome separation	18123	15793
Community_1	1	2.60991e-17	70	765	28	0.0366013	0.4	GO:0033045	GO:BP	regulation of sister chromatid segregation	18123	9235
Community_1	1	3.89155e-17	65	765	27	0.0352941	0.415385	GO:0051306	GO:BP	mitotic sister chromatid separation	18123	15795
Community_1	1	6.1782e-17	213	765	46	0.0601307	0.215962	GO:1902749	GO:BP	regulation of cell cycle G2/M phase transition	18123	25857
Community_1	1	9.04212e-17	61	765	26	0.0339869	0.42623	GO:0007091	GO:BP	metaphase/anaphase transition of mitotic cell cycle	18123	3014
Community_1	1	1.09886e-16	114	765	34	0.0444444	0.298246	GO:0032392	GO:BP	DNA geometric change	18123	8762
Community_1	1	1.10842e-16	317	765	56	0.0732026	0.176656	GO:0045787	GO:BP	positive regulation of cell cycle	18123	13555
Community_1	1	2.71449e-16	47	765	23	0.0300654	0.489362	GO:0090329	GO:BP	regulation of DNA-dependent DNA replication	18123	21398
Community_1	1	3.95948e-16	64	765	26	0.0339869	0.40625	GO:0044784	GO:BP	metaphase/anaphase transition of cell cycle	18123	13030
Community_1	1	4.00368e-16	70	765	27	0.0352941	0.385714	GO:1905818	GO:BP	regulation of chromosome separation	18123	28646
Community_1	1	6.7183e-16	144	765	37	0.048366	0.256944	GO:0031570	GO:BP	DNA integrity checkpoint signaling	18123	8400
Community_1	1	8.10603e-16	246	765	48	0.0627451	0.195122	GO:0006323	GO:BP	DNA packaging	18123	2341
Community_1	1	9.6364e-16	237	765	47	0.0614379	0.198312	GO:0090068	GO:BP	positive regulation of cell cycle process	18123	21150
Community_1	1	1.19571e-15	138	765	36	0.0470588	0.26087	GO:0051783	GO:BP	regulation of nuclear division	18123	16136
Community_1	1	1.57712e-15	260	765	49	0.0640523	0.188462	GO:1901991	GO:BP	negative regulation of mitotic cell cycle phase transition	18123	25220
Community_1	1	2.20121e-15	184	765	41	0.0535948	0.222826	GO:0140013	GO:BP	meiotic nuclear division	18123	22985
Community_1	1	2.30261e-15	1473	765	136	0.177778	0.0923286	GO:0007010	GO:BP	cytoskeleton organization	18123	2946
Community_1	1	2.36844e-15	109	765	32	0.0418301	0.293578	GO:0032508	GO:BP	DNA duplex unwinding	18123	8837
Community_1	1	2.89364e-15	204	765	43	0.0562092	0.210784	GO:0010389	GO:BP	regulation of G2/M transition of mitotic cell cycle	18123	4593
Community_1	1	5.10123e-15	299	765	52	0.0679739	0.173913	GO:0033044	GO:BP	regulation of chromosome organization	18123	9234
Community_1	1	5.78356e-15	10148	765	543	0.709804	0.0535081	GO:0006807	GO:BP	nitrogen compound metabolic process	18123	2776
Community_1	1	9.60169e-15	59	765	24	0.0313725	0.40678	GO:0030071	GO:BP	regulation of mitotic metaphase/anaphase transition	18123	7718
Community_1	1	1.71263e-14	108	765	31	0.0405229	0.287037	GO:0006275	GO:BP	regulation of DNA replication	18123	2300
Community_1	1	3.817e-14	62	765	24	0.0313725	0.387097	GO:1902099	GO:BP	regulation of metaphase/anaphase transition of cell cycle	18123	25321
Community_1	1	1.46626e-13	300	765	50	0.0653595	0.166667	GO:0065004	GO:BP	protein-DNA complex assembly	18123	18661
Community_1	1	1.97801e-13	48	765	21	0.027451	0.4375	GO:0045839	GO:BP	negative regulation of mitotic nuclear division	18123	13599
Community_1	1	5.89317e-13	56	765	22	0.0287582	0.392857	GO:0051784	GO:BP	negative regulation of nuclear division	18123	16137
Community_1	1	7.03468e-13	130	765	32	0.0418301	0.246154	GO:0007098	GO:BP	centrosome cycle	18123	3020
Community_1	1	7.93671e-13	535	765	68	0.0888889	0.127103	GO:0034660	GO:BP	ncRNA metabolic process	18123	10040
Community_1	1	1.09283e-12	473	765	63	0.0823529	0.133192	GO:0022613	GO:BP	ribonucleoprotein complex biogenesis	18123	7628
Community_1	1	1.21339e-12	19	765	14	0.0183007	0.736842	GO:0006271	GO:BP	DNA strand elongation involved in DNA replication	18123	2296
Community_1	1	2.08505e-12	2017	765	160	0.20915	0.0793257	GO:0043933	GO:BP	protein-containing complex subunit organization	18123	12553
Community_1	1	2.29895e-12	94	765	27	0.0352941	0.287234	GO:0034502	GO:BP	protein localization to chromosome	18123	9985
Community_1	1	2.74668e-12	42	765	19	0.0248366	0.452381	GO:0033048	GO:BP	negative regulation of mitotic sister chromatid segregation	18123	9238
Community_1	1	2.74668e-12	42	765	19	0.0248366	0.452381	GO:2000816	GO:BP	negative regulation of mitotic sister chromatid separation	18123	29996
Community_1	1	2.74668e-12	42	765	19	0.0248366	0.452381	GO:0033046	GO:BP	negative regulation of sister chromatid segregation	18123	9236
Community_1	1	3.04984e-12	346	765	52	0.0679739	0.150289	GO:0071824	GO:BP	protein-DNA complex subunit organization	18123	19800
Community_1	1	6.5045e-12	439	765	59	0.0771242	0.134396	GO:0034470	GO:BP	ncRNA processing	18123	9964
Community_1	1	7.9972e-12	44	765	19	0.0248366	0.431818	GO:0051985	GO:BP	negative regulation of chromosome segregation	18123	16288
Community_1	1	7.9972e-12	44	765	19	0.0248366	0.431818	GO:1905819	GO:BP	negative regulation of chromosome separation	18123	28647
Community_1	1	8.67014e-12	141	765	32	0.0418301	0.22695	GO:0031023	GO:BP	microtubule organizing center organization	18123	8126
Community_1	1	1.06481e-11	133	765	31	0.0405229	0.233083	GO:0061982	GO:BP	meiosis I cell cycle process	18123	18537
Community_1	1	1.21337e-11	92	765	26	0.0339869	0.282609	GO:2001251	GO:BP	negative regulation of chromosome organization	18123	30393
Community_1	1	1.29374e-11	1150	765	107	0.139869	0.0930435	GO:0034622	GO:BP	cellular protein-containing complex assembly	18123	10013
Community_1	1	1.33002e-11	45	765	19	0.0248366	0.422222	GO:0033047	GO:BP	regulation of mitotic sister chromatid segregation	18123	9237
Community_1	1	1.4981e-11	10941	765	562	0.734641	0.0513664	GO:0044237	GO:BP	cellular metabolic process	18123	12725
Community_1	1	1.76069e-11	40	765	18	0.0235294	0.45	GO:0045841	GO:BP	negative regulation of mitotic metaphase/anaphase transition	18123	13601
Community_1	1	2.04136e-11	12	765	11	0.0143791	0.916667	GO:0000727	GO:BP	double-strand break repair via break-induced replication	18123	261
Community_1	1	2.06494e-11	136	765	31	0.0405229	0.227941	GO:0000077	GO:BP	DNA damage checkpoint signaling	18123	37
Community_1	1	5.07219e-11	42	765	18	0.0235294	0.428571	GO:1902100	GO:BP	negative regulation of metaphase/anaphase transition of cell cycle	18123	25322
Community_1	1	5.40146e-11	169	765	34	0.0444444	0.201183	GO:0000723	GO:BP	telomere maintenance	18123	257
Community_1	1	5.58581e-11	48	765	19	0.0248366	0.395833	GO:0045005	GO:BP	DNA-dependent DNA replication maintenance of fidelity	18123	13106
Community_1	1	7.28286e-11	23	765	14	0.0183007	0.608696	GO:0051383	GO:BP	kinetochore organization	18123	15857
Community_1	1	7.57191e-11	3104	765	213	0.278431	0.0686211	GO:0022607	GO:BP	cellular component assembly	18123	7622
Community_1	1	7.84552e-11	107	765	27	0.0352941	0.252336	GO:0044774	GO:BP	mitotic DNA integrity checkpoint signaling	18123	13024
Community_1	1	9.0547e-11	192	765	36	0.0470588	0.1875	GO:0042770	GO:BP	signal transduction in response to DNA damage	18123	11980
Community_1	1	1.12768e-10	38	765	17	0.0222222	0.447368	GO:0007094	GO:BP	mitotic spindle assembly checkpoint signaling	18123	3016
Community_1	1	1.12768e-10	38	765	17	0.0222222	0.447368	GO:0071173	GO:BP	spindle assembly checkpoint signaling	18123	19298
Community_1	1	1.12768e-10	38	765	17	0.0222222	0.447368	GO:0071174	GO:BP	mitotic spindle checkpoint signaling	18123	19299
Community_1	1	1.18282e-10	56	765	20	0.0261438	0.357143	GO:0034508	GO:BP	centromere complex assembly	18123	9989
Community_1	1	1.46131e-10	260	765	42	0.054902	0.161538	GO:0000082	GO:BP	G1/S transition of mitotic cell cycle	18123	41
Community_1	1	1.66186e-10	1724	765	138	0.180392	0.0800464	GO:0065003	GO:BP	protein-containing complex assembly	18123	18660
Community_1	1	1.9212e-10	39	765	17	0.0222222	0.435897	GO:0031577	GO:BP	spindle checkpoint signaling	18123	8403
Community_1	1	2.46006e-10	287	765	44	0.0575163	0.15331	GO:0044843	GO:BP	cell cycle G1/S phase transition	18123	13070
Community_1	1	2.50233e-10	335	765	48	0.0627451	0.143284	GO:0042254	GO:BP	ribosome biogenesis	18123	11668
Community_1	1	2.72859e-10	65	765	21	0.027451	0.323077	GO:0051310	GO:BP	metaphase plate congression	18123	15799
Community_1	1	3.67127e-10	25	765	14	0.0183007	0.56	GO:0071459	GO:BP	protein localization to chromosome, centromeric region	18123	19536
Community_1	1	5.23829e-10	115	765	27	0.0352941	0.234783	GO:0051225	GO:BP	spindle assembly	18123	15732
Community_1	1	6.17149e-10	183	765	34	0.0444444	0.185792	GO:0032200	GO:BP	telomere organization	18123	8604
Community_1	1	7.64698e-10	26	765	14	0.0183007	0.538462	GO:0022616	GO:BP	DNA strand elongation	18123	7631
Community_1	1	1.23467e-09	128	765	28	0.0366013	0.21875	GO:0007127	GO:BP	meiosis I	18123	3045
Community_1	1	1.27719e-09	265	765	41	0.0535948	0.154717	GO:0006364	GO:BP	rRNA processing	18123	2374
Community_1	1	1.52434e-09	290	765	43	0.0562092	0.148276	GO:0072331	GO:BP	signal transduction by p53 class mediator	18123	20252
Community_1	1	1.78741e-09	8430	765	452	0.59085	0.053618	GO:0044260	GO:BP	cellular macromolecule metabolic process	18123	12740
Community_1	1	1.82734e-09	103	765	25	0.0326797	0.242718	GO:0044773	GO:BP	mitotic DNA damage checkpoint signaling	18123	13023
Community_1	1	2.06634e-09	15	765	11	0.0143791	0.733333	GO:1902969	GO:BP	mitotic DNA replication	18123	26057
Community_1	1	2.8214e-09	19	765	12	0.0156863	0.631579	GO:0034501	GO:BP	protein localization to kinetochore	18123	9984
Community_1	1	2.8214e-09	19	765	12	0.0156863	0.631579	GO:1903083	GO:BP	protein localization to condensed chromosome	18123	26169
Community_1	1	4.42638e-09	275	765	41	0.0535948	0.149091	GO:0016072	GO:BP	rRNA metabolic process	18123	5689
Community_1	1	4.94178e-09	82	765	22	0.0287582	0.268293	GO:0051303	GO:BP	establishment of chromosome localization	18123	15792
Community_1	1	8.41006e-09	84	765	22	0.0287582	0.261905	GO:0050000	GO:BP	chromosome localization	18123	15276
Community_1	1	8.9776e-09	148	765	29	0.0379085	0.195946	GO:0010212	GO:BP	response to ionizing radiation	18123	4481
Community_1	1	9.93674e-09	201	765	34	0.0444444	0.169154	GO:0071897	GO:BP	DNA biosynthetic process	18123	19853
Community_1	1	1.11071e-08	10642	765	539	0.704575	0.0506484	GO:0044238	GO:BP	primary metabolic process	18123	12726
Community_1	1	1.2433e-08	1228	765	104	0.135948	0.0846906	GO:0033043	GO:BP	regulation of organelle organization	18123	9233
Community_1	1	1.27893e-08	36	765	15	0.0196078	0.416667	GO:0008608	GO:BP	attachment of spindle microtubules to kinetochore	18123	3641
Community_1	1	1.50346e-08	5081	765	300	0.392157	0.0590435	GO:0034645	GO:BP	cellular macromolecule biosynthetic process	18123	10031
Community_1	1	1.82249e-08	389	765	49	0.0640523	0.125964	GO:0051052	GO:BP	regulation of DNA metabolic process	18123	15589
Community_1	1	3.04831e-08	6297	765	354	0.462745	0.0562172	GO:1901576	GO:BP	organic substance biosynthetic process	18123	24835
Community_1	1	5.163e-08	9867	765	505	0.660131	0.0511807	GO:0043170	GO:BP	macromolecule metabolic process	18123	12224
Community_1	1	6.02314e-08	92	765	22	0.0287582	0.23913	GO:0045132	GO:BP	meiotic chromosome segregation	18123	13181
Community_1	1	6.51175e-08	1010	765	89	0.11634	0.0881188	GO:0006396	GO:BP	RNA processing	18123	2400
Community_1	1	6.58817e-08	46	765	16	0.020915	0.347826	GO:0031055	GO:BP	chromatin remodeling at centromere	18123	8152
Community_1	1	6.97801e-08	53	765	17	0.0222222	0.320755	GO:0006336	GO:BP	DNA replication-independent nucleosome assembly	18123	2352
Community_1	1	7.19759e-08	5145	765	300	0.392157	0.058309	GO:0009059	GO:BP	macromolecule biosynthetic process	18123	3675
Community_1	1	8.87267e-08	6210	765	348	0.454902	0.0560386	GO:0044249	GO:BP	cellular biosynthetic process	18123	12733
Community_1	1	9.22726e-08	6391	765	356	0.465359	0.0557033	GO:0009058	GO:BP	biosynthetic process	18123	3674
Community_1	1	9.78795e-08	54	765	17	0.0222222	0.314815	GO:0034724	GO:BP	DNA replication-independent nucleosome organization	18123	10054
Community_1	1	1.12707e-07	174	765	30	0.0392157	0.172414	GO:0000910	GO:BP	cytokinesis	18123	311
Community_1	1	1.28867e-07	35	765	14	0.0183007	0.4	GO:0006287	GO:BP	base-excision repair, gap-filling	18123	2312
Community_1	1	1.35364e-07	114	765	24	0.0313725	0.210526	GO:1901989	GO:BP	positive regulation of cell cycle phase transition	18123	25218
Community_1	1	2.20439e-07	201	765	32	0.0418301	0.159204	GO:0051054	GO:BP	positive regulation of DNA metabolic process	18123	15591
Community_1	1	2.32047e-07	11397	765	563	0.735948	0.049399	GO:0071704	GO:BP	organic substance metabolic process	18123	19739
Community_1	1	2.5735e-07	57	765	17	0.0222222	0.298246	GO:0036297	GO:BP	interstrand cross-link repair	18123	11032
Community_1	1	2.64e-07	43	765	15	0.0196078	0.348837	GO:0034080	GO:BP	CENP-A containing nucleosome assembly	18123	9683
Community_1	1	2.64e-07	43	765	15	0.0196078	0.348837	GO:0061641	GO:BP	CENP-A containing chromatin organization	18123	18351
Community_1	1	2.69534e-07	16	765	10	0.0130719	0.625	GO:0006268	GO:BP	DNA unwinding involved in DNA replication	18123	2293
Community_1	1	2.79254e-07	50	765	16	0.020915	0.32	GO:0007080	GO:BP	mitotic metaphase plate congression	18123	3004
Community_1	1	3.10714e-07	463	765	52	0.0679739	0.112311	GO:0009314	GO:BP	response to radiation	18123	3907
Community_1	1	3.94812e-07	194	765	31	0.0405229	0.159794	GO:0031497	GO:BP	chromatin assembly	18123	8360
Community_1	1	4.99365e-07	219	765	33	0.0431373	0.150685	GO:0006333	GO:BP	chromatin assembly or disassembly	18123	2349
Community_1	1	5.97508e-07	839	765	76	0.0993464	0.090584	GO:0006325	GO:BP	chromatin organization	18123	2343
Community_1	1	6.06787e-07	76	765	19	0.0248366	0.25	GO:0006284	GO:BP	base-excision repair	18123	2309
Community_1	1	6.29821e-07	17	765	10	0.0130719	0.588235	GO:0000076	GO:BP	DNA replication checkpoint signaling	18123	36
Community_1	1	7.15867e-07	39	765	14	0.0183007	0.358974	GO:0031297	GO:BP	replication fork processing	18123	8276
Community_1	1	1.86305e-06	56	765	16	0.020915	0.285714	GO:0007062	GO:BP	sister chromatid cohesion	18123	2987
Community_1	1	1.90561e-06	35	765	13	0.0169935	0.371429	GO:0032201	GO:BP	telomere maintenance via semi-conservative replication	18123	8605
Community_1	1	1.97839e-06	90	765	20	0.0261438	0.222222	GO:1901992	GO:BP	positive regulation of mitotic cell cycle phase transition	18123	25221
Community_1	1	2.12907e-06	361	765	43	0.0562092	0.119114	GO:0010639	GO:BP	negative regulation of organelle organization	18123	4797
Community_1	1	2.9198e-06	74	765	18	0.0235294	0.243243	GO:0000281	GO:BP	mitotic cytokinesis	18123	121
Community_1	1	3.15216e-06	30	765	12	0.0156863	0.4	GO:1902751	GO:BP	positive regulation of cell cycle G2/M phase transition	18123	25859
Community_1	1	3.24513e-06	66	765	17	0.0222222	0.257576	GO:0036388	GO:BP	pre-replicative complex assembly	18123	11087
Community_1	1	4.48124e-06	8	765	7	0.00915033	0.875	GO:0006267	GO:BP	pre-replicative complex assembly involved in nuclear cell cycle DNA replication	18123	2292
Community_1	1	4.48124e-06	8	765	7	0.00915033	0.875	GO:1902299	GO:BP	pre-replicative complex assembly involved in cell cycle DNA replication	18123	25506
Community_1	1	5.33682e-06	11915	765	577	0.754248	0.0484264	GO:0008152	GO:BP	metabolic process	18123	3544
Community_1	1	6.83123e-06	69	765	17	0.0222222	0.246377	GO:0070192	GO:BP	chromosome organization involved in meiotic cell cycle	18123	18756
Community_1	1	9.70231e-06	118	765	22	0.0287582	0.186441	GO:0045931	GO:BP	positive regulation of mitotic cell cycle	18123	13683
Community_1	1	1.2387e-05	27	765	11	0.0143791	0.407407	GO:0010971	GO:BP	positive regulation of G2/M transition of mitotic cell cycle	18123	5102
Community_1	1	1.30563e-05	90	765	19	0.0248366	0.211111	GO:0032465	GO:BP	regulation of cytokinesis	18123	8800
Community_1	1	1.37895e-05	72	765	17	0.0222222	0.236111	GO:0051298	GO:BP	centrosome duplication	18123	15787
Community_1	1	1.7099e-05	34	765	12	0.0156863	0.352941	GO:0000083	GO:BP	regulation of transcription involved in G1/S transition of mitotic cell cycle	18123	42
Community_1	1	1.82014e-05	17	765	9	0.0117647	0.529412	GO:2000104	GO:BP	negative regulation of DNA-dependent DNA replication	18123	29306
Community_1	1	2.57718e-05	66	765	16	0.020915	0.242424	GO:0090307	GO:BP	mitotic spindle assembly	18123	21376
Community_1	1	2.869e-05	58	765	15	0.0196078	0.258621	GO:0140527	GO:BP	reciprocal homologous recombination	18123	23172
Community_1	1	2.869e-05	58	765	15	0.0196078	0.258621	GO:0007131	GO:BP	reciprocal meiotic recombination	18123	3049
Community_1	1	3.50392e-05	18	765	9	0.0117647	0.5	GO:0051382	GO:BP	kinetochore assembly	18123	15856
Community_1	1	3.82806e-05	51	765	14	0.0183007	0.27451	GO:0007084	GO:BP	mitotic nuclear membrane reassembly	18123	3007
Community_1	1	3.82806e-05	51	765	14	0.0183007	0.27451	GO:0101024	GO:BP	mitotic nuclear membrane organization	18123	22537
Community_1	1	4.48322e-05	222	765	30	0.0392157	0.135135	GO:0006403	GO:BP	RNA localization	18123	2407
Community_1	1	4.48322e-05	222	765	30	0.0392157	0.135135	GO:0006338	GO:BP	chromatin remodeling	18123	2354
Community_1	1	4.61478e-05	87	765	18	0.0235294	0.206897	GO:0031145	GO:BP	anaphase-promoting complex-dependent catabolic process	18123	8215
Community_1	1	4.74087e-05	60	765	15	0.0196078	0.25	GO:0035825	GO:BP	homologous recombination	18123	10698
Community_1	1	5.6409e-05	175	765	26	0.0339869	0.148571	GO:0051302	GO:BP	regulation of cell division	18123	15791
Community_1	1	5.82295e-05	14	765	8	0.0104575	0.571429	GO:0051988	GO:BP	regulation of attachment of spindle microtubules to kinetochore	18123	16291
Community_1	1	6.11937e-05	225	765	30	0.0392157	0.133333	GO:2001020	GO:BP	regulation of response to DNA damage stimulus	18123	30198
Community_1	1	7.91737e-05	71	765	16	0.020915	0.225352	GO:0043486	GO:BP	histone exchange	18123	12401
Community_1	1	8.5428e-05	54	765	14	0.0183007	0.259259	GO:0031468	GO:BP	nuclear membrane reassembly	18123	8356
Community_1	1	0.000100372	39	765	12	0.0156863	0.307692	GO:0045740	GO:BP	positive regulation of DNA replication	18123	13508
Community_1	1	0.000113066	102	765	19	0.0248366	0.186275	GO:0061640	GO:BP	cytoskeleton-dependent cytokinesis	18123	18350
Community_1	1	0.000113066	102	765	19	0.0248366	0.186275	GO:1904029	GO:BP	regulation of cyclin-dependent protein kinase activity	18123	27003
Community_1	1	0.000147759	74	765	16	0.020915	0.216216	GO:0071763	GO:BP	nuclear membrane organization	18123	19766
Community_1	1	0.000151797	65	765	15	0.0196078	0.230769	GO:0031571	GO:BP	mitotic G1 DNA damage checkpoint signaling	18123	8401
Community_1	1	0.000165304	11	765	7	0.00915033	0.636364	GO:2000105	GO:BP	positive regulation of DNA-dependent DNA replication	18123	29307
Community_1	1	0.000187544	41	765	12	0.0156863	0.292683	GO:0007076	GO:BP	mitotic chromosome condensation	18123	3000
Community_1	1	0.000188864	66	765	15	0.0196078	0.227273	GO:0044819	GO:BP	mitotic G1/S transition checkpoint signaling	18123	13054
Community_1	1	0.000194156	85	765	17	0.0222222	0.2	GO:0006998	GO:BP	nuclear envelope organization	18123	2935
Community_1	1	0.000207273	34	765	11	0.0143791	0.323529	GO:0044818	GO:BP	mitotic G2/M transition checkpoint	18123	13053
Community_1	1	0.000289887	202	765	27	0.0352941	0.133663	GO:1901796	GO:BP	regulation of signal transduction by p53 class mediator	18123	25031
Community_1	1	0.000317828	142	765	22	0.0287582	0.15493	GO:0006334	GO:BP	nucleosome assembly	18123	2350
Community_1	1	0.000319106	98	765	18	0.0235294	0.183673	GO:0000079	GO:BP	regulation of cyclin-dependent protein serine/threonine kinase activity	18123	39
Community_1	1	0.000330472	166	765	24	0.0313725	0.144578	GO:0140053	GO:BP	mitochondrial gene expression	18123	23006
Community_1	1	0.000337388	131	765	21	0.027451	0.160305	GO:0006282	GO:BP	regulation of DNA repair	18123	2307
Community_1	1	0.000343486	191	765	26	0.0339869	0.136126	GO:0006399	GO:BP	tRNA metabolic process	18123	2403
Community_1	1	0.000386493	356	765	38	0.0496732	0.106742	GO:0051169	GO:BP	nuclear transport	18123	15684
Community_1	1	0.000471315	5054	765	277	0.362092	0.0548081	GO:0044271	GO:BP	cellular nitrogen compound biosynthetic process	18123	12747
Community_1	1	0.000679162	306	765	34	0.0444444	0.111111	GO:0090305	GO:BP	nucleic acid phosphodiester bond hydrolysis	18123	21374
Community_1	1	0.000749612	24	765	9	0.0117647	0.375	GO:0009147	GO:BP	pyrimidine nucleoside triphosphate metabolic process	18123	3759
Community_1	1	0.000779981	974	765	75	0.0980392	0.0770021	GO:0033365	GO:BP	protein localization to organelle	18123	9428
Community_1	1	0.000887579	353	765	37	0.048366	0.104816	GO:0006913	GO:BP	nucleocytoplasmic transport	18123	2866
Community_1	1	0.000937493	188	765	25	0.0326797	0.132979	GO:0034728	GO:BP	nucleosome organization	18123	10058
Community_1	1	0.00104477	9	765	6	0.00784314	0.666667	GO:0048478	GO:BP	replication fork protection	18123	14854
Community_1	1	0.00104477	9	765	6	0.00784314	0.666667	GO:1900264	GO:BP	positive regulation of DNA-directed DNA polymerase activity	18123	23573
Community_1	1	0.00104477	9	765	6	0.00784314	0.666667	GO:1900262	GO:BP	regulation of DNA-directed DNA polymerase activity	18123	23571
Community_1	1	0.00116857	657	765	56	0.0732026	0.0852359	GO:0051640	GO:BP	organelle localization	18123	16045
Community_1	1	0.00121369	19	765	8	0.0104575	0.421053	GO:0009148	GO:BP	pyrimidine nucleoside triphosphate biosynthetic process	18123	3760
Community_1	1	0.0013231	86	765	16	0.020915	0.186047	GO:2000779	GO:BP	regulation of double-strand break repair	18123	29959
Community_1	1	0.00133709	57	765	13	0.0169935	0.22807	GO:0006977	GO:BP	DNA damage response, signal transduction by p53 class mediator resulting in cell cycle arrest	18123	2919
Community_1	1	0.00142982	97	765	17	0.0222222	0.175258	GO:0044091	GO:BP	membrane biogenesis	18123	12673
Community_1	1	0.00152156	180	765	24	0.0313725	0.133333	GO:2000045	GO:BP	regulation of G1/S transition of mitotic cell cycle	18123	29248
Community_1	1	0.00154752	67	765	14	0.0183007	0.208955	GO:2000573	GO:BP	positive regulation of DNA biosynthetic process	18123	29764
Community_1	1	0.00154752	67	765	14	0.0183007	0.208955	GO:0030261	GO:BP	chromosome condensation	18123	7803
Community_1	1	0.00191578	6	765	5	0.00653595	0.833333	GO:1902975	GO:BP	mitotic DNA replication initiation	18123	26063
Community_1	1	0.00191578	6	765	5	0.00653595	0.833333	GO:1902292	GO:BP	cell cycle DNA replication initiation	18123	25500
Community_1	1	0.00191578	6	765	5	0.00653595	0.833333	GO:1902315	GO:BP	nuclear cell cycle DNA replication initiation	18123	25517
Community_1	1	0.00191578	6	765	5	0.00653595	0.833333	GO:0010032	GO:BP	meiotic chromosome condensation	18123	4319
Community_1	1	0.00203176	50	765	12	0.0156863	0.24	GO:0006220	GO:BP	pyrimidine nucleotide metabolic process	18123	2248
Community_1	1	0.00220856	34	765	10	0.0130719	0.294118	GO:0008156	GO:BP	negative regulation of DNA replication	18123	3548
Community_1	1	0.00227642	42	765	11	0.0143791	0.261905	GO:0007096	GO:BP	regulation of exit from mitosis	18123	3018
Community_1	1	0.00252765	112	765	18	0.0235294	0.160714	GO:2000278	GO:BP	regulation of DNA biosynthetic process	18123	29478
Community_1	1	0.00272984	148	765	21	0.027451	0.141892	GO:0006997	GO:BP	nucleus organization	18123	2934
Community_1	1	0.00292784	91	765	16	0.020915	0.175824	GO:0071709	GO:BP	membrane assembly	18123	19744
Community_1	1	0.00298038	102	765	17	0.0222222	0.166667	GO:0043044	GO:BP	ATP-dependent chromatin remodeling	18123	12142
Community_1	1	0.00352366	1515	765	102	0.133333	0.0673267	GO:0000003	GO:BP	reproduction	18123	3
Community_1	1	0.00391543	127	765	19	0.0248366	0.149606	GO:2000134	GO:BP	negative regulation of G1/S transition of mitotic cell cycle	18123	29336
Community_1	1	0.00436456	245	765	28	0.0366013	0.114286	GO:0032886	GO:BP	regulation of microtubule-based process	18123	9116
Community_1	1	0.00475863	16	765	7	0.00915033	0.4375	GO:0070200	GO:BP	establishment of protein localization to telomere	18123	18763
Community_1	1	0.00478548	205	765	25	0.0326797	0.121951	GO:0040029	GO:BP	regulation of gene expression, epigenetic	18123	11511
Community_1	1	0.00478548	205	765	25	0.0326797	0.121951	GO:1902806	GO:BP	regulation of cell cycle G1/S phase transition	18123	25910
Community_1	1	0.00551726	443	765	41	0.0535948	0.0925508	GO:0051656	GO:BP	establishment of organelle localization	18123	16061
Community_1	1	0.00567614	1512	765	101	0.132026	0.0667989	GO:0022414	GO:BP	reproductive process	18123	7612
Community_1	1	0.00599967	85	765	15	0.0196078	0.176471	GO:0072527	GO:BP	pyrimidine-containing compound metabolic process	18123	20377
Community_1	1	0.00628883	921	765	69	0.0901961	0.0749186	GO:0070925	GO:BP	organelle assembly	18123	19190
Community_1	1	0.00647109	7	765	5	0.00653595	0.714286	GO:0045003	GO:BP	double-strand break repair via synthesis-dependent strand annealing	18123	13104
Community_1	1	0.00677305	23	765	8	0.0104575	0.347826	GO:0006297	GO:BP	nucleotide-excision repair, DNA gap filling	18123	2322
Community_1	1	0.00683046	38	765	10	0.0130719	0.263158	GO:0016572	GO:BP	histone phosphorylation	18123	5869
Community_1	1	0.00766125	145	765	20	0.0261438	0.137931	GO:0006304	GO:BP	DNA modification	18123	2328
Community_1	1	0.00793781	133	765	19	0.0248366	0.142857	GO:1902807	GO:BP	negative regulation of cell cycle G1/S phase transition	18123	25911
Community_1	1	0.00793781	133	765	19	0.0248366	0.142857	GO:0008033	GO:BP	tRNA processing	18123	3515
Community_1	1	0.00874561	110	765	17	0.0222222	0.154545	GO:0030330	GO:BP	DNA damage response, signal transduction by p53 class mediator	18123	7835
Community_1	1	0.00927661	99	765	16	0.020915	0.161616	GO:0010972	GO:BP	negative regulation of G2/M transition of mitotic cell cycle	18123	5103
Community_1	1	0.00994504	135	765	19	0.0248366	0.140741	GO:0032543	GO:BP	mitochondrial translation	18123	8860
Community_1	1	0.0103017	12	765	6	0.00784314	0.5	GO:0051255	GO:BP	spindle midzone assembly	18123	15756
Community_1	1	0.0103017	12	765	6	0.00784314	0.5	GO:0016446	GO:BP	somatic hypermutation of immunoglobulin genes	18123	5831
Community_1	1	0.0113449	40	765	10	0.0130719	0.25	GO:0000387	GO:BP	spliceosomal snRNP assembly	18123	161
Community_1	1	0.0118287	49	765	11	0.0143791	0.22449	GO:0046605	GO:BP	regulation of centrosome cycle	18123	14276
Community_1	1	0.0121301	101	765	16	0.020915	0.158416	GO:1902750	GO:BP	negative regulation of cell cycle G2/M phase transition	18123	25858
Community_1	1	0.0122912	18	765	7	0.00915033	0.388889	GO:0046112	GO:BP	nucleobase biosynthetic process	18123	13856
Community_1	1	0.0143868	381	765	36	0.0470588	0.0944882	GO:0032259	GO:BP	methylation	18123	8660
Community_1	1	0.0145919	50	765	11	0.0143791	0.22	GO:0030490	GO:BP	maturation of SSU-rRNA	18123	7894
Community_1	1	0.0157046	33	765	9	0.0117647	0.272727	GO:1901976	GO:BP	regulation of cell cycle checkpoint	18123	25207
Community_1	1	0.0166542	8	765	5	0.00653595	0.625	GO:0051256	GO:BP	mitotic spindle midzone assembly	18123	15757
Community_1	1	0.0184478	13	765	6	0.00784314	0.461538	GO:0051984	GO:BP	positive regulation of chromosome segregation	18123	16287
Community_1	1	0.0184478	13	765	6	0.00784314	0.461538	GO:0002566	GO:BP	somatic diversification of immune receptors via somatic mutation	18123	1219
Community_1	1	0.0190336	61	765	12	0.0156863	0.196721	GO:0016445	GO:BP	somatic diversification of immunoglobulins	18123	5830
Community_1	1	0.0192685	4714	765	252	0.329412	0.0534578	GO:0016070	GO:BP	RNA metabolic process	18123	5687
Community_1	1	0.0205632	34	765	9	0.0117647	0.264706	GO:0009112	GO:BP	nucleobase metabolic process	18123	3726
Community_1	1	0.0205632	34	765	9	0.0117647	0.264706	GO:0006298	GO:BP	mismatch repair	18123	2323
Community_1	1	0.0215906	72	765	13	0.0169935	0.180556	GO:0042273	GO:BP	ribosomal large subunit biogenesis	18123	11681
Community_1	1	0.0215906	72	765	13	0.0169935	0.180556	GO:0002200	GO:BP	somatic diversification of immune receptors	18123	870
Community_1	1	0.0218473	52	765	11	0.0143791	0.211538	GO:0006301	GO:BP	postreplication repair	18123	2325
Community_1	1	0.0233185	196	765	23	0.0300654	0.117347	GO:0022618	GO:BP	ribonucleoprotein complex assembly	18123	7633
Community_1	1	0.0246308	183	765	22	0.0287582	0.120219	GO:0050658	GO:BP	RNA transport	18123	15295
Community_1	1	0.0246308	183	765	22	0.0287582	0.120219	GO:0050657	GO:BP	nucleic acid transport	18123	15294
Community_1	1	0.0265283	53	765	11	0.0143791	0.207547	GO:0010458	GO:BP	exit from mitosis	18123	4654
Community_1	1	0.027346	4275	765	231	0.301961	0.0540351	GO:0018130	GO:BP	heterocycle biosynthetic process	18123	6036
Community_1	1	0.029483	74	765	13	0.0169935	0.175676	GO:0045739	GO:BP	positive regulation of DNA repair	18123	13507
Community_1	1	0.0311304	14	765	6	0.00784314	0.428571	GO:0000212	GO:BP	meiotic spindle organization	18123	101
Community_1	1	0.0311304	14	765	6	0.00784314	0.428571	GO:0007100	GO:BP	mitotic centrosome separation	18123	3022
Community_1	1	0.0311304	14	765	6	0.00784314	0.428571	GO:0001833	GO:BP	inner cell mass cell proliferation	18123	611
Community_1	1	0.0319502	64	765	12	0.0156863	0.1875	GO:0016444	GO:BP	somatic cell DNA recombination	18123	5829
Community_1	1	0.0319502	64	765	12	0.0156863	0.1875	GO:0002562	GO:BP	somatic diversification of immune receptors via germline recombination within a single locus	18123	1215
Community_1	1	0.0319665	186	765	22	0.0287582	0.11828	GO:0051236	GO:BP	establishment of RNA localization	18123	15740
Community_1	1	0.0320572	54	765	11	0.0143791	0.203704	GO:0000731	GO:BP	DNA synthesis involved in DNA repair	18123	264
Community_1	1	0.0320572	54	765	11	0.0143791	0.203704	GO:0016447	GO:BP	somatic recombination of immunoglobulin gene segments	18123	5832
Community_1	1	0.0342133	36	765	9	0.0117647	0.25	GO:0000460	GO:BP	maturation of 5.8S rRNA	18123	204
Community_1	1	0.0342133	36	765	9	0.0117647	0.25	GO:0040001	GO:BP	establishment of mitotic spindle localization	18123	11484
Community_1	1	0.0352659	45	765	10	0.0130719	0.222222	GO:0010824	GO:BP	regulation of centrosome duplication	18123	4971
Community_1	1	0.0355846	28	765	8	0.0104575	0.285714	GO:0007143	GO:BP	female meiotic nuclear division	18123	3061
Community_1	1	0.036166	9	765	5	0.00653595	0.555556	GO:0085020	GO:BP	protein K6-linked ubiquitination	18123	21004
Community_1	1	0.036166	9	765	5	0.00653595	0.555556	GO:0051231	GO:BP	spindle elongation	18123	15736
Community_1	1	0.036166	9	765	5	0.00653595	0.555556	GO:0051177	GO:BP	meiotic sister chromatid cohesion	18123	15692
Community_1	1	0.036166	9	765	5	0.00653595	0.555556	GO:0007135	GO:BP	meiosis II	18123	3053
Community_1	1	0.036166	9	765	5	0.00653595	0.555556	GO:0000022	GO:BP	mitotic spindle elongation	18123	10
Community_1	1	0.036166	9	765	5	0.00653595	0.555556	GO:0061983	GO:BP	meiosis II cell cycle process	18123	18538
Community_1	1	0.036166	9	765	5	0.00653595	0.555556	GO:0046602	GO:BP	regulation of mitotic centrosome separation	18123	14273
Community_1	1	0.036166	9	765	5	0.00653595	0.555556	GO:0045144	GO:BP	meiotic sister chromatid segregation	18123	13188
Community_1	1	0.0383105	202	765	23	0.0300654	0.113861	GO:0051168	GO:BP	nuclear export	18123	15683
Community_1	1	0.0413184	321	765	31	0.0405229	0.0965732	GO:0043414	GO:BP	macromolecule methylation	18123	12343
Community_1	1	0.0415086	99	765	15	0.0196078	0.151515	GO:0006303	GO:BP	double-strand break repair via nonhomologous end joining	18123	2327
Community_1	1	0.0415222	203	765	23	0.0300654	0.1133	GO:0071826	GO:BP	ribonucleoprotein complex subunit organization	18123	19802
Community_1	1	0.0421416	136	765	18	0.0235294	0.132353	GO:0000018	GO:BP	regulation of DNA recombination	18123	7
Community_1	1	0.043373	46	765	10	0.0130719	0.217391	GO:0070316	GO:BP	regulation of G0 to G1 transition	18123	18843
Community_1	1	0.0464896	4285	765	230	0.300654	0.0536756	GO:0019438	GO:BP	aromatic compound biosynthetic process	18123	6696
Community_1	1	0.0469095	760	765	57	0.0745098	0.075	GO:0051129	GO:BP	negative regulation of cellular component organization	18123	15645
Community_1	1	3.81935e-64	5579	800	465	0.58125	0.0833483	GO:0031974	GO:CC	membrane-enclosed lumen	18964	1446
Community_1	1	3.81935e-64	5579	800	465	0.58125	0.0833483	GO:0070013	GO:CC	intracellular organelle lumen	18964	2720
Community_1	1	3.81935e-64	5579	800	465	0.58125	0.0833483	GO:0043233	GO:CC	organelle lumen	18964	2134
Community_1	1	1.20836e-63	5094	800	440	0.55	0.0863761	GO:0043232	GO:CC	intracellular non-membrane-bounded organelle	18964	2133
Community_1	1	2.01727e-63	5102	800	440	0.55	0.0862407	GO:0043228	GO:CC	non-membrane-bounded organelle	18964	2129
Community_1	1	3.14825e-63	4453	800	406	0.5075	0.0911745	GO:0031981	GO:CC	nuclear lumen	18964	1452
Community_1	1	2.10544e-57	4112	800	377	0.47125	0.0916829	GO:0005654	GO:CC	nucleoplasm	18964	312
Community_1	1	2.09898e-54	7607	800	539	0.67375	0.0708558	GO:0005634	GO:CC	nucleus	18964	295
Community_1	1	4.56769e-54	348	800	101	0.12625	0.29023	GO:0098687	GO:CC	chromosomal region	18964	3612
Community_1	1	1.82947e-51	1795	800	225	0.28125	0.125348	GO:0005694	GO:CC	chromosome	18964	348
Community_1	1	2.77757e-46	200	800	73	0.09125	0.365	GO:0000775	GO:CC	chromosome, centromeric region	18964	101
Community_1	1	3.49999e-42	239	800	75	0.09375	0.313808	GO:0000793	GO:CC	condensed chromosome	18964	111
Community_1	1	7.80226e-42	14808	800	763	0.95375	0.0515262	GO:0005622	GO:CC	intracellular anatomical structure	18964	284
Community_1	1	2.61266e-39	13117	800	712	0.89	0.0542807	GO:0043229	GO:CC	intracellular organelle	18964	2130
Community_1	1	1.20063e-35	144	800	55	0.06875	0.381944	GO:0000779	GO:CC	condensed chromosome, centromeric region	18964	103
Community_1	1	1.60017e-34	390	800	85	0.10625	0.217949	GO:0005819	GO:CC	spindle	18964	461
Community_1	1	3.18287e-34	133	800	52	0.065	0.390977	GO:0000776	GO:CC	kinetochore	18964	102
Community_1	1	4.5579e-34	12046	800	667	0.83375	0.0553711	GO:0043231	GO:CC	intracellular membrane-bounded organelle	18964	2132
Community_1	1	6.78185e-31	1313	800	156	0.195	0.118812	GO:0015630	GO:CC	microtubule cytoskeleton	18964	838
Community_1	1	1.53553e-30	14027	800	724	0.905	0.0516147	GO:0043226	GO:CC	organelle	18964	2127
Community_1	1	3.2405e-26	13201	800	689	0.86125	0.052193	GO:0043227	GO:CC	membrane-bounded organelle	18964	2128
Community_1	1	3.62158e-25	1236	800	140	0.175	0.113269	GO:0140513	GO:CC	nuclear protein-containing complex	18964	3961
Community_1	1	1.78181e-23	955	800	117	0.14625	0.122513	GO:0005730	GO:CC	nucleolus	18964	378
Community_1	1	1.4334e-20	237	800	52	0.065	0.219409	GO:0000228	GO:CC	nuclear chromosome	18964	42
Community_1	1	4.18328e-20	5361	800	353	0.44125	0.0658459	GO:0005829	GO:CC	cytosol	18964	470
Community_1	1	1.14749e-18	815	800	98	0.1225	0.120245	GO:0005815	GO:CC	microtubule organizing center	18964	457
Community_1	1	1.2138e-18	168	800	42	0.0525	0.25	GO:0000922	GO:CC	spindle pole	18964	138
Community_1	1	4.41946e-18	5541	800	355	0.44375	0.0640679	GO:0032991	GO:CC	protein-containing complex	18964	1570
Community_1	1	7.37196e-18	620	800	82	0.1025	0.132258	GO:0005813	GO:CC	centrosome	18964	455
Community_1	1	1.08405e-16	161	800	39	0.04875	0.242236	GO:0072686	GO:CC	mitotic spindle	18964	3158
Community_1	1	2.46658e-16	67	800	26	0.0325	0.38806	GO:0005657	GO:CC	replication fork	18964	315
Community_1	1	6.03535e-16	2339	800	186	0.2325	0.0795212	GO:0005856	GO:CC	cytoskeleton	18964	492
Community_1	1	6.67045e-13	1678	800	140	0.175	0.0834327	GO:0005739	GO:CC	mitochondrion	18964	386
Community_1	1	3.17742e-12	12	800	11	0.01375	0.916667	GO:0031261	GO:CC	DNA replication preinitiation complex	18964	1270
Community_1	1	6.60488e-12	10	800	10	0.0125	1	GO:0071162	GO:CC	CMG complex	18964	3024
Community_1	1	1.1228e-11	1244	800	111	0.13875	0.0892283	GO:0031967	GO:CC	organelle envelope	18964	1440
Community_1	1	1.1228e-11	1244	800	111	0.13875	0.0892283	GO:0031975	GO:CC	envelope	18964	1447
Community_1	1	4.03517e-10	12	800	10	0.0125	0.833333	GO:0042555	GO:CC	MCM complex	18964	2030
Community_1	1	4.27414e-10	435	800	54	0.0675	0.124138	GO:0005874	GO:CC	microtubule	18964	505
Community_1	1	8.65858e-10	197	800	34	0.0425	0.172589	GO:0030496	GO:CC	midbody	18964	1112
Community_1	1	1.99094e-09	36	800	15	0.01875	0.416667	GO:0051233	GO:CC	spindle midzone	18964	2557
Community_1	1	3.62286e-09	1325	800	109	0.13625	0.0822642	GO:0099080	GO:CC	supramolecular complex	18964	3750
Community_1	1	7.61014e-09	482	800	55	0.06875	0.114108	GO:0005759	GO:CC	mitochondrial matrix	18964	404
Community_1	1	1.05208e-08	160	800	29	0.03625	0.18125	GO:0000781	GO:CC	chromosome, telomeric region	18964	104
Community_1	1	2.00587e-08	35	800	14	0.0175	0.4	GO:0043596	GO:CC	nuclear replication fork	18964	2177
Community_1	1	2.61361e-08	71	800	19	0.02375	0.267606	GO:0005876	GO:CC	spindle microtubule	18964	507
Community_1	1	3.41863e-08	11951	800	588	0.735	0.0492009	GO:0005737	GO:CC	cytoplasm	18964	385
Community_1	1	9.45054e-08	76	800	19	0.02375	0.25	GO:0000792	GO:CC	heterochromatin	18964	110
Community_1	1	2.15274e-07	694	800	66	0.0825	0.0951009	GO:1990904	GO:CC	ribonucleoprotein complex	18964	4442
Community_1	1	6.97952e-07	8	800	7	0.00875	0.875	GO:0000796	GO:CC	condensin complex	18964	114
Community_1	1	9.16285e-07	816	800	72	0.09	0.0882353	GO:0016604	GO:CC	nuclear body	18964	899
Community_1	1	2.68978e-06	73	800	17	0.02125	0.232877	GO:0000794	GO:CC	condensed nuclear chromosome	18964	112
Community_1	1	6.73826e-06	564	800	54	0.0675	0.0957447	GO:0019866	GO:CC	organelle inner membrane	18964	981
Community_1	1	7.83942e-06	52	800	14	0.0175	0.269231	GO:0005871	GO:CC	kinesin complex	18964	502
Community_1	1	9.59041e-06	79	800	17	0.02125	0.21519	GO:0030684	GO:CC	preribosome	18964	1137
Community_1	1	1.1527e-05	800	800	68	0.085	0.085	GO:0005740	GO:CC	mitochondrial envelope	18964	387
Community_1	1	1.25723e-05	143	800	23	0.02875	0.160839	GO:0005814	GO:CC	centriole	18964	456
Community_1	1	2.1174e-05	1377	800	100	0.125	0.0726216	GO:1902494	GO:CC	catalytic complex	18964	4001
Community_1	1	5.24447e-05	43	800	12	0.015	0.27907	GO:0000307	GO:CC	cyclin-dependent protein kinase holoenzyme complex	18964	59
Community_1	1	5.62752e-05	8	800	6	0.0075	0.75	GO:0031390	GO:CC	Ctf18 RFC-like complex	18964	1319
Community_1	1	5.95354e-05	12	800	7	0.00875	0.583333	GO:0034709	GO:CC	methylosome	18964	1777
Community_1	1	0.000111841	502	800	47	0.05875	0.0936255	GO:0005743	GO:CC	mitochondrial inner membrane	18964	390
Community_1	1	0.000116711	24	800	9	0.01125	0.375	GO:0030894	GO:CC	replisome	18964	1163
Community_1	1	0.000118979	93	800	17	0.02125	0.182796	GO:0090734	GO:CC	site of DNA damage	18964	3233
Community_1	1	0.000128188	750	800	62	0.0775	0.0826667	GO:0031966	GO:CC	mitochondrial membrane	18964	1439
Community_1	1	0.000209999	76	800	15	0.01875	0.197368	GO:0045171	GO:CC	intercellular bridge	18964	2441
Community_1	1	0.000239503	14	800	7	0.00875	0.5	GO:1990023	GO:CC	mitotic spindle midzone	18964	4120
Community_1	1	0.000298576	6	800	5	0.00625	0.833333	GO:0034715	GO:CC	pICln-Sm protein complex	18964	1778
Community_1	1	0.000298576	6	800	5	0.00625	0.833333	GO:0032133	GO:CC	chromosome passenger complex	18964	1476
Community_1	1	0.00030336	20	800	8	0.01	0.4	GO:0042575	GO:CC	DNA polymerase complex	18964	2038
Community_1	1	0.000418755	212	800	26	0.0325	0.122642	GO:0032993	GO:CC	protein-DNA complex	18964	1572
Community_1	1	0.000557279	766	800	61	0.07625	0.0796345	GO:0099513	GO:CC	polymeric cytoskeletal fiber	18964	3782
Community_1	1	0.000623902	164	800	22	0.0275	0.134146	GO:0005875	GO:CC	microtubule associated complex	18964	506
Community_1	1	0.00069911	471	800	43	0.05375	0.0912951	GO:0005635	GO:CC	nuclear envelope	18964	296
Community_1	1	0.000907042	795	800	62	0.0775	0.0779874	GO:1990234	GO:CC	transferase complex	18964	4207
Community_1	1	0.00110186	132	800	19	0.02375	0.143939	GO:0034399	GO:CC	nuclear periphery	18964	1710
Community_1	1	0.00122822	4	800	4	0.005	1	GO:0031617	GO:CC	NMS complex	18964	1408
Community_1	1	0.00122822	4	800	4	0.005	1	GO:0000811	GO:CC	GINS complex	18964	126
Community_1	1	0.00122822	4	800	4	0.005	1	GO:0031262	GO:CC	Ndc80 complex	18964	1271
Community_1	1	0.00462718	85	800	14	0.0175	0.164706	GO:0005643	GO:CC	nuclear pore	18964	303
Community_1	1	0.00532728	36	800	9	0.01125	0.25	GO:0097431	GO:CC	mitotic spindle pole	18964	3349
Community_1	1	0.0054904	45	800	10	0.0125	0.222222	GO:0042645	GO:CC	mitochondrial nucleoid	18964	2065
Community_1	1	0.0054904	45	800	10	0.0125	0.222222	GO:0000152	GO:CC	nuclear ubiquitin ligase complex	18964	26
Community_1	1	0.0054904	45	800	10	0.0125	0.222222	GO:0009295	GO:CC	nucleoid	18964	639
Community_1	1	0.00593483	5	800	4	0.005	0.8	GO:0005658	GO:CC	alpha DNA polymerase:primase complex	18964	316
Community_1	1	0.00825406	101	800	15	0.01875	0.148515	GO:0034708	GO:CC	methyltransferase complex	18964	1776
Community_1	1	0.00884797	22	800	7	0.00875	0.318182	GO:0043601	GO:CC	nuclear replisome	18964	2182
Community_1	1	0.0107039	39	800	9	0.01125	0.230769	GO:0032040	GO:CC	small-subunit processome	18964	1464
Community_1	1	0.010881	10	800	5	0.00625	0.5	GO:0005687	GO:CC	U4 snRNP	18964	341
Community_1	1	0.010881	10	800	5	0.00625	0.5	GO:0000940	GO:CC	outer kinetochore	18964	150
Community_1	1	0.010881	10	800	5	0.00625	0.5	GO:0070938	GO:CC	contractile ring	18964	2916
Community_1	1	0.0122575	23	800	7	0.00875	0.304348	GO:0005721	GO:CC	pericentric heterochromatin	18964	369
Community_1	1	0.0161446	32	800	8	0.01	0.25	GO:0097526	GO:CC	spliceosomal tri-snRNP complex	18964	3399
Community_1	1	0.0161446	32	800	8	0.01	0.25	GO:0046540	GO:CC	U4/U6 x U5 tri-snRNP complex	18964	2500
Community_1	1	0.0166773	24	800	7	0.00875	0.291667	GO:0030687	GO:CC	preribosome, large subunit precursor	18964	1140
Community_1	1	0.0166773	24	800	7	0.00875	0.291667	GO:0005732	GO:CC	sno(s)RNA-containing ribonucleoprotein complex	18964	380
Community_1	1	0.0189822	96	800	14	0.0175	0.145833	GO:0031970	GO:CC	organelle envelope lumen	18964	1443
Community_1	1	0.0259324	18	800	6	0.0075	0.333333	GO:0034719	GO:CC	SMN-Sm protein complex	18964	1782
Community_1	1	0.0292199	3	800	3	0.00375	1	GO:0034455	GO:CC	t-UTP complex	18964	1719
Community_1	1	0.0292199	3	800	3	0.00375	1	GO:0031436	GO:CC	BRCA1-BARD1 complex	18964	1334
Community_1	1	0.0292199	3	800	3	0.00375	1	GO:0097149	GO:CC	centralspindlin complex	18964	3284
Community_1	1	0.0292199	3	800	3	0.00375	1	GO:0031298	GO:CC	replication fork protection complex	18964	1275
Community_1	1	0.0305816	88	800	13	0.01625	0.147727	GO:0000313	GO:CC	organellar ribosome	18964	63
Community_1	1	0.0305816	88	800	13	0.01625	0.147727	GO:0005761	GO:CC	mitochondrial ribosome	18964	406
Community_1	1	0.0316455	1235	800	80	0.1	0.0647773	GO:0000785	GO:CC	chromatin	18964	107
Community_1	1	0.0337622	140	800	17	0.02125	0.121429	GO:0001650	GO:CC	fibrillar center	18964	166
Community_1	1	0.0358882	272	800	26	0.0325	0.0955882	GO:0098798	GO:CC	mitochondrial protein-containing complex	18964	3629
Community_1	1	0.047039	57	800	10	0.0125	0.175439	GO:0005762	GO:CC	mitochondrial large ribosomal subunit	18964	407
Community_1	1	0.047039	57	800	10	0.0125	0.175439	GO:0000315	GO:CC	organellar large ribosomal subunit	18964	65
Community_1	1	0.0492301	28	800	7	0.00875	0.25	GO:0005689	GO:CC	U12-type spliceosomal complex	18964	343
Community_1	1	1.49327e-24	299	797	64	0.0803011	0.214047	GO:0140097	GO:MF	catalytic activity, acting on DNA	18679	11780
Community_1	1	1.47681e-22	6210	797	404	0.506901	0.0650564	GO:1901363	GO:MF	heterocyclic compound binding	18679	11949
Community_1	1	2.49601e-21	6291	797	404	0.506901	0.0642187	GO:0097159	GO:MF	organic cyclic compound binding	18679	10305
Community_1	1	3.25932e-21	553	797	83	0.104141	0.15009	GO:0016887	GO:MF	ATPase	18679	3852
Community_1	1	7.87499e-21	4252	797	304	0.38143	0.0714958	GO:0003676	GO:MF	nucleic acid binding	18679	399
Community_1	1	2.75407e-17	1500	797	142	0.178168	0.0946667	GO:0005524	GO:MF	ATP binding	18679	1888
Community_1	1	1.5014e-16	1577	797	145	0.181932	0.0919467	GO:0030554	GO:MF	adenyl nucleotide binding	18679	4883
Community_1	1	1.81796e-16	1564	797	144	0.180678	0.0920716	GO:0032559	GO:MF	adenyl ribonucleotide binding	18679	5411
Community_1	1	1.04834e-15	185	797	41	0.0514429	0.221622	GO:0008094	GO:MF	ATPase, acting on DNA	18679	1961
Community_1	1	6.16237e-15	2176	797	176	0.220828	0.0808824	GO:0000166	GO:MF	nucleotide binding	18679	35
Community_1	1	6.45492e-15	2177	797	176	0.220828	0.0808452	GO:1901265	GO:MF	nucleoside phosphate binding	18679	11946
Community_1	1	1.20007e-14	14767	797	718	0.900878	0.0486219	GO:0005515	GO:MF	protein binding	18679	1879
Community_1	1	2.12679e-13	121	797	31	0.0388959	0.256198	GO:0003697	GO:MF	single-stranded DNA binding	18679	419
Community_1	1	2.49074e-13	76	797	25	0.0313676	0.328947	GO:0003678	GO:MF	DNA helicase activity	18679	401
Community_1	1	5.68363e-13	23	797	15	0.0188206	0.652174	GO:0003688	GO:MF	DNA replication origin binding	18679	410
Community_1	1	6.2189e-12	163	797	34	0.04266	0.208589	GO:0004386	GO:MF	helicase activity	18679	1005
Community_1	1	1.03389e-11	1846	797	148	0.185696	0.0801733	GO:0035639	GO:MF	purine ribonucleoside triphosphate binding	18679	6342
Community_1	1	4.35497e-11	1932	797	151	0.18946	0.0781573	GO:0017076	GO:MF	purine nucleotide binding	18679	3959
Community_1	1	4.90697e-11	1917	797	150	0.188206	0.0782473	GO:0032555	GO:MF	purine ribonucleotide binding	18679	5407
Community_1	1	8.66308e-11	2516	797	182	0.228356	0.072337	GO:0036094	GO:MF	small molecule binding	18679	6389
Community_1	1	1.00623e-10	1934	797	150	0.188206	0.0775595	GO:0032553	GO:MF	ribonucleotide binding	18679	5405
Community_1	1	2.03644e-10	1951	797	150	0.188206	0.0768836	GO:0003723	GO:MF	RNA binding	18679	438
Community_1	1	3.28028e-10	69	797	21	0.0263488	0.304348	GO:0003684	GO:MF	damaged DNA binding	18679	406
Community_1	1	8.23315e-10	19	797	12	0.0150565	0.631579	GO:0017116	GO:MF	single-stranded DNA helicase activity	18679	3985
Community_1	1	9.28288e-10	2488	797	177	0.222083	0.0711415	GO:0003677	GO:MF	DNA binding	18679	400
Community_1	1	5.29733e-09	273	797	40	0.0501882	0.14652	GO:0008017	GO:MF	microtubule binding	18679	1928
Community_1	1	6.20002e-09	37	797	15	0.0188206	0.405405	GO:0000217	GO:MF	DNA secondary structure binding	18679	45
Community_1	1	9.85032e-09	573	797	62	0.0777917	0.108202	GO:0003682	GO:MF	chromatin binding	18679	404
Community_1	1	1.99317e-08	60	797	18	0.0225847	0.3	GO:1990939	GO:MF	ATP-dependent microtubule motor activity	18679	12252
Community_1	1	2.41974e-08	2413	797	168	0.21079	0.0696229	GO:0043168	GO:MF	anion binding	18679	6775
Community_1	1	3.87239e-08	381	797	47	0.0589711	0.12336	GO:0015631	GO:MF	tubulin binding	18679	3357
Community_1	1	1.5228e-07	67	797	18	0.0225847	0.268657	GO:0003777	GO:MF	microtubule motor activity	18679	466
Community_1	1	3.84054e-07	116	797	23	0.0288582	0.198276	GO:0003774	GO:MF	motor activity	18679	463
Community_1	1	1.03246e-06	2282	797	155	0.194479	0.0679229	GO:0097367	GO:MF	carbohydrate derivative binding	18679	10338
Community_1	1	3.6789e-06	394	797	44	0.055207	0.111675	GO:0140098	GO:MF	catalytic activity, acting on RNA	18679	11781
Community_1	1	5.13304e-06	17	797	9	0.0112923	0.529412	GO:0000400	GO:MF	four-way junction DNA binding	18679	91
Community_1	1	3.29771e-05	5682	797	312	0.391468	0.0549102	GO:0003824	GO:MF	catalytic activity	18679	512
Community_1	1	0.000203321	18	797	8	0.0100376	0.444444	GO:0070182	GO:MF	DNA polymerase binding	18679	9847
Community_1	1	0.000263327	2048	797	133	0.166876	0.0649414	GO:0019899	GO:MF	enzyme binding	18679	4618
Community_1	1	0.000425032	231	797	28	0.0351317	0.121212	GO:0016741	GO:MF	transferase activity, transferring one-carbon groups	18679	3717
Community_1	1	0.000506505	17070	797	763	0.95734	0.0446983	GO:0005488	GO:MF	binding	18679	1862
Community_1	1	0.000535069	207	797	26	0.0326223	0.125604	GO:0004518	GO:MF	nuclease activity	18679	1119
Community_1	1	0.000650729	158	797	22	0.0276035	0.139241	GO:0008757	GO:MF	S-adenosylmethionine-dependent methyltransferase activity	18679	2380
Community_1	1	0.00131203	16	797	7	0.00878294	0.4375	GO:0035173	GO:MF	histone kinase activity	18679	6260
Community_1	1	0.00185622	221	797	26	0.0326223	0.117647	GO:0008168	GO:MF	methyltransferase activity	18679	2011
Community_1	1	0.00214832	17	797	7	0.00878294	0.411765	GO:0008574	GO:MF	ATP-dependent microtubule motor activity, plus-end-directed	18679	2273
Community_1	1	0.00214832	17	797	7	0.00878294	0.411765	GO:0043138	GO:MF	3'-5' DNA helicase activity	18679	6772
Community_1	1	0.00332391	32	797	9	0.0112923	0.28125	GO:0030515	GO:MF	snoRNA binding	18679	4867
Community_1	1	0.00450325	8	797	5	0.00627353	0.625	GO:0010997	GO:MF	anaphase-promoting complex binding	18679	2851
Community_1	1	0.00977529	9	797	5	0.00627353	0.555556	GO:0003689	GO:MF	DNA clamp loader activity	18679	411
Community_1	1	0.0236121	240	797	25	0.0313676	0.104167	GO:0042393	GO:MF	histone binding	18679	6649
Community_1	1	0.0295293	6	797	4	0.00501882	0.666667	GO:0032135	GO:MF	DNA insertion or deletion binding	18679	5349
Community_1	1	0.0295293	6	797	4	0.00501882	0.666667	GO:0043515	GO:MF	kinetochore binding	18679	6829
Community_1	1	0.0438517	43	797	9	0.0112923	0.209302	GO:0016893	GO:MF	endonuclease activity, active with either ribo- or deoxyribonucleic acids and producing 5'-phosphomonoesters	18679	3858
Community_1	1	0.0468375	150	797	18	0.0225847	0.12	GO:0043021	GO:MF	ribonucleoprotein complex binding	18679	6756
Community_1	1	0.0496161	3	797	3	0.00376412	1	GO:0003886	GO:MF	DNA (cytosine-5-)-methyltransferase activity	18679	572
Community_1	1	7.89359e-28	124	337	44	0.130564	0.354839	KEGG:04110	KEGG	Cell cycle	8000	245
Community_1	1	7.40323e-17	36	337	20	0.0593472	0.555556	KEGG:03030	KEGG	DNA replication	8000	212
Community_1	1	2.84825e-10	54	337	18	0.0534125	0.333333	KEGG:03460	KEGG	Fanconi anemia pathway	8000	223
Community_1	1	1.76909e-09	33	337	14	0.041543	0.424242	KEGG:03410	KEGG	Base excision repair	8000	218
Community_1	1	4.22828e-09	41	337	15	0.0445104	0.365854	KEGG:03440	KEGG	Homologous recombination	8000	221
Community_1	1	7.38714e-06	128	337	21	0.0623145	0.164062	KEGG:04114	KEGG	Oocyte meiosis	8000	249
Community_1	1	1.91511e-05	23	337	9	0.0267062	0.391304	KEGG:03430	KEGG	Mismatch repair	8000	220
Community_1	1	6.87404e-05	99	337	17	0.0504451	0.171717	KEGG:04914	KEGG	Progesterone-mediated oocyte maturation	8000	350
Community_1	1	0.000345188	57	337	12	0.0356083	0.210526	KEGG:00240	KEGG	Pyrimidine metabolism	8000	25
Community_1	1	0.000401157	216	337	25	0.074184	0.115741	KEGG:05166	KEGG	Human T-cell leukemia virus 1 infection	8000	425
Community_1	1	0.000640807	180	337	22	0.0652819	0.122222	KEGG:03013	KEGG	RNA transport	8000	207
Community_1	1	0.00138471	45	337	10	0.0296736	0.222222	KEGG:03420	KEGG	Nucleotide excision repair	8000	219
Community_1	1	0.00154689	99	337	15	0.0445104	0.151515	KEGG:03008	KEGG	Ribosome biogenesis in eukaryotes	8000	205
Community_1	1	0.00972384	156	337	18	0.0534125	0.115385	KEGG:04218	KEGG	Cellular senescence	8000	275
Community_1	1	0.0226151	73	337	11	0.0326409	0.150685	KEGG:04115	KEGG	p53 signaling pathway	8000	250
Community_1	1	2.42022e-86	679	529	181	0.342155	0.266568	REAC:R-HSA-1640170	REAC	Cell Cycle	10622	299
Community_1	1	3.21596e-75	549	529	154	0.291115	0.28051	REAC:R-HSA-69278	REAC	Cell Cycle, Mitotic	10622	301
Community_1	1	8.80577e-52	290	529	96	0.181474	0.331034	REAC:R-HSA-69620	REAC	Cell Cycle Checkpoints	10622	300
Community_1	1	1.26277e-33	199	529	65	0.122873	0.326633	REAC:R-HSA-68877	REAC	Mitotic Prometaphase	10622	1356
Community_1	1	1.47849e-32	109	529	49	0.0926276	0.449541	REAC:R-HSA-69618	REAC	Mitotic Spindle Checkpoint	10622	1358
Community_1	1	8.5953e-32	92	529	45	0.0850662	0.48913	REAC:R-HSA-141424	REAC	Amplification of signal from the kinetochores	10622	135
Community_1	1	8.5953e-32	92	529	45	0.0850662	0.48913	REAC:R-HSA-141444	REAC	Amplification of signal from unattached kinetochores via a MAD2 inhibitory signal	10622	134
Community_1	1	1.25051e-31	407	529	89	0.168242	0.218673	REAC:R-HSA-68886	REAC	M Phase	10622	1230
Community_1	1	1.97689e-30	229	529	66	0.124764	0.28821	REAC:R-HSA-2555396	REAC	Mitotic Metaphase and Anaphase	10622	1354
Community_1	1	1.27912e-29	228	529	65	0.122873	0.285088	REAC:R-HSA-68882	REAC	Mitotic Anaphase	10622	1351
Community_1	1	1.6492e-29	123	529	49	0.0926276	0.398374	REAC:R-HSA-2500257	REAC	Resolution of Sister Chromatid Cohesion	10622	1899
Community_1	1	1.51551e-26	115	529	45	0.0850662	0.391304	REAC:R-HSA-9648025	REAC	EML4 and NUDC in mitotic spindle formation	10622	751
Community_1	1	2.43185e-26	128	529	47	0.0888469	0.367188	REAC:R-HSA-69306	REAC	DNA Replication	10622	413
Community_1	1	2.34902e-25	188	529	55	0.10397	0.292553	REAC:R-HSA-2467813	REAC	Separation of Sister Chromatids	10622	2000
Community_1	1	3.99934e-24	148	529	48	0.0907372	0.324324	REAC:R-HSA-453279	REAC	Mitotic G1 phase and G1/S transition	10622	1352
Community_1	1	6.09017e-24	136	529	46	0.0869565	0.338235	REAC:R-HSA-5663220	REAC	RHO GTPases Activate Formins	10622	1697
Community_1	1	4.14454e-23	162	529	49	0.0926276	0.302469	REAC:R-HSA-69242	REAC	S Phase	10622	1924
Community_1	1	1.11258e-22	131	529	44	0.0831758	0.335878	REAC:R-HSA-69206	REAC	G1/S Transition	10622	914
Community_1	1	6.12871e-21	32	529	23	0.0434783	0.71875	REAC:R-HSA-69190	REAC	DNA strand elongation	10622	417
Community_1	1	1.62734e-20	329	529	66	0.124764	0.200608	REAC:R-HSA-73894	REAC	DNA Repair	10622	412
Community_1	1	1.92994e-20	33	529	23	0.0434783	0.69697	REAC:R-HSA-68962	REAC	Activation of the pre-replicative complex	10622	101
Community_1	1	2.53123e-20	120	529	40	0.0756144	0.333333	REAC:R-HSA-69239	REAC	Synthesis of DNA	10622	2159
Community_1	1	1.05582e-18	37	529	23	0.0434783	0.621622	REAC:R-HSA-176187	REAC	Activation of ATR in response to replication stress	10622	69
Community_1	1	1.12101e-18	168	529	45	0.0850662	0.267857	REAC:R-HSA-69481	REAC	G2/M Checkpoints	10622	917
Community_1	1	4.75266e-17	167	529	43	0.0812854	0.257485	REAC:R-HSA-5693532	REAC	DNA Double-Strand Break Repair	10622	411
Community_1	1	5.69891e-16	138	529	38	0.0718336	0.275362	REAC:R-HSA-5693538	REAC	Homology Directed Repair	10622	1032
Community_1	1	1.25312e-14	85	529	29	0.0548204	0.341176	REAC:R-HSA-69002	REAC	DNA Replication Pre-Initiation	10622	414
Community_1	1	1.42916e-14	67	529	26	0.0491493	0.38806	REAC:R-HSA-5685942	REAC	HDR through Homologous Recombination (HRR)	10622	1000
Community_1	1	1.00287e-13	12	529	12	0.0226843	1	REAC:R-HSA-176974	REAC	Unwinding of DNA	10622	2399
Community_1	1	1.17603e-13	319	529	55	0.10397	0.172414	REAC:R-HSA-195258	REAC	RHO GTPase Effectors	10622	1695
Community_1	1	5.55497e-13	42	529	20	0.0378072	0.47619	REAC:R-HSA-5693579	REAC	Homologous DNA Pairing and Strand Exchange	10622	1031
Community_1	1	1.98975e-12	139	529	34	0.0642722	0.244604	REAC:R-HSA-73886	REAC	Chromosome Maintenance	10622	333
Community_1	1	2.56451e-12	132	529	33	0.0623819	0.25	REAC:R-HSA-5693567	REAC	HDR through Homologous Recombination (HRR) or Single Strand Annealing (SSA)	10622	1001
Community_1	1	9.72778e-12	28	529	16	0.0302457	0.571429	REAC:R-HSA-69205	REAC	G1/S-Specific Transcription	10622	915
Community_1	1	1.54053e-11	459	529	64	0.120983	0.139434	REAC:R-HSA-9716542	REAC	Signaling by Rho GTPases, Miro GTPases and RHOBTB3	10622	2094
Community_1	1	1.54053e-11	459	529	64	0.120983	0.139434	REAC:R-HSA-194315	REAC	Signaling by Rho GTPases	10622	2093
Community_1	1	3.05353e-11	39	529	18	0.0340265	0.461538	REAC:R-HSA-5693616	REAC	Presynaptic phase of homologous DNA pairing and strand exchange	10622	1644
Community_1	1	3.96927e-11	198	529	39	0.073724	0.19697	REAC:R-HSA-453274	REAC	Mitotic G2-G2/M phases	10622	1353
Community_1	1	2.95646e-10	33	529	16	0.0302457	0.484848	REAC:R-HSA-5693568	REAC	Resolution of D-loop Structures through Holliday Junction Intermediates	10622	1897
Community_1	1	5.33057e-10	34	529	16	0.0302457	0.470588	REAC:R-HSA-5693537	REAC	Resolution of D-Loop Structures	10622	1896
Community_1	1	6.87849e-10	196	529	37	0.0699433	0.188776	REAC:R-HSA-69275	REAC	G2/M Transition	10622	920
Community_1	1	1.31638e-09	26	529	14	0.026465	0.538462	REAC:R-HSA-5693554	REAC	Resolution of D-loop Structures through Synthesis-Dependent Strand Annealing (SDSA)	10622	1898
Community_1	1	2.61033e-09	27	529	14	0.026465	0.518519	REAC:R-HSA-1538133	REAC	G0 and Early G1	10622	911
Community_1	1	2.42258e-08	36	529	15	0.0283554	0.416667	REAC:R-HSA-73933	REAC	Resolution of Abasic Sites (AP sites)	10622	1895
Community_1	1	8.18799e-08	51	529	17	0.0321361	0.333333	REAC:R-HSA-180786	REAC	Extension of Telomeres	10622	811
Community_1	1	1.3103e-07	34	529	14	0.026465	0.411765	REAC:R-HSA-174417	REAC	Telomere C-strand (Lagging Strand) Synthesis	10622	2266
Community_1	1	1.93572e-07	91	529	22	0.0415879	0.241758	REAC:R-HSA-69052	REAC	Switching of origins to a post-replicative state	10622	2148
Community_1	1	2.13659e-07	68	529	19	0.0359168	0.279412	REAC:R-HSA-68867	REAC	Assembly of the pre-replicative complex	10622	170
Community_1	1	2.28619e-07	20	529	11	0.020794	0.55	REAC:R-HSA-69186	REAC	Lagging Strand Synthesis	10622	1195
Community_1	1	2.56099e-07	16	529	10	0.0189036	0.625	REAC:R-HSA-156711	REAC	Polo-like kinase mediated events	10622	1620
Community_1	1	2.86917e-07	25	529	12	0.0226843	0.48	REAC:R-HSA-69273	REAC	Cyclin A/B1/B2 associated events during G2/M transition	10622	386
Community_1	1	2.86917e-07	25	529	12	0.0226843	0.48	REAC:R-HSA-110373	REAC	Resolution of AP sites via the multiple-nucleotide patch replacement pathway	10622	1893
Community_1	1	4.76574e-07	43	529	15	0.0283554	0.348837	REAC:R-HSA-4615885	REAC	SUMOylation of DNA replication proteins	10622	1971
Community_1	1	5.00421e-07	37	529	14	0.026465	0.378378	REAC:R-HSA-5685938	REAC	HDR through Single Strand Annealing (SSA)	10622	1003
Community_1	1	5.02919e-07	662	529	70	0.132325	0.10574	REAC:R-HSA-8953854	REAC	Metabolism of RNA	10622	1295
Community_1	1	8.76383e-07	22	529	11	0.020794	0.5	REAC:R-HSA-113510	REAC	E2F mediated regulation of DNA replication	10622	743
Community_1	1	1.50087e-06	92	529	21	0.0396975	0.228261	REAC:R-HSA-6804756	REAC	Regulation of TP53 Activity through Phosphorylation	10622	1842
Community_1	1	2.25801e-06	170	529	29	0.0548204	0.170588	REAC:R-HSA-3108232	REAC	SUMO E3 ligases SUMOylate target proteins	10622	1964
Community_1	1	2.52095e-06	11	529	8	0.0151229	0.727273	REAC:R-HSA-2514853	REAC	Condensation of Prometaphase Chromosomes	10622	361
Community_1	1	2.52095e-06	11	529	8	0.0151229	0.727273	REAC:R-HSA-68689	REAC	CDC6 association with the ORC:origin complex	10622	253
Community_1	1	2.78551e-06	95	529	21	0.0396975	0.221053	REAC:R-HSA-69473	REAC	G2/M DNA damage checkpoint	10622	918
Community_1	1	3.87228e-06	88	529	20	0.0378072	0.227273	REAC:R-HSA-453276	REAC	Regulation of mitotic cell cycle	10622	1866
Community_1	1	3.87228e-06	88	529	20	0.0378072	0.227273	REAC:R-HSA-174143	REAC	APC/C-mediated degradation of cell cycle proteins	10622	20
Community_1	1	5.03421e-06	98	529	21	0.0396975	0.214286	REAC:R-HSA-5693607	REAC	Processing of DNA double-strand break ends	10622	1649
Community_1	1	5.1082e-06	176	529	29	0.0548204	0.164773	REAC:R-HSA-2990846	REAC	SUMOylation	10622	1968
Community_1	1	6.923e-06	51	529	15	0.0283554	0.294118	REAC:R-HSA-194441	REAC	Metabolism of non-coding RNA	10622	1307
Community_1	1	6.923e-06	51	529	15	0.0283554	0.294118	REAC:R-HSA-191859	REAC	snRNP Assembly	10622	2501
Community_1	1	8.9909e-06	21	529	10	0.0189036	0.47619	REAC:R-HSA-5651801	REAC	PCNA-Dependent Long Patch Base Excision Repair	10622	1513
Community_1	1	9.03653e-06	32	529	12	0.0226843	0.375	REAC:R-HSA-165054	REAC	Rev-mediated nuclear export of HIV RNA	10622	1913
Community_1	1	2.00242e-05	34	529	12	0.0226843	0.352941	REAC:R-HSA-177243	REAC	Interactions of Rev with host cellular proteins	10622	1117
Community_1	1	2.26491e-05	71	529	17	0.0321361	0.239437	REAC:R-HSA-68949	REAC	Orc1 removal from chromatin	10622	1499
Community_1	1	2.41836e-05	1476	529	118	0.223062	0.0799458	REAC:R-HSA-74160	REAC	Gene expression (Transcription)	10622	951
Community_1	1	3.17908e-05	49	529	14	0.026465	0.285714	REAC:R-HSA-6791312	REAC	TP53 Regulates Transcription of Cell Cycle Genes	10622	2234
Community_1	1	3.5221e-05	73	529	17	0.0321361	0.232877	REAC:R-HSA-774815	REAC	Nucleosome assembly	10622	1482
Community_1	1	3.5221e-05	73	529	17	0.0321361	0.232877	REAC:R-HSA-606279	REAC	Deposition of new CENPA-containing nucleosomes at the centromere	10622	676
Community_1	1	3.94433e-05	361	529	43	0.0812854	0.119114	REAC:R-HSA-3700989	REAC	Transcriptional Regulation by TP53	10622	2327
Community_1	1	4.01446e-05	14	529	8	0.0151229	0.571429	REAC:R-HSA-69091	REAC	Polymerase switching	10622	1621
Community_1	1	4.01446e-05	14	529	8	0.0151229	0.571429	REAC:R-HSA-69109	REAC	Leading Strand Synthesis	10622	1200
Community_1	1	4.36403e-05	24	529	10	0.0189036	0.416667	REAC:R-HSA-9615933	REAC	Postmitotic nuclear pore complex (NPC) reformation	10622	1630
Community_1	1	5.04887e-05	19	529	9	0.0170132	0.473684	REAC:R-HSA-1362277	REAC	Transcription of E2F targets under negative control by DREAM complex	10622	2318
Community_1	1	8.2282e-05	15	529	8	0.0151229	0.533333	REAC:R-HSA-69183	REAC	Processive synthesis on the lagging strand	10622	1653
Community_1	1	9.64275e-05	61	529	15	0.0283554	0.245902	REAC:R-HSA-983189	REAC	Kinesins	10622	1185
Community_1	1	0.000107963	26	529	10	0.0189036	0.384615	REAC:R-HSA-174411	REAC	Polymerase switching on the C-strand of the telomere	10622	1622
Community_1	1	0.000138948	71	529	16	0.0302457	0.225352	REAC:R-HSA-8854518	REAC	AURKA Activation by TPX2	10622	35
Community_1	1	0.000143481	47	529	13	0.0245747	0.276596	REAC:R-HSA-2980766	REAC	Nuclear Envelope Breakdown	10622	1474
Community_1	1	0.000144468	89	529	18	0.0340265	0.202247	REAC:R-HSA-73884	REAC	Base Excision Repair	10622	190
Community_1	1	0.00015543	55	529	14	0.026465	0.254545	REAC:R-HSA-6784531	REAC	tRNA processing in the nucleus	10622	2510
Community_1	1	0.000157409	16	529	8	0.0151229	0.5	REAC:R-HSA-1362300	REAC	Transcription of E2F targets under negative control by p107 (RBL1) and p130 (RBL2) in complex with HDAC1	10622	2319
Community_1	1	0.00030638	103	529	19	0.0359168	0.184466	REAC:R-HSA-72306	REAC	tRNA processing	10622	2508
Community_1	1	0.000364556	85	529	17	0.0321361	0.2	REAC:R-HSA-2565942	REAC	Regulation of PLK1 Activity at G2/M Transition	10622	1827
Community_1	1	0.000394379	36	529	11	0.020794	0.305556	REAC:R-HSA-9687139	REAC	Aberrant regulation of mitotic cell cycle due to RB1 defects	10622	42
Community_1	1	0.000449382	77	529	16	0.0302457	0.207792	REAC:R-HSA-176814	REAC	Activation of APC/C and APC/C:Cdc20 mediated degradation of mitotic proteins	10622	68
Community_1	1	0.000489697	18	529	8	0.0151229	0.444444	REAC:R-HSA-6804114	REAC	TP53 Regulates Transcription of Genes Involved in G2 Cell Cycle Arrest	10622	2240
Community_1	1	0.000491889	60	529	14	0.026465	0.233333	REAC:R-HSA-6790901	REAC	rRNA modification in the nucleus and cytosol	10622	2496
Community_1	1	0.000532108	9	529	6	0.0113422	0.666667	REAC:R-HSA-113507	REAC	E2F-enabled inhibition of pre-replication complex formation	10622	744
Community_1	1	0.000650773	70	529	15	0.0283554	0.214286	REAC:R-HSA-2995410	REAC	Nuclear Envelope (NE) Reassembly	10622	1473
Community_1	1	0.000721234	38	529	11	0.020794	0.289474	REAC:R-HSA-9675126	REAC	Diseases of mitotic cell cycle	10622	710
Community_1	1	0.000840363	6	529	5	0.0094518	0.833333	REAC:R-HSA-176417	REAC	Phosphorylation of Emi1	10622	1602
Community_1	1	0.00085305	25	529	9	0.0170132	0.36	REAC:R-HSA-5696397	REAC	Gap-filling DNA repair synthesis and ligation in GG-NER	10622	946
Community_1	1	0.000896454	14	529	7	0.0132325	0.5	REAC:R-HSA-69166	REAC	Removal of the Flap Intermediate	10622	1879
Community_1	1	0.000917699	81	529	16	0.0302457	0.197531	REAC:R-HSA-176408	REAC	Regulation of APC/C activators between G1/S and early anaphase	10622	1812
Community_1	1	0.00115145	112	529	19	0.0359168	0.169643	REAC:R-HSA-157579	REAC	Telomere Maintenance	10622	2269
Community_1	1	0.00135934	203	529	27	0.0510397	0.133005	REAC:R-HSA-72312	REAC	rRNA processing	10622	2497
Community_1	1	0.00137115	33	529	10	0.0189036	0.30303	REAC:R-HSA-3301854	REAC	Nuclear Pore Complex (NPC) Disassembly	10622	1476
Community_1	1	0.00163481	193	529	26	0.0491493	0.134715	REAC:R-HSA-8868773	REAC	rRNA processing in the nucleus and cytosol	10622	2499
Community_1	1	0.00194268	76	529	15	0.0283554	0.197368	REAC:R-HSA-176409	REAC	APC/C:Cdc20 mediated degradation of mitotic proteins	10622	23
Community_1	1	0.00199104	160	529	23	0.0434783	0.14375	REAC:R-HSA-5633007	REAC	Regulation of TP53 Activity	10622	1838
Community_1	1	0.00349617	29	529	9	0.0170132	0.310345	REAC:R-HSA-168333	REAC	NEP/NS2 Interacts with the Cellular Export Machinery	10622	1385
Community_1	1	0.0044551	17	529	7	0.0132325	0.411765	REAC:R-HSA-9659787	REAC	Aberrant regulation of mitotic G1/S transition in cancer due to RB1 defects	10622	41
Community_1	1	0.0044551	17	529	7	0.0132325	0.411765	REAC:R-HSA-9661069	REAC	Defective binding of RB1 mutants to E2F1,(E2F2, E2F3)	10622	649
Community_1	1	0.00477611	30	529	9	0.0170132	0.3	REAC:R-HSA-168274	REAC	Export of Viral Ribonucleoproteins from Nucleus	10622	809
Community_1	1	0.00488017	72	529	14	0.026465	0.194444	REAC:R-HSA-3108214	REAC	SUMOylation of DNA damage response and repair proteins	10622	1969
Community_1	1	0.00532768	135	529	20	0.0378072	0.148148	REAC:R-HSA-68875	REAC	Mitotic Prophase	10622	1357
Community_1	1	0.0064358	31	529	9	0.0170132	0.290323	REAC:R-HSA-180746	REAC	Nuclear import of Rev protein	10622	1478
Community_1	1	0.00721254	8	529	5	0.0094518	0.625	REAC:R-HSA-68952	REAC	DNA replication initiation	10622	416
Community_1	1	0.00721254	8	529	5	0.0094518	0.625	REAC:R-HSA-110362	REAC	POLB-Dependent Long Patch Base Excision Repair	10622	1550
Community_1	1	0.00915337	13	529	6	0.0113422	0.461538	REAC:R-HSA-75035	REAC	Chk1/Chk2(Cds1) mediated inactivation of Cyclin B:Cdk1 complex	10622	324
Community_1	1	0.0122229	68	529	13	0.0245747	0.191176	REAC:R-HSA-380259	REAC	Loss of Nlp from mitotic centrosomes	10622	1222
Community_1	1	0.0122229	68	529	13	0.0245747	0.191176	REAC:R-HSA-380284	REAC	Loss of proteins required for interphase microtubule organization from the centrosome	10622	1225
Community_1	1	0.0122667	26	529	8	0.0151229	0.307692	REAC:R-HSA-179409	REAC	APC-Cdc20 mediated degradation of Nek2A	10622	19
Community_1	1	0.0141867	5	529	4	0.00756144	0.8	REAC:R-HSA-69478	REAC	G2/M DNA replication checkpoint	10622	919
Community_1	1	0.0141867	5	529	4	0.00756144	0.8	REAC:R-HSA-68911	REAC	G2 Phase	10622	916
Community_1	1	0.014645	34	529	9	0.0170132	0.264706	REAC:R-HSA-176033	REAC	Interactions of Vpr with host cellular proteins	10622	1119
Community_1	1	0.014645	34	529	9	0.0170132	0.264706	REAC:R-HSA-8953750	REAC	Transcriptional Regulation by E2F6	10622	2325
Community_1	1	0.0152857	100	529	16	0.0302457	0.16	REAC:R-HSA-6811434	REAC	COPI-dependent Golgi-to-ER retrograde traffic	10622	260
Community_1	1	0.0153461	14	529	6	0.0113422	0.428571	REAC:R-HSA-5358565	REAC	Mismatch repair (MMR) directed by MSH2:MSH6 (MutSalpha)	10622	1335
Community_1	1	0.0153461	14	529	6	0.0113422	0.428571	REAC:R-HSA-6804116	REAC	TP53 Regulates Transcription of Genes Involved in G1 Cell Cycle Arrest	10622	2239
Community_1	1	0.0155782	20	529	7	0.0132325	0.35	REAC:R-HSA-176412	REAC	Phosphorylation of the APC/C	10622	1605
Community_1	1	0.0166783	27	529	8	0.0151229	0.296296	REAC:R-HSA-499943	REAC	Interconversion of nucleotide di- and triphosphates	10622	1121
Community_1	1	0.0170622	80	529	14	0.026465	0.175	REAC:R-HSA-380270	REAC	Recruitment of mitotic centrosome proteins and complexes	10622	1800
Community_1	1	0.0170622	80	529	14	0.026465	0.175	REAC:R-HSA-380287	REAC	Centrosome maturation	10622	318
Community_1	1	0.0185951	183	529	23	0.0434783	0.125683	REAC:R-HSA-6791226	REAC	Major pathway of rRNA processing in the nucleolus and cytosol	10622	1271
Community_1	1	0.021497	125	529	18	0.0340265	0.144	REAC:R-HSA-162909	REAC	Host Interactions of HIV factors	10622	1034
Community_1	1	0.0223706	21	529	7	0.0132325	0.333333	REAC:R-HSA-141430	REAC	Inactivation of APC/C via direct inhibition of the APC/C complex	10622	1073
Community_1	1	0.0223706	21	529	7	0.0132325	0.333333	REAC:R-HSA-141405	REAC	Inhibition of the proteolytic activity of APC/C required for the onset of anaphase by mitotic spindle checkpoint components	10622	1095
Community_1	1	0.0244233	93	529	15	0.0283554	0.16129	REAC:R-HSA-15869	REAC	Metabolism of nucleotides	10622	1308
Community_1	1	0.0245042	15	529	6	0.0113422	0.4	REAC:R-HSA-5358508	REAC	Mismatch Repair	10622	1333
Community_1	1	0.0298519	10	529	5	0.0094518	0.5	REAC:R-HSA-5685939	REAC	HDR through MMEJ (alt-NHEJ)	10622	1002
Community_1	1	0.0310059	74	529	13	0.0245747	0.175676	REAC:R-HSA-179419	REAC	APC:Cdc20 mediated degradation of cell cycle proteins prior to satisfation of the cell cycle checkpoint	10622	25
Community_1	1	0.0336333	46	529	10	0.0189036	0.217391	REAC:R-HSA-69231	REAC	Cyclin D associated events in G1	10622	388
Community_1	1	0.0336333	46	529	10	0.0189036	0.217391	REAC:R-HSA-69236	REAC	G1 Phase	10622	912
Community_1	1	0.0380814	38	529	9	0.0170132	0.236842	REAC:R-HSA-159231	REAC	Transport of Mature mRNA Derived from an Intronless Transcript	10622	2361
Community_1	1	0.0380814	38	529	9	0.0170132	0.236842	REAC:R-HSA-168276	REAC	NS1 Mediated Effects on Host Pathways	10622	1413
Community_1	1	0.0385178	30	529	8	0.0151229	0.266667	REAC:R-HSA-110314	REAC	Recognition of DNA damage by PCNA-containing replication complex	10622	1797
Community_1	1	0.0444038	87	529	14	0.026465	0.16092	REAC:R-HSA-5368286	REAC	Mitochondrial translation initiation	10622	1348
Community_1	1	0.0473501	39	529	9	0.0170132	0.230769	REAC:R-HSA-6783310	REAC	Fanconi Anemia Pathway	10622	855
Community_1	1	0.0473501	39	529	9	0.0170132	0.230769	REAC:R-HSA-110313	REAC	Translesion synthesis by Y family DNA polymerases bypasses lesions on DNA template	10622	2353
Community_1	1	0.0473501	39	529	9	0.0170132	0.230769	REAC:R-HSA-159234	REAC	Transport of Mature mRNAs Derived from Intronless Transcripts	10622	2363
Community_1	1	0.0493334	48	529	10	0.0189036	0.208333	REAC:R-HSA-73893	REAC	DNA Damage Bypass	10622	406
Community_1	1	0.0496768	31	529	8	0.0151229	0.258065	REAC:R-HSA-180910	REAC	Vpr-mediated nuclear import of PICs	10622	2437
Community_1	1	2.79655e-38	88	345	47	0.136232	0.534091	WP:WP2446	WP	Retinoblastoma Gene in Cancer	7562	242
Community_1	1	1.96203e-24	42	345	27	0.0782609	0.642857	WP:WP466	WP	DNA Replication	7562	193
Community_1	1	2.51781e-24	122	345	42	0.121739	0.344262	WP:WP179	WP	Cell Cycle	7562	307
Community_1	1	1.49484e-21	81	345	33	0.0956522	0.407407	WP:WP4016	WP	DNA IR-damage and cellular response via ATR	7562	648
Community_1	1	2.26148e-20	120	345	38	0.110145	0.316667	WP:WP4946	WP	DNA Repair Pathways Full Network	7562	637
Community_1	1	6.73763e-18	64	345	27	0.0782609	0.421875	WP:WP45	WP	G1 to S cell cycle control	7562	171
Community_1	1	2.73974e-09	31	345	14	0.0405797	0.451613	WP:WP4752	WP	Base Excision Repair	7562	231
Community_1	1	1.66497e-08	29	345	13	0.0376812	0.448276	WP:WP2361	WP	Gastric Cancer Network 1	7562	372
Community_1	1	2.32419e-08	86	345	21	0.0608696	0.244186	WP:WP4022	WP	Pyrimidine metabolism	7562	337
Community_1	1	2.43861e-08	55	345	17	0.0492754	0.309091	WP:WP3959	WP	DNA IR-Double Strand Breaks (DSBs) and cellular response via ATM	7562	296
Community_1	1	2.01623e-07	23	345	11	0.0318841	0.478261	WP:WP531	WP	DNA Mismatch Repair	7562	399
Community_1	1	1.18574e-06	69	345	17	0.0492754	0.246377	WP:WP707	WP	DNA Damage Response	7562	195
Community_1	1	1.8682e-06	40	345	13	0.0376812	0.325	WP:WP2516	WP	ATM Signaling Pathway	7562	450
Community_1	1	9.20796e-06	45	345	13	0.0376812	0.288889	WP:WP1971	WP	Integrated Cancer Pathway	7562	459
Community_1	1	2.3979e-05	93	345	18	0.0521739	0.193548	WP:WP1530	WP	miRNA Regulation of DNA Damage Response	7562	625
Community_1	1	2.70998e-05	34	345	11	0.0318841	0.323529	WP:WP1601	WP	Fluoropyrimidine Activity	7562	641
Community_1	1	0.000134865	19	345	8	0.0231884	0.421053	WP:WP404	WP	Nucleotide Metabolism	7562	65
Community_1	1	0.000198817	33	345	10	0.0289855	0.30303	WP:WP2363	WP	Gastric Cancer Network 2	7562	548
Community_1	1	0.000497029	16	345	7	0.0202899	0.4375	WP:WP4240	WP	Regulation of sister chromatid separation at the metaphase-anaphase transition	7562	381
Community_1	1	0.000948377	154	345	21	0.0608696	0.136364	WP:WP1984	WP	Integrated Breast Cancer Pathway	7562	503
Community_1	1	0.00102156	31	345	9	0.026087	0.290323	WP:WP241	WP	One Carbon Metabolism	7562	152
Community_1	1	0.00273697	43	345	10	0.0289855	0.232558	WP:WP4753	WP	Nucleotide Excision Repair	7562	49
Community_1	1	0.0111348	32	345	8	0.0231884	0.25	WP:WP2525	WP	Trans-sulfuration and one carbon metabolism	7562	240
Community_10	1	1.09276e-55	172	167	48	0.287425	0.27907	GO:0003341	GO:BP	cilium movement	18123	1919
Community_10	1	6.10819e-51	440	167	60	0.359281	0.136364	GO:0044782	GO:BP	cilium organization	18123	13029
Community_10	1	3.70343e-50	385	167	57	0.341317	0.148052	GO:0007018	GO:BP	microtubule-based movement	18123	2952
Community_10	1	2.99948e-47	82	167	35	0.209581	0.426829	GO:0035082	GO:BP	axoneme assembly	18123	10154
Community_10	1	2.22333e-46	927	167	73	0.437126	0.0787487	GO:0007017	GO:BP	microtubule-based process	18123	2951
Community_10	1	6.27537e-45	113	167	37	0.221557	0.327434	GO:0001578	GO:BP	microtubule bundle formation	18123	480
Community_10	1	6.74029e-44	418	167	54	0.323353	0.129187	GO:0060271	GO:BP	cilium assembly	18123	17098
Community_10	1	1.04388e-36	39	167	24	0.143713	0.615385	GO:0070286	GO:BP	axonemal dynein complex assembly	18123	18822
Community_10	1	7.85141e-35	616	167	54	0.323353	0.0876623	GO:0120031	GO:BP	plasma membrane bounded cell projection assembly	18123	22816
Community_10	1	2.55374e-34	630	167	54	0.323353	0.0857143	GO:0030031	GO:BP	cell projection assembly	18123	7700
Community_10	1	3.58414e-27	133	167	28	0.167665	0.210526	GO:0001539	GO:BP	cilium or flagellum-dependent cell motility	18123	447
Community_10	1	3.58414e-27	133	167	28	0.167665	0.210526	GO:0060285	GO:BP	cilium-dependent cell motility	18123	17112
Community_10	1	7.04662e-27	921	167	55	0.329341	0.0597177	GO:0070925	GO:BP	organelle assembly	18123	19190
Community_10	1	1.61764e-25	663	167	47	0.281437	0.0708899	GO:0000226	GO:BP	microtubule cytoskeleton organization	18123	103
Community_10	1	4.42517e-25	1636	167	68	0.407186	0.0415648	GO:0030030	GO:BP	cell projection organization	18123	7699
Community_10	1	1.65293e-21	1596	167	63	0.377246	0.0394737	GO:0120036	GO:BP	plasma membrane bounded cell projection organization	18123	22821
Community_10	1	7.48045e-21	120	167	23	0.137725	0.191667	GO:0060294	GO:BP	cilium movement involved in cell motility	18123	17120
Community_10	1	1.01538e-20	22	167	14	0.0838323	0.636364	GO:0036158	GO:BP	outer dynein arm assembly	18123	10938
Community_10	1	2.26578e-16	16	167	11	0.0658683	0.6875	GO:0036159	GO:BP	inner dynein arm assembly	18123	10939
Community_10	1	5.39717e-16	109	167	19	0.113772	0.174312	GO:0030317	GO:BP	flagellated sperm motility	18123	7822
Community_10	1	5.39717e-16	109	167	19	0.113772	0.174312	GO:0097722	GO:BP	sperm motility	18123	21994
Community_10	1	3.12556e-15	34	167	13	0.0778443	0.382353	GO:0003351	GO:BP	epithelial cilium movement involved in extracellular fluid movement	18123	1929
Community_10	1	1.17168e-14	37	167	13	0.0778443	0.351351	GO:0006858	GO:BP	extracellular transport	18123	2819
Community_10	1	2.65358e-13	128	167	18	0.107784	0.140625	GO:0007368	GO:BP	determination of left/right symmetry	18123	3260
Community_10	1	4.27406e-13	47	167	13	0.0778443	0.276596	GO:0044458	GO:BP	motile cilium assembly	18123	12825
Community_10	1	8.01687e-13	136	167	18	0.107784	0.132353	GO:0009855	GO:BP	determination of bilateral symmetry	18123	4196
Community_10	1	9.1573e-13	137	167	18	0.107784	0.131387	GO:0009799	GO:BP	specification of symmetry	18123	4151
Community_10	1	6.55809e-12	1473	167	48	0.287425	0.0325866	GO:0007010	GO:BP	cytoskeleton organization	18123	2946
Community_10	1	1.13659e-10	2319	167	59	0.353293	0.025442	GO:0006928	GO:BP	movement of cell or subcellular component	18123	2879
Community_10	1	5.21781e-10	196	167	18	0.107784	0.0918367	GO:0099111	GO:BP	microtubule-based transport	18123	22318
Community_10	1	9.1641e-08	3104	167	64	0.383234	0.0206186	GO:0022607	GO:BP	cellular component assembly	18123	7622
Community_10	1	3.78064e-07	4136	167	75	0.449102	0.0181335	GO:0006996	GO:BP	organelle organization	18123	2933
Community_10	1	3.36804e-06	3377	167	64	0.383234	0.0189517	GO:0044085	GO:BP	cellular component biogenesis	18123	12668
Community_10	1	5.11914e-05	11	167	5	0.0299401	0.454545	GO:0060287	GO:BP	epithelial cilium movement involved in determination of left/right asymmetry	18123	17114
Community_10	1	5.79359e-05	446	167	19	0.113772	0.0426009	GO:0007389	GO:BP	pattern specification process	18123	3279
Community_10	1	9.13948e-05	38	167	7	0.0419162	0.184211	GO:0003352	GO:BP	regulation of cilium movement	18123	1930
Community_10	1	0.000216913	14	167	5	0.0299401	0.357143	GO:0003356	GO:BP	regulation of cilium beat frequency	18123	1934
Community_10	1	0.00113326	54	167	7	0.0419162	0.12963	GO:0060632	GO:BP	regulation of microtubule-based movement	18123	17441
Community_10	1	0.00259055	10	167	4	0.0239521	0.4	GO:0090660	GO:BP	cerebrospinal fluid circulation	18123	21601
Community_10	1	0.00394355	1150	167	28	0.167665	0.0243478	GO:0034622	GO:BP	cellular protein-containing complex assembly	18123	10013
Community_10	1	0.0130597	1512	167	32	0.191617	0.021164	GO:0022414	GO:BP	reproductive process	18123	7612
Community_10	1	0.0136038	1515	167	32	0.191617	0.0211221	GO:0000003	GO:BP	reproduction	18123	3
Community_10	1	0.0140405	5	167	3	0.0179641	0.6	GO:0120197	GO:BP	mucociliary clearance	18123	22918
Community_10	1	0.0166185	6661	167	89	0.532934	0.0133614	GO:0016043	GO:BP	cellular component organization	18123	5665
Community_10	1	0.0344782	161	167	9	0.0538922	0.0559006	GO:0007286	GO:BP	spermatid development	18123	3190
Community_10	1	0.0415692	62	167	6	0.0359281	0.0967742	GO:0061512	GO:BP	protein localization to cilium	18123	18260
Community_10	1	0.0483362	168	167	9	0.0538922	0.0535714	GO:0048515	GO:BP	spermatid differentiation	18123	14882
Community_10	1	1.14239e-75	674	194	90	0.463918	0.133531	GO:0005929	GO:CC	cilium	18964	553
Community_10	1	5.71326e-48	206	194	47	0.242268	0.228155	GO:0031514	GO:CC	motile cilium	18964	1367
Community_10	1	2.48597e-44	131	194	39	0.201031	0.29771	GO:0005930	GO:CC	axoneme	18964	554
Community_10	1	4.91266e-44	133	194	39	0.201031	0.293233	GO:0097014	GO:CC	ciliary plasm	18964	3238
Community_10	1	6.82168e-38	2337	194	100	0.515464	0.0427899	GO:0042995	GO:CC	cell projection	18964	2093
Community_10	1	8.00735e-38	2234	194	98	0.505155	0.0438675	GO:0120025	GO:CC	plasma membrane bounded cell projection	18964	3860
Community_10	1	1.08727e-35	225	194	40	0.206186	0.177778	GO:0032838	GO:CC	plasma membrane bounded cell projection cytoplasm	18964	1561
Community_10	1	2.12754e-32	270	194	40	0.206186	0.148148	GO:0099568	GO:CC	cytoplasmic region	18964	3788
Community_10	1	9.24959e-28	2339	194	88	0.453608	0.0376229	GO:0005856	GO:CC	cytoskeleton	18964	492
Community_10	1	1.32611e-25	127	194	27	0.139175	0.212598	GO:0097729	GO:CC	9+2 motile cilium	18964	3502
Community_10	1	6.13886e-23	1313	194	62	0.319588	0.0472201	GO:0015630	GO:CC	microtubule cytoskeleton	18964	838
Community_10	1	2.6077e-20	55	194	18	0.0927835	0.327273	GO:0030286	GO:CC	dynein complex	18964	1090
Community_10	1	5.72007e-20	24	194	14	0.0721649	0.583333	GO:0005858	GO:CC	axonemal dynein complex	18964	493
Community_10	1	1.55653e-16	117	194	20	0.103093	0.17094	GO:0036126	GO:CC	sperm flagellum	18964	1926
Community_10	1	2.17604e-12	164	194	19	0.0979381	0.115854	GO:0005875	GO:CC	microtubule associated complex	18964	506
Community_10	1	8.60751e-12	17	194	9	0.0463918	0.529412	GO:0120293	GO:CC	dynein axonemal particle	18964	3926
Community_10	1	3.90658e-09	162	194	16	0.0824742	0.0987654	GO:0036064	GO:CC	ciliary basal body	18964	1922
Community_10	1	1.33234e-08	5094	194	95	0.489691	0.0186494	GO:0043232	GO:CC	intracellular non-membrane-bounded organelle	18964	2133
Community_10	1	1.46426e-08	5102	194	95	0.489691	0.0186201	GO:0043228	GO:CC	non-membrane-bounded organelle	18964	2129
Community_10	1	2.0462e-08	815	194	32	0.164948	0.0392638	GO:0005815	GO:CC	microtubule organizing center	18964	457
Community_10	1	4.62434e-08	435	194	23	0.118557	0.0528736	GO:0005874	GO:CC	microtubule	18964	505
Community_10	1	3.47515e-07	12	194	6	0.0309278	0.5	GO:0036157	GO:CC	outer dynein arm	18964	1929
Community_10	1	7.55149e-06	766	194	27	0.139175	0.035248	GO:0099513	GO:CC	polymeric cytoskeletal fiber	18964	3782
Community_10	1	0.000135382	7	194	4	0.0206186	0.571429	GO:0001534	GO:CC	radial spoke	18964	163
Community_10	1	0.00135465	997	194	27	0.139175	0.0270812	GO:0099512	GO:CC	supramolecular fiber	18964	3781
Community_10	1	0.00157057	1005	194	27	0.139175	0.0268657	GO:0099081	GO:CC	supramolecular polymer	18964	3751
Community_10	1	0.00495123	15	194	4	0.0206186	0.266667	GO:0002177	GO:CC	manchette	18964	213
Community_10	1	2.27689e-07	18	209	7	0.0334928	0.388889	GO:0008569	GO:MF	ATP-dependent microtubule motor activity, minus-end-directed	18679	2268
Community_10	1	3.01444e-07	29	209	8	0.0382775	0.275862	GO:0045505	GO:MF	dynein intermediate chain binding	18679	7209
Community_10	1	1.41157e-06	67	209	10	0.0478469	0.149254	GO:0003777	GO:MF	microtubule motor activity	18679	466
Community_10	1	2.98038e-05	116	209	11	0.0526316	0.0948276	GO:0003774	GO:MF	motor activity	18679	463
Community_10	1	8.00119e-05	13	209	5	0.0239234	0.384615	GO:0045504	GO:MF	dynein heavy chain binding	18679	7208
Community_10	1	0.000122514	381	209	18	0.0861244	0.0472441	GO:0015631	GO:MF	tubulin binding	18679	3357
Community_10	1	0.000133489	60	209	8	0.0382775	0.133333	GO:1990939	GO:MF	ATP-dependent microtubule motor activity	18679	12252
Community_10	1	0.000177735	27	209	6	0.0287081	0.222222	GO:0051959	GO:MF	dynein light intermediate chain binding	18679	9253
Community_10	1	0.00121363	10	209	4	0.0191388	0.4	GO:0045503	GO:MF	dynein light chain binding	18679	7207
Community_10	1	0.00239024	24	209	5	0.0239234	0.208333	GO:0070840	GO:MF	dynein complex binding	18679	9961
Community_10	1	0.0245073	273	209	12	0.0574163	0.043956	GO:0008017	GO:MF	microtubule binding	18679	1928
Community_10	1	1.29153e-05	306	32	10	0.3125	0.0326797	KEGG:05016	KEGG	Huntington disease	8000	392
Community_10	1	6.2985e-05	363	32	10	0.3125	0.0275482	KEGG:05014	KEGG	Amyotrophic lateral sclerosis	8000	391
Community_10	1	0.000713465	475	32	10	0.3125	0.0210526	KEGG:05022	KEGG	Pathways of neurodegeneration - multiple diseases	8000	395
Community_10	1	0.000115942	16	41	4	0.097561	0.25	REAC:R-HSA-5083636	REAC	Defective GALNT12 causes colorectal cancer 1 (CRCS1)	10622	517
Community_10	1	0.000115942	16	41	4	0.097561	0.25	REAC:R-HSA-5083625	REAC	Defective GALNT3 causes familial hyperphosphatemic tumoral calcinosis (HFTC)	10622	518
Community_10	1	0.000151194	17	41	4	0.097561	0.235294	REAC:R-HSA-5083632	REAC	Defective C1GALT1C1 causes Tn polyagglutination syndrome (TNPS)	10622	468
Community_10	1	0.000553192	23	41	4	0.097561	0.173913	REAC:R-HSA-977068	REAC	Termination of O-glycan biosynthesis	10622	2271
Community_10	1	0.000926177	26	41	4	0.097561	0.153846	REAC:R-HSA-5621480	REAC	Dectin-2 family	10622	425
Community_10	1	0.0312601	62	41	4	0.097561	0.0645161	REAC:R-HSA-913709	REAC	O-linked glycosylation of mucins	10622	1489
Community_10	1	0.0376238	65	41	4	0.097561	0.0615385	REAC:R-HSA-3906995	REAC	Diseases associated with O-glycosylation of proteins	10622	692
Community_10	1	0.0380341	201	41	6	0.146341	0.0298507	REAC:R-HSA-5617833	REAC	Cilium Assembly	10622	337
Community_10	1	1.24189e-30	184	46	27	0.586957	0.146739	WP:WP4803	WP	Ciliopathies	7562	485
Community_11	1	1.03143e-08	5670	192	106	0.552083	0.0186949	GO:0007275	GO:BP	multicellular organism development	18123	3179
Community_11	1	1.08972e-08	5095	192	99	0.515625	0.0194308	GO:0048731	GO:BP	system development	18123	15076
Community_11	1	6.05845e-08	6164	192	110	0.572917	0.0178456	GO:0048856	GO:BP	anatomical structure development	18123	15191
Community_11	1	6.74465e-08	8000	192	130	0.677083	0.01625	GO:0032501	GO:BP	multicellular organismal process	18123	8831
Community_11	1	2.46483e-07	3701	192	78	0.40625	0.0210754	GO:0048513	GO:BP	animal organ development	18123	14880
Community_11	1	2.21427e-06	6678	192	112	0.583333	0.0167715	GO:0032502	GO:BP	developmental process	18123	8832
Community_11	1	1.62681e-05	565	192	24	0.125	0.0424779	GO:0007423	GO:BP	sensory organ development	18123	3310
Community_11	1	3.70858e-05	1698	192	44	0.229167	0.0259128	GO:0022008	GO:BP	neurogenesis	18123	7567
Community_11	1	4.30951e-05	2093	192	50	0.260417	0.0238892	GO:0009888	GO:BP	tissue development	18123	4221
Community_11	1	9.32009e-05	2484	192	55	0.286458	0.0221417	GO:0007399	GO:BP	nervous system development	18123	3289
Community_11	1	0.000115695	1576	192	41	0.213542	0.0260152	GO:0048699	GO:BP	generation of neurons	18123	15044
Community_11	1	0.000180479	2816	192	59	0.307292	0.0209517	GO:0009653	GO:BP	anatomical structure morphogenesis	18123	4034
Community_11	1	0.000229696	2621	192	56	0.291667	0.0213659	GO:0050793	GO:BP	regulation of developmental process	18123	15370
Community_11	1	0.00044178	2888	192	59	0.307292	0.0204294	GO:0051239	GO:BP	regulation of multicellular organismal process	18123	15743
Community_11	1	0.000646685	1427	192	37	0.192708	0.0259285	GO:0030182	GO:BP	neuron differentiation	18123	7753
Community_11	1	0.000734751	142	192	11	0.0572917	0.0774648	GO:0010977	GO:BP	negative regulation of neuron projection development	18123	5108
Community_11	1	0.00111497	1459	192	37	0.192708	0.0253598	GO:2000026	GO:BP	regulation of multicellular organismal development	18123	29229
Community_11	1	0.00150011	339	192	16	0.0833333	0.0471976	GO:0001655	GO:BP	urogenital system development	18123	488
Community_11	1	0.00161758	4392	192	77	0.401042	0.0175319	GO:0030154	GO:BP	cell differentiation	18123	7739
Community_11	1	0.00215925	192	192	12	0.0625	0.0625	GO:0031345	GO:BP	negative regulation of cell projection organization	18123	8302
Community_11	1	0.00311436	2122	192	46	0.239583	0.0216777	GO:0048468	GO:BP	cell development	18123	14850
Community_11	1	0.00329311	4468	192	77	0.401042	0.0172337	GO:0048869	GO:BP	cellular developmental process	18123	15203
Community_11	1	0.00438778	1354	192	34	0.177083	0.0251108	GO:0051094	GO:BP	positive regulation of developmental process	18123	15617
Community_11	1	0.005836	175	192	11	0.0572917	0.0628571	GO:0060173	GO:BP	limb development	18123	17019
Community_11	1	0.005836	175	192	11	0.0572917	0.0628571	GO:0048736	GO:BP	appendage development	18123	15081
Community_11	1	0.00831054	3226	192	60	0.3125	0.0185989	GO:0007166	GO:BP	cell surface receptor signaling pathway	18123	3079
Community_11	1	0.00937424	221	192	12	0.0625	0.0542986	GO:0043583	GO:BP	ear development	18123	12464
Community_11	1	0.00975734	303	192	14	0.0729167	0.0462046	GO:0072001	GO:BP	renal system development	18123	19930
Community_11	1	0.021791	1079	192	28	0.145833	0.02595	GO:0009887	GO:BP	animal organ morphogenesis	18123	4220
Community_11	1	0.0342903	984	192	26	0.135417	0.0264228	GO:0051093	GO:BP	negative regulation of developmental process	18123	15616
Community_11	1	0.034444	294	192	13	0.0677083	0.0442177	GO:0001822	GO:BP	kidney development	18123	600
Community_11	1	0.0353783	386	192	15	0.078125	0.0388601	GO:0048880	GO:BP	sensory system development	18123	15213
Community_11	1	0.0397063	107	192	8	0.0416667	0.0747664	GO:0014013	GO:BP	regulation of gliogenesis	18123	5144
Community_11	1	0.0425783	141	192	9	0.046875	0.0638298	GO:0035108	GO:BP	limb morphogenesis	18123	10169
Community_11	1	0.0425783	141	192	9	0.046875	0.0638298	GO:0035107	GO:BP	appendage morphogenesis	18123	10168
Community_11	1	0.0442035	2057	192	42	0.21875	0.0204181	GO:0008283	GO:BP	cell population proliferation	18123	3580
Community_11	1	0.019201	37	200	5	0.025	0.135135	GO:0005109	GO:MF	frizzled binding	18679	1612
Community_11	1	0.01578	98	98	7	0.0714286	0.0714286	KEGG:04750	KEGG	Inflammatory mediator regulation of TRP channels	8000	344
Community_11	1	0.0295048	143	98	8	0.0816327	0.0559441	KEGG:04550	KEGG	Signaling pathways regulating pluripotency of stem cells	8000	299
Community_2	1	8.49008e-62	478	649	117	0.180277	0.24477	GO:0008544	GO:BP	epidermis development	18123	3627
Community_2	1	2.87449e-58	112	649	63	0.0970724	0.5625	GO:0070268	GO:BP	cornification	18123	18812
Community_2	1	2.83229e-56	426	649	106	0.163328	0.248826	GO:0043588	GO:BP	skin development	18123	12469
Community_2	1	9.06975e-52	306	649	88	0.135593	0.287582	GO:0030216	GO:BP	keratinocyte differentiation	18123	7778
Community_2	1	2.85605e-50	370	649	94	0.144838	0.254054	GO:0009913	GO:BP	epidermal cell differentiation	18123	4242
Community_2	1	1.69086e-46	225	649	73	0.112481	0.324444	GO:0031424	GO:BP	keratinization	18123	8330
Community_2	1	1.26661e-39	807	649	121	0.186441	0.149938	GO:0030855	GO:BP	epithelial cell differentiation	18123	8051
Community_2	1	7.44808e-37	2093	649	198	0.305085	0.0946011	GO:0009888	GO:BP	tissue development	18123	4221
Community_2	1	7.24748e-36	1338	649	152	0.234206	0.113602	GO:0060429	GO:BP	epithelium development	18123	17246
Community_2	1	7.94398e-16	4392	649	258	0.397535	0.0587432	GO:0030154	GO:BP	cell differentiation	18123	7739
Community_2	1	4.08497e-15	4468	649	259	0.399076	0.0579678	GO:0048869	GO:BP	cellular developmental process	18123	15203
Community_2	1	5.67587e-15	3701	649	226	0.348228	0.0610646	GO:0048513	GO:BP	animal organ development	18123	14880
Community_2	1	1.16611e-13	5095	649	280	0.431433	0.0549558	GO:0048731	GO:BP	system development	18123	15076
Community_2	1	1.77186e-12	6164	649	318	0.489985	0.0515899	GO:0048856	GO:BP	anatomical structure development	18123	15191
Community_2	1	5.84128e-12	5670	649	297	0.457627	0.052381	GO:0007275	GO:BP	multicellular organism development	18123	3179
Community_2	1	3.34584e-11	25	649	14	0.0215716	0.56	GO:0061436	GO:BP	establishment of skin barrier	18123	18215
Community_2	1	8.86363e-11	2158	649	144	0.22188	0.0667285	GO:0012501	GO:BP	programmed cell death	18123	5130
Community_2	1	1.4088e-10	27	649	14	0.0215716	0.518519	GO:0033561	GO:BP	regulation of water loss via skin	18123	9549
Community_2	1	1.81036e-10	2306	649	150	0.231125	0.0650477	GO:0008219	GO:BP	cell death	18123	3573
Community_2	1	3.2085e-10	8000	649	378	0.582435	0.04725	GO:0032501	GO:BP	multicellular organismal process	18123	8831
Community_2	1	3.73131e-10	6678	649	329	0.506934	0.0492662	GO:0032502	GO:BP	developmental process	18123	8832
Community_2	1	7.25278e-10	1509	649	110	0.169492	0.072896	GO:0022610	GO:BP	biological adhesion	18123	7625
Community_2	1	1.26903e-09	1502	649	109	0.167951	0.0725699	GO:0007155	GO:BP	cell adhesion	18123	3068
Community_2	1	2.10025e-08	50	649	16	0.0246533	0.32	GO:0043616	GO:BP	keratinocyte proliferation	18123	12484
Community_2	1	2.34036e-07	898	649	72	0.11094	0.0801782	GO:0098609	GO:BP	cell-cell adhesion	18123	22060
Community_2	1	8.2187e-06	727	649	59	0.0909091	0.0811554	GO:0034330	GO:BP	cell junction organization	18123	9873
Community_2	1	1.40805e-05	39	649	12	0.01849	0.307692	GO:0010837	GO:BP	regulation of keratinocyte proliferation	18123	4984
Community_2	1	1.73743e-05	10	649	7	0.0107858	0.7	GO:0002934	GO:BP	desmosome organization	18123	1575
Community_2	1	1.97686e-05	442	649	42	0.0647149	0.0950226	GO:0034329	GO:BP	cell junction assembly	18123	9872
Community_2	1	2.57567e-05	110	649	19	0.0292758	0.172727	GO:0042633	GO:BP	hair cycle	18123	11884
Community_2	1	2.57567e-05	110	649	19	0.0292758	0.172727	GO:0042303	GO:BP	molting cycle	18123	11687
Community_2	1	2.61178e-05	172	649	24	0.03698	0.139535	GO:1903034	GO:BP	regulation of response to wounding	18123	26120
Community_2	1	4.10417e-05	276	649	31	0.0477658	0.112319	GO:0098742	GO:BP	cell-cell adhesion via plasma-membrane adhesion molecules	18123	22126
Community_2	1	4.37919e-05	218	649	27	0.0416025	0.123853	GO:0045216	GO:BP	cell-cell junction organization	18123	13228
Community_2	1	4.64976e-05	2039	649	120	0.1849	0.0588524	GO:0040011	GO:BP	locomotion	18123	11494
Community_2	1	0.000107681	12	649	7	0.0107858	0.583333	GO:0031581	GO:BP	hemidesmosome assembly	18123	8407
Community_2	1	0.000117448	75	649	15	0.0231125	0.2	GO:0050891	GO:BP	multicellular organismal water homeostasis	18123	15452
Community_2	1	0.000299987	167	649	22	0.0338983	0.131737	GO:0007156	GO:BP	homophilic cell adhesion via plasma membrane adhesion molecules	18123	3069
Community_2	1	0.000304601	50	649	12	0.01849	0.24	GO:0045104	GO:BP	intermediate filament cytoskeleton organization	18123	13164
Community_2	1	0.000316847	1840	649	108	0.16641	0.0586957	GO:0048870	GO:BP	cell motility	18123	15204
Community_2	1	0.000316847	1840	649	108	0.16641	0.0586957	GO:0051674	GO:BP	localization of cell	18123	16076
Community_2	1	0.000384171	675	649	52	0.0801233	0.077037	GO:0048729	GO:BP	tissue morphogenesis	18123	15074
Community_2	1	0.000385474	51	649	12	0.01849	0.235294	GO:0045103	GO:BP	intermediate filament-based process	18123	13163
Community_2	1	0.000480662	83	649	15	0.0231125	0.180723	GO:0030104	GO:BP	water homeostasis	18123	7729
Community_2	1	0.000483794	680	649	52	0.0801233	0.0764706	GO:0009611	GO:BP	response to wounding	18123	3996
Community_2	1	0.000552112	1660	649	99	0.152542	0.0596386	GO:0016477	GO:BP	cell migration	18123	5837
Community_2	1	0.000566077	84	649	15	0.0231125	0.178571	GO:0001942	GO:BP	hair follicle development	18123	679
Community_2	1	0.00091086	87	649	15	0.0231125	0.172414	GO:0022404	GO:BP	molting cycle process	18123	7602
Community_2	1	0.00091086	87	649	15	0.0231125	0.172414	GO:0022405	GO:BP	hair cycle process	18123	7603
Community_2	1	0.000943357	99	649	16	0.0246533	0.161616	GO:1903035	GO:BP	negative regulation of response to wounding	18123	26121
Community_2	1	0.00106224	88	649	15	0.0231125	0.170455	GO:0098773	GO:BP	skin epidermis development	18123	22148
Community_2	1	0.00106675	138	649	19	0.0292758	0.137681	GO:0061041	GO:BP	regulation of wound healing	18123	17834
Community_2	1	0.0011174	566	649	45	0.0693374	0.0795053	GO:0002009	GO:BP	morphogenesis of an epithelium	18123	738
Community_2	1	0.00171665	2319	649	126	0.194145	0.0543338	GO:0006928	GO:BP	movement of cell or subcellular component	18123	2879
Community_2	1	0.00207405	144	649	19	0.0292758	0.131944	GO:0019730	GO:BP	antimicrobial humoral response	18123	6960
Community_2	1	0.00266825	32	649	9	0.0138675	0.28125	GO:0048730	GO:BP	epidermis morphogenesis	18123	15075
Community_2	1	0.0057866	154	649	19	0.0292758	0.123377	GO:0007043	GO:BP	cell-cell junction assembly	18123	2973
Community_2	1	0.00621931	1774	649	100	0.154083	0.0563698	GO:0042127	GO:BP	regulation of cell population proliferation	18123	11585
Community_2	1	0.00945247	555	649	42	0.0647149	0.0756757	GO:0042060	GO:BP	wound healing	18123	11547
Community_2	1	0.0119218	2816	649	143	0.220339	0.0507812	GO:0009653	GO:BP	anatomical structure morphogenesis	18123	4034
Community_2	1	0.0161887	83	649	13	0.0200308	0.156627	GO:0061045	GO:BP	negative regulation of wound healing	18123	17838
Community_2	1	0.0171375	96	649	14	0.0215716	0.145833	GO:0018149	GO:BP	peptide cross-linking	18123	6053
Community_2	1	0.0187637	72	649	12	0.01849	0.166667	GO:0045682	GO:BP	regulation of epidermis development	18123	13453
Community_2	1	0.0207936	2057	649	110	0.169492	0.0534759	GO:0008283	GO:BP	cell population proliferation	18123	3580
Community_2	1	0.0234561	1113	649	68	0.104777	0.0610961	GO:0040012	GO:BP	regulation of locomotion	18123	11495
Community_2	1	0.0295643	252	649	24	0.03698	0.0952381	GO:0010951	GO:BP	negative regulation of endopeptidase activity	18123	5083
Community_2	1	0.0323065	24	649	7	0.0107858	0.291667	GO:0045109	GO:BP	intermediate filament organization	18123	13169
Community_2	1	0.0354007	1149	649	69	0.106317	0.0600522	GO:0051270	GO:BP	regulation of cellular component movement	18123	15765
Community_2	1	0.0395439	17	649	6	0.00924499	0.352941	GO:0010839	GO:BP	negative regulation of keratinocyte proliferation	18123	4986
Community_2	1	0.0438534	437	649	34	0.0523883	0.0778032	GO:0052548	GO:BP	regulation of endopeptidase activity	18123	16710
Community_2	1	0.0458569	1698	649	93	0.143297	0.0547703	GO:0022008	GO:BP	neurogenesis	18123	7567
Community_2	1	0.0487579	3114	649	152	0.234206	0.0488118	GO:0009605	GO:BP	response to external stimulus	18123	3990
Community_2	1	0.0489989	654	649	45	0.0693374	0.0688073	GO:0006935	GO:BP	chemotaxis	18123	2886
Community_2	1	2.2847e-29	44	674	29	0.0430267	0.659091	GO:0001533	GO:CC	cornified envelope	18964	162
Community_2	1	2.59358e-23	6178	674	349	0.517804	0.0564908	GO:0071944	GO:CC	cell periphery	18964	3132
Community_2	1	2.21205e-22	4564	674	281	0.416914	0.0615688	GO:0005576	GO:CC	extracellular region	18964	241
Community_2	1	2.14492e-21	5680	674	324	0.480712	0.0570423	GO:0005886	GO:CC	plasma membrane	18964	515
Community_2	1	1.46837e-16	3595	674	223	0.330861	0.0620306	GO:0005615	GO:CC	extracellular space	18964	278
Community_2	1	2.40631e-11	219	674	35	0.0519288	0.159817	GO:0005882	GO:CC	intermediate filament	18964	511
Community_2	1	7.614e-11	496	674	54	0.0801187	0.108871	GO:0005911	GO:CC	cell-cell junction	18964	537
Community_2	1	8.7137e-10	260	674	36	0.0534125	0.138462	GO:0045111	GO:CC	intermediate filament cytoskeleton	18964	2435
Community_2	1	3.08229e-09	1725	674	116	0.172107	0.0672464	GO:0031226	GO:CC	intrinsic component of plasma membrane	18964	1239
Community_2	1	3.47097e-09	2178	674	137	0.203264	0.0629017	GO:0070062	GO:CC	extracellular exosome	18964	2743
Community_2	1	7.74164e-09	838	674	70	0.103858	0.0835322	GO:0070161	GO:CC	anchoring junction	18964	2765
Community_2	1	1.11982e-08	433	674	46	0.0682493	0.106236	GO:0045177	GO:CC	apical part of cell	18964	2443
Community_2	1	1.21501e-08	4058	674	216	0.320475	0.0532282	GO:0031982	GO:CC	vesicle	18964	1453
Community_2	1	2.21195e-08	364	674	41	0.0608309	0.112637	GO:0016324	GO:CC	apical plasma membrane	18964	863
Community_2	1	3.32846e-08	1643	674	109	0.161721	0.0663421	GO:0005887	GO:CC	integral component of plasma membrane	18964	516
Community_2	1	5.09436e-08	2263	674	137	0.203264	0.0605391	GO:1903561	GO:CC	extracellular vesicle	18964	4056
Community_2	1	5.4122e-08	2265	674	137	0.203264	0.0604857	GO:0043230	GO:CC	extracellular organelle	18964	2131
Community_2	1	5.4122e-08	2265	674	137	0.203264	0.0604857	GO:0065010	GO:CC	extracellular membrane-bounded organelle	18964	2719
Community_2	1	9.44373e-08	25	674	11	0.0163205	0.44	GO:0030057	GO:CC	desmosome	18964	1029
Community_2	1	1.38404e-06	2107	674	125	0.18546	0.0593261	GO:0030054	GO:CC	cell junction	18964	1026
Community_2	1	2.4423e-06	1240	674	84	0.124629	0.0677419	GO:0098590	GO:CC	plasma membrane region	18964	3583
Community_2	1	2.95838e-06	171	674	24	0.0356083	0.140351	GO:0005912	GO:CC	adherens junction	18964	538
Community_2	1	3.02231e-06	9829	674	421	0.624629	0.0428324	GO:0016020	GO:CC	membrane	18964	850
Community_2	1	0.000108154	98	674	16	0.0237389	0.163265	GO:0045095	GO:CC	keratin filament	18964	2427
Community_2	1	0.000158882	22	674	8	0.0118694	0.363636	GO:0016327	GO:CC	apicolateral plasma membrane	18964	864
Community_2	1	0.00094216	27	674	8	0.0118694	0.296296	GO:0031528	GO:CC	microvillus membrane	18964	1377
Community_2	1	0.00119729	268	674	26	0.0385757	0.0970149	GO:0045178	GO:CC	basal part of cell	18964	2444
Community_2	1	0.00119908	5873	674	263	0.390208	0.0447812	GO:0031224	GO:CC	intrinsic component of membrane	18964	1237
Community_2	1	0.0019766	766	674	52	0.0771513	0.0678851	GO:0099513	GO:CC	polymeric cytoskeletal fiber	18964	3782
Community_2	1	0.0033509	250	674	24	0.0356083	0.096	GO:0009925	GO:CC	basal plasma membrane	18964	788
Community_2	1	0.00418371	101	674	14	0.0207715	0.138614	GO:0005796	GO:CC	Golgi lumen	18964	440
Community_2	1	0.00476612	89	674	13	0.0192878	0.146067	GO:0005902	GO:CC	microvillus	18964	531
Community_2	1	0.00699468	67	674	11	0.0163205	0.164179	GO:0016328	GO:CC	lateral plasma membrane	18964	865
Community_2	1	0.00949016	896	674	56	0.0830861	0.0625	GO:0009986	GO:CC	cell surface	18964	791
Community_2	1	0.0099031	1005	674	61	0.0905045	0.0606965	GO:0099081	GO:CC	supramolecular polymer	18964	3751
Community_2	1	0.020488	857	674	53	0.078635	0.0618436	GO:0030141	GO:CC	secretory granule	18964	1080
Community_2	1	0.0211596	2433	674	121	0.179525	0.0497328	GO:0031410	GO:CC	cytoplasmic vesicle	18964	1322
Community_2	1	0.0223916	5718	674	249	0.369436	0.0435467	GO:0016021	GO:CC	integral component of membrane	18964	851
Community_2	1	0.0231266	2438	674	121	0.179525	0.0496308	GO:0097708	GO:CC	intracellular vesicle	18964	3497
Community_2	1	0.027112	997	674	59	0.0875371	0.0591775	GO:0099512	GO:CC	supramolecular fiber	18964	3781
Community_2	1	0.0285803	22	674	6	0.00890208	0.272727	GO:0005922	GO:CC	connexin complex	18964	547
Community_2	1	0.0444124	172	674	17	0.0252226	0.0988372	GO:0031225	GO:CC	anchored component of membrane	18964	1238
Community_2	1	1.38372e-06	723	665	59	0.0887218	0.0816044	GO:0005509	GO:MF	calcium ion binding	18679	1877
Community_2	1	6.93856e-06	15	665	8	0.0120301	0.533333	GO:0030280	GO:MF	structural constituent of skin epidermis	18679	4792
Community_2	1	3.26553e-05	98	665	17	0.0255639	0.173469	GO:0004867	GO:MF	serine-type endopeptidase inhibitor activity	18679	1423
Community_2	1	0.000111852	701	665	53	0.0796992	0.0756063	GO:0005198	GO:MF	structural molecule activity	18679	1694
Community_2	1	0.000543662	17	665	7	0.0105263	0.411765	GO:0005149	GO:MF	interleukin-1 receptor binding	18679	1649
Community_2	1	0.000708748	495	665	40	0.0601504	0.0808081	GO:0048018	GO:MF	receptor ligand activity	18679	8371
Community_2	1	0.00100562	502	665	40	0.0601504	0.0796813	GO:0030546	GO:MF	signaling receptor activator activity	18679	4875
Community_2	1	0.00116532	167	665	20	0.0300752	0.11976	GO:0004252	GO:MF	serine-type endopeptidase activity	18679	895
Community_2	1	0.00240932	175	665	20	0.0300752	0.114286	GO:0004866	GO:MF	endopeptidase inhibitor activity	18679	1422
Community_2	1	0.00402754	181	665	20	0.0300752	0.110497	GO:0030414	GO:MF	peptidase inhibitor activity	18679	4858
Community_2	1	0.00559567	185	665	20	0.0300752	0.108108	GO:0008236	GO:MF	serine-type peptidase activity	18679	2049
Community_2	1	0.00656983	187	665	20	0.0300752	0.106952	GO:0061135	GO:MF	endopeptidase regulator activity	18679	9611
Community_2	1	0.00769405	189	665	20	0.0300752	0.10582	GO:0017171	GO:MF	serine hydrolase activity	18679	4014
Community_2	1	0.0102779	104	665	14	0.0210526	0.134615	GO:0005200	GO:MF	structural constituent of cytoskeleton	18679	1696
Community_2	1	0.0122581	6	665	4	0.00601504	0.666667	GO:1990254	GO:MF	keratin filament binding	18679	12133
Community_2	1	0.0156755	544	665	39	0.0586466	0.0716912	GO:0050839	GO:MF	cell adhesion molecule binding	18679	9081
Community_2	1	0.0195488	83	665	12	0.0180451	0.144578	GO:0048306	GO:MF	calcium-dependent protein binding	18679	8399
Community_2	1	0.0256797	222	665	21	0.0315789	0.0945946	GO:0061134	GO:MF	peptidase regulator activity	18679	9610
Community_2	1	0.0495334	22	665	6	0.00902256	0.272727	GO:0005243	GO:MF	gap junction channel activity	18679	1729
Community_2	1	2.73993e-07	87	265	17	0.0641509	0.195402	KEGG:05150	KEGG	Staphylococcus aureus infection	8000	417
Community_2	1	1.12298e-05	137	265	19	0.0716981	0.138686	KEGG:04915	KEGG	Estrogen signaling pathway	8000	351
Community_2	1	0.0218595	27	265	6	0.0226415	0.222222	KEGG:00601	KEGG	Glycosphingolipid biosynthesis - lacto and neolacto series	8000	98
Community_2	1	1.51654e-55	128	412	65	0.157767	0.507812	REAC:R-HSA-6809371	REAC	Formation of the cornified envelope	10622	885
Community_2	1	2.75403e-39	215	412	66	0.160194	0.306977	REAC:R-HSA-6805567	REAC	Keratinization	10622	1182
Community_2	1	1.03428e-09	1116	412	91	0.220874	0.0815412	REAC:R-HSA-1266738	REAC	Developmental Biology	10622	683
Community_2	1	1.72502e-05	11	412	7	0.0169903	0.636364	REAC:R-HSA-446107	REAC	Type I hemidesmosome assembly	10622	2386
Community_2	1	0.000168426	91	412	16	0.038835	0.175824	REAC:R-HSA-446728	REAC	Cell junction organization	10622	303
Community_2	1	0.0002372	6	412	5	0.0121359	0.833333	REAC:R-HSA-9014826	REAC	Interleukin-36 pathway	10622	1145
Community_2	1	0.0002372	6	412	5	0.0121359	0.833333	REAC:R-HSA-6799990	REAC	Metal sequestration by antimicrobial proteins	10622	1319
Community_2	1	0.000612373	11	412	6	0.0145631	0.545455	REAC:R-HSA-351906	REAC	Apoptotic cleavage of cell adhesion proteins	10622	151
Community_2	1	0.00368052	127	412	17	0.0412621	0.133858	REAC:R-HSA-1500931	REAC	Cell-Cell communication	10622	307
Community_2	1	0.00519216	38	412	9	0.0218447	0.236842	REAC:R-HSA-190861	REAC	Gap junction assembly	10622	942
Community_2	1	0.00580928	15	412	6	0.0145631	0.4	REAC:R-HSA-2214320	REAC	Anchoring fibril formation	10622	137
Community_2	1	0.00628892	30	412	8	0.0194175	0.266667	REAC:R-HSA-3000157	REAC	Laminin interactions	10622	1196
Community_2	1	0.00767732	60	412	11	0.026699	0.183333	REAC:R-HSA-2022090	REAC	Assembly of collagen fibrils and other multimeric structures	10622	166
Community_2	1	0.0149774	6	412	4	0.00970874	0.666667	REAC:R-HSA-8857538	REAC	PTK6 promotes HIF1A stabilization	10622	1565
Community_2	1	0.0243245	92	412	13	0.0315534	0.141304	REAC:R-HSA-163125	REAC	Post-translational modification: synthesis of GPI-anchored proteins	10622	1627
Community_2	1	0.0323462	58	412	10	0.0242718	0.172414	REAC:R-HSA-3000171	REAC	Non-integrin membrane-ECM interactions	10622	1464
Community_2	1	0.0448208	49	412	9	0.0218447	0.183673	REAC:R-HSA-190828	REAC	Gap junction trafficking	10622	944
Community_2	1	2.16386e-13	89	261	24	0.091954	0.269663	WP:WP2840	WP	Hair Follicle Development: Cytodifferentiation - Part 3 of 3	7562	2
Community_2	1	0.000136064	164	261	20	0.0766284	0.121951	WP:WP4239	WP	Epithelial to mesenchymal transition in colorectal cancer	7562	532
Community_2	1	0.00909044	182	261	18	0.0689655	0.0989011	WP:WP2877	WP	Vitamin D Receptor Pathway	7562	661
Community_3	1	2.0102e-111	2544	503	285	0.5666	0.112028	GO:0006955	GO:BP	immune response	18123	2901
Community_3	1	1.86083e-106	3438	503	319	0.634195	0.0927865	GO:0002376	GO:BP	immune system process	18123	1038
Community_3	1	8.07514e-81	1507	503	197	0.39165	0.130723	GO:0001775	GO:BP	cell activation	18123	561
Community_3	1	6.4715e-79	1341	503	185	0.367793	0.137957	GO:0045321	GO:BP	leukocyte activation	18123	13259
Community_3	1	4.74187e-74	1734	503	202	0.40159	0.116494	GO:0002682	GO:BP	regulation of immune system process	18123	1332
Community_3	1	1.21981e-69	1135	503	162	0.322068	0.142731	GO:0002252	GO:BP	immune effector process	18123	916
Community_3	1	5.12598e-67	1956	503	205	0.407555	0.104806	GO:0006952	GO:BP	defense response	18123	2898
Community_3	1	2.41135e-60	1159	503	153	0.304175	0.13201	GO:0050776	GO:BP	regulation of immune response	18123	15359
Community_3	1	5.24116e-58	888	503	133	0.264414	0.149775	GO:0002443	GO:BP	leukocyte mediated immunity	18123	1098
Community_3	1	7.67027e-57	1079	503	144	0.286282	0.133457	GO:0002684	GO:BP	positive regulation of immune system process	18123	1334
Community_3	1	7.49176e-54	723	503	117	0.232604	0.161826	GO:0002366	GO:BP	leukocyte activation involved in immune response	18123	1030
Community_3	1	1.38518e-53	727	503	117	0.232604	0.160935	GO:0002263	GO:BP	cell activation involved in immune response	18123	927
Community_3	1	4.17635e-48	9487	503	422	0.838966	0.0444819	GO:0050896	GO:BP	response to stimulus	18123	15456
Community_3	1	3.71726e-47	671	503	106	0.210736	0.157973	GO:0002274	GO:BP	myeloid leukocyte activation	18123	938
Community_3	1	1.37479e-46	1639	503	162	0.322068	0.0988408	GO:0009607	GO:BP	response to biotic stimulus	18123	3992
Community_3	1	3.87578e-45	1600	503	158	0.314115	0.09875	GO:0051707	GO:BP	response to other organism	18123	16102
Community_3	1	4.21113e-45	1601	503	158	0.314115	0.0986883	GO:0043207	GO:BP	response to external biotic stimulus	18123	12235
Community_3	1	2.00886e-44	1222	503	137	0.272366	0.112111	GO:0098542	GO:BP	defense response to other organism	18123	22049
Community_3	1	8.36551e-44	3114	503	223	0.44334	0.0716121	GO:0009605	GO:BP	response to external stimulus	18123	3990
Community_3	1	1.02642e-43	4416	503	271	0.538767	0.0613678	GO:0048583	GO:BP	regulation of response to stimulus	18123	14940
Community_3	1	7.5342e-43	757	503	107	0.212724	0.141347	GO:0050778	GO:BP	positive regulation of immune response	18123	15361
Community_3	1	3.73334e-42	1768	503	162	0.322068	0.091629	GO:0044419	GO:BP	biological process involved in interspecies interaction between organisms	18123	12824
Community_3	1	9.11039e-42	1003	503	121	0.240557	0.120638	GO:0045087	GO:BP	innate immune response	18123	13159
Community_3	1	1.39889e-41	780	503	107	0.212724	0.137179	GO:0046649	GO:BP	lymphocyte activation	18123	14309
Community_3	1	8.83367e-39	2368	503	184	0.365805	0.0777027	GO:0048584	GO:BP	positive regulation of response to stimulus	18123	14941
Community_3	1	1.17509e-38	538	503	87	0.172962	0.16171	GO:0043299	GO:BP	leukocyte degranulation	18123	12268
Community_3	1	1.22886e-38	552	503	88	0.17495	0.15942	GO:0002275	GO:BP	myeloid cell activation involved in immune response	18123	939
Community_3	1	2.89118e-38	3226	503	218	0.4334	0.0675759	GO:0007166	GO:BP	cell surface receptor signaling pathway	18123	3079
Community_3	1	3.37883e-37	662	503	94	0.186879	0.141994	GO:0050865	GO:BP	regulation of cell activation	18123	15430
Community_3	1	5.68892e-37	509	503	83	0.16501	0.163065	GO:0036230	GO:BP	granulocyte activation	18123	10980
Community_3	1	1.06173e-36	962	503	112	0.222664	0.116424	GO:0006954	GO:BP	inflammatory response	18123	2900
Community_3	1	1.76128e-36	558	503	86	0.170974	0.154122	GO:0002444	GO:BP	myeloid leukocyte mediated immunity	18123	1099
Community_3	1	1.23475e-35	502	503	81	0.161034	0.161355	GO:0042119	GO:BP	neutrophil activation	18123	11579
Community_3	1	9.13485e-35	488	503	79	0.157058	0.161885	GO:0002283	GO:BP	neutrophil activation involved in immune response	18123	947
Community_3	1	1.07202e-34	617	503	88	0.17495	0.142626	GO:0002694	GO:BP	regulation of leukocyte activation	18123	1344
Community_3	1	3.36004e-34	483	503	78	0.15507	0.161491	GO:0043312	GO:BP	neutrophil degranulation	18123	12281
Community_3	1	1.43837e-33	1242	503	123	0.244533	0.0990338	GO:0034097	GO:BP	response to cytokine	18123	9696
Community_3	1	4.202e-33	500	503	78	0.15507	0.156	GO:0002446	GO:BP	neutrophil mediated immunity	18123	1101
Community_3	1	4.83995e-33	6447	503	316	0.628231	0.049015	GO:0007165	GO:BP	signal transduction	18123	3078
Community_3	1	7.5286e-33	1148	503	117	0.232604	0.101916	GO:0071345	GO:BP	cellular response to cytokine stimulus	18123	19430
Community_3	1	1.47897e-31	511	503	77	0.153082	0.150685	GO:0050900	GO:BP	leukocyte migration	18123	15459
Community_3	1	1.56976e-31	790	503	95	0.188867	0.120253	GO:0045055	GO:BP	regulated exocytosis	18123	13142
Community_3	1	1.64019e-31	824	503	97	0.192843	0.117718	GO:0019221	GO:BP	cytokine-mediated signaling pathway	18123	6495
Community_3	1	3.32422e-31	715	503	90	0.178926	0.125874	GO:0002250	GO:BP	adaptive immune response	18123	914
Community_3	1	5.08239e-31	1238	503	119	0.236581	0.0961228	GO:0032101	GO:BP	regulation of response to external stimulus	18123	8566
Community_3	1	6.17548e-31	4321	503	244	0.485089	0.0564684	GO:0006950	GO:BP	response to stress	18123	2897
Community_3	1	6.78053e-31	566	503	80	0.159046	0.141343	GO:0002253	GO:BP	activation of immune response	18123	917
Community_3	1	1.39708e-30	6961	503	326	0.648111	0.0468324	GO:0007154	GO:BP	cell communication	18123	3067
Community_3	1	1.60433e-29	906	503	99	0.196819	0.109272	GO:0006887	GO:BP	exocytosis	18123	2843
Community_3	1	1.80435e-29	6937	503	323	0.642147	0.0465619	GO:0023052	GO:BP	signaling	18123	7671
Community_3	1	2.02076e-28	7873	503	347	0.689861	0.0440747	GO:0051716	GO:BP	cellular response to stimulus	18123	16110
Community_3	1	4.48597e-28	513	503	73	0.145129	0.1423	GO:0002764	GO:BP	immune response-regulating signaling pathway	18123	1408
Community_3	1	4.6587e-28	854	503	94	0.186879	0.11007	GO:0001816	GO:BP	cytokine production	18123	594
Community_3	1	1.24675e-27	847	503	93	0.184891	0.109799	GO:0001817	GO:BP	regulation of cytokine production	18123	595
Community_3	1	1.60421e-27	523	503	73	0.145129	0.139579	GO:0051249	GO:BP	regulation of lymphocyte activation	18123	15750
Community_3	1	2.02752e-27	510	503	72	0.143141	0.141176	GO:0002768	GO:BP	immune response-regulating cell surface receptor signaling pathway	18123	1412
Community_3	1	4.34286e-26	475	503	68	0.135189	0.143158	GO:0002757	GO:BP	immune response-activating signal transduction	18123	1401
Community_3	1	4.34286e-26	475	503	68	0.135189	0.143158	GO:0002429	GO:BP	immune response-activating cell surface receptor signaling pathway	18123	1084
Community_3	1	4.43433e-26	377	503	61	0.121272	0.161804	GO:0007159	GO:BP	leukocyte cell-cell adhesion	18123	3072
Community_3	1	8.48699e-26	495	503	69	0.137177	0.139394	GO:0042110	GO:BP	T cell activation	18123	11574
Community_3	1	1.23474e-25	498	503	69	0.137177	0.138554	GO:0001819	GO:BP	positive regulation of cytokine production	18123	597
Community_3	1	2.25835e-25	518	503	70	0.139165	0.135135	GO:0032103	GO:BP	positive regulation of response to external stimulus	18123	8568
Community_3	1	2.57254e-25	889	503	92	0.182903	0.103487	GO:0031347	GO:BP	regulation of defense response	18123	8304
Community_3	1	3.26839e-25	299	503	54	0.107356	0.180602	GO:0032943	GO:BP	mononuclear cell proliferation	18123	9162
Community_3	1	4.74004e-25	421	503	63	0.125249	0.149644	GO:0002697	GO:BP	regulation of immune effector process	18123	1347
Community_3	1	5.19171e-25	327	503	56	0.111332	0.171254	GO:0070661	GO:BP	leukocyte proliferation	18123	19045
Community_3	1	1.61433e-24	566	503	72	0.143141	0.127208	GO:0002521	GO:BP	leukocyte differentiation	18123	1175
Community_3	1	1.66477e-24	296	503	53	0.105368	0.179054	GO:0046651	GO:BP	lymphocyte proliferation	18123	14310
Community_3	1	2.11831e-24	310	503	54	0.107356	0.174194	GO:0060326	GO:BP	cell chemotaxis	18123	17151
Community_3	1	2.44185e-24	227	503	47	0.0934394	0.207048	GO:0030595	GO:BP	leukocyte chemotaxis	18123	7942
Community_3	1	4.23588e-23	426	503	61	0.121272	0.143192	GO:0050867	GO:BP	positive regulation of cell activation	18123	15432
Community_3	1	5.95004e-23	198	503	43	0.0854871	0.217172	GO:0034341	GO:BP	response to interferon-gamma	18123	9881
Community_3	1	2.68929e-22	341	503	54	0.107356	0.158358	GO:1903037	GO:BP	regulation of leukocyte cell-cell adhesion	18123	26123
Community_3	1	5.67486e-22	220	503	44	0.0874751	0.2	GO:0097529	GO:BP	myeloid leukocyte migration	18123	21929
Community_3	1	8.94942e-22	234	503	45	0.0894632	0.192308	GO:0032944	GO:BP	regulation of mononuclear cell proliferation	18123	9163
Community_3	1	1.1183e-21	212	503	43	0.0854871	0.20283	GO:0002703	GO:BP	regulation of leukocyte mediated immunity	18123	1353
Community_3	1	1.35431e-21	614	503	71	0.141153	0.115635	GO:0002683	GO:BP	negative regulation of immune system process	18123	1333
Community_3	1	1.73175e-21	1351	503	109	0.2167	0.080681	GO:0032940	GO:BP	secretion by cell	18123	9160
Community_3	1	1.94959e-21	341	503	53	0.105368	0.155425	GO:0050863	GO:BP	regulation of T cell activation	18123	15428
Community_3	1	2.22132e-21	193	503	41	0.0815109	0.212435	GO:0071674	GO:BP	mononuclear cell migration	18123	19714
Community_3	1	2.49639e-21	414	503	58	0.115308	0.140097	GO:0002696	GO:BP	positive regulation of leukocyte activation	18123	1346
Community_3	1	3.16174e-21	253	503	46	0.0914513	0.181818	GO:0070663	GO:BP	regulation of leukocyte proliferation	18123	19047
Community_3	1	5.26678e-21	1413	503	111	0.220676	0.0785563	GO:0140352	GO:BP	export from cell	18123	23108
Community_3	1	5.59719e-21	232	503	44	0.0874751	0.189655	GO:0050670	GO:BP	regulation of lymphocyte proliferation	18123	15301
Community_3	1	7.59152e-21	177	503	39	0.0775348	0.220339	GO:0071346	GO:BP	cellular response to interferon-gamma	18123	19431
Community_3	1	2.69597e-20	2193	503	143	0.284294	0.0652075	GO:0016192	GO:BP	vesicle-mediated transport	18123	5762
Community_3	1	3.10935e-20	450	503	59	0.117296	0.131111	GO:0022407	GO:BP	regulation of cell-cell adhesion	18123	7605
Community_3	1	3.81241e-20	1492	503	113	0.224652	0.0757373	GO:0046903	GO:BP	secretion	18123	14485
Community_3	1	3.98175e-20	6474	503	288	0.572565	0.0444856	GO:0048518	GO:BP	positive regulation of biological process	18123	14885
Community_3	1	5.02368e-20	1497	503	113	0.224652	0.0754843	GO:0051240	GO:BP	positive regulation of multicellular organismal process	18123	15744
Community_3	1	5.7896e-20	440	503	58	0.115308	0.131818	GO:1903131	GO:BP	mononuclear cell differentiation	18123	26209
Community_3	1	2.21176e-19	193	503	39	0.0775348	0.202073	GO:0002695	GO:BP	negative regulation of leukocyte activation	18123	1345
Community_3	1	2.24202e-19	1502	503	112	0.222664	0.0745672	GO:0007155	GO:BP	cell adhesion	18123	3068
Community_3	1	3.26722e-19	1509	503	112	0.222664	0.0742213	GO:0022610	GO:BP	biological adhesion	18123	7625
Community_3	1	7.39072e-19	756	503	75	0.149105	0.0992063	GO:0030155	GO:BP	regulation of cell adhesion	18123	7740
Community_3	1	7.49864e-19	125	503	32	0.0636183	0.256	GO:0071621	GO:BP	granulocyte chemotaxis	18123	19668
Community_3	1	1.16687e-18	360	503	51	0.101392	0.141667	GO:0002449	GO:BP	lymphocyte mediated immunity	18123	1104
Community_3	1	1.79397e-18	228	503	41	0.0815109	0.179825	GO:0002699	GO:BP	positive regulation of immune effector process	18123	1349
Community_3	1	1.86082e-18	216	503	40	0.0795229	0.185185	GO:0050866	GO:BP	negative regulation of cell activation	18123	15431
Community_3	1	2.48514e-18	366	503	51	0.101392	0.139344	GO:0002460	GO:BP	adaptive immune response based on somatic recombination of immune receptors built from immunoglobulin superfamily domains	18123	1115
Community_3	1	2.74107e-18	102	503	29	0.0576541	0.284314	GO:0030593	GO:BP	neutrophil chemotaxis	18123	7941
Community_3	1	5.21553e-18	387	503	52	0.10338	0.134367	GO:0030098	GO:BP	lymphocyte differentiation	18123	7724
Community_3	1	9.85835e-18	946	503	83	0.16501	0.0877378	GO:0030097	GO:BP	hemopoiesis	18123	7723
Community_3	1	1.83077e-17	1037	503	87	0.172962	0.0838959	GO:0002520	GO:BP	immune system development	18123	1174
Community_3	1	2.14645e-17	243	503	41	0.0815109	0.168724	GO:1903039	GO:BP	positive regulation of leukocyte cell-cell adhesion	18123	26125
Community_3	1	2.26947e-17	149	503	33	0.0656064	0.221477	GO:0097530	GO:BP	granulocyte migration	18123	21930
Community_3	1	2.94453e-17	3443	503	183	0.363817	0.0531513	GO:0070887	GO:BP	cellular response to chemical stimulus	18123	19167
Community_3	1	5.43314e-17	122	503	30	0.0596421	0.245902	GO:1990266	GO:BP	neutrophil migration	18123	28891
Community_3	1	7.33465e-17	364	503	49	0.0974155	0.134615	GO:0031349	GO:BP	positive regulation of defense response	18123	8306
Community_3	1	7.44535e-17	426	503	53	0.105368	0.124413	GO:0002831	GO:BP	regulation of response to biotic stimulus	18123	1474
Community_3	1	9.29957e-17	366	503	49	0.0974155	0.13388	GO:0051251	GO:BP	positive regulation of lymphocyte activation	18123	15752
Community_3	1	1.0393e-16	156	503	33	0.0656064	0.211538	GO:0002706	GO:BP	regulation of lymphocyte mediated immunity	18123	1356
Community_3	1	1.18961e-16	984	503	83	0.16501	0.0843496	GO:0048534	GO:BP	hematopoietic or lymphoid organ development	18123	14899
Community_3	1	1.29645e-16	97	503	27	0.0536779	0.278351	GO:1990868	GO:BP	response to chemokine	18123	29143
Community_3	1	1.29645e-16	97	503	27	0.0536779	0.278351	GO:1990869	GO:BP	cellular response to chemokine	18123	29144
Community_3	1	1.70283e-16	193	503	36	0.0715706	0.186528	GO:0002285	GO:BP	lymphocyte activation involved in immune response	18123	949
Community_3	1	2.72288e-16	172	503	34	0.0675944	0.197674	GO:0002819	GO:BP	regulation of adaptive immune response	18123	1462
Community_3	1	3.36081e-16	2821	503	158	0.314115	0.0560085	GO:0071310	GO:BP	cellular response to organic substance	18123	19397
Community_3	1	4.01015e-16	290	503	43	0.0854871	0.148276	GO:1902105	GO:BP	regulation of leukocyte differentiation	18123	25327
Community_3	1	5.47429e-16	654	503	65	0.129225	0.0993884	GO:0006935	GO:BP	chemotaxis	18123	2886
Community_3	1	5.98399e-16	1660	503	112	0.222664	0.0674699	GO:0016477	GO:BP	cell migration	18123	5837
Community_3	1	6.30317e-16	337	503	46	0.0914513	0.136499	GO:0042113	GO:BP	B cell activation	18123	11575
Community_3	1	6.94808e-16	657	503	65	0.129225	0.0989346	GO:0042330	GO:BP	taxis	18123	11707
Community_3	1	1.33722e-15	87	503	25	0.0497018	0.287356	GO:0070098	GO:BP	chemokine-mediated signaling pathway	18123	18690
Community_3	1	1.5541e-15	286	503	42	0.083499	0.146853	GO:0022409	GO:BP	positive regulation of cell-cell adhesion	18123	7607
Community_3	1	1.61307e-15	206	503	36	0.0715706	0.174757	GO:0042098	GO:BP	T cell proliferation	18123	11569
Community_3	1	1.75788e-15	424	503	51	0.101392	0.120283	GO:1903706	GO:BP	regulation of hemopoiesis	18123	26730
Community_3	1	2.14227e-15	127	503	29	0.0576541	0.228346	GO:0002705	GO:BP	positive regulation of leukocyte mediated immunity	18123	1355
Community_3	1	2.24049e-15	117	503	28	0.055666	0.239316	GO:0032609	GO:BP	interferon-gamma production	18123	8882
Community_3	1	2.29551e-15	160	503	32	0.0636183	0.2	GO:0051250	GO:BP	negative regulation of lymphocyte activation	18123	15751
Community_3	1	2.32303e-15	221	503	37	0.0735586	0.167421	GO:0050870	GO:BP	positive regulation of T cell activation	18123	15435
Community_3	1	4.62311e-15	898	503	76	0.151093	0.0846325	GO:0098609	GO:BP	cell-cell adhesion	18123	22060
Community_3	1	7.21856e-15	102	503	26	0.0516899	0.254902	GO:0002456	GO:BP	T cell mediated immunity	18123	1111
Community_3	1	7.95109e-15	1840	503	117	0.232604	0.063587	GO:0048870	GO:BP	cell motility	18123	15204
Community_3	1	7.95109e-15	1840	503	117	0.232604	0.063587	GO:0051674	GO:BP	localization of cell	18123	16076
Community_3	1	1.06214e-14	442	503	51	0.101392	0.115385	GO:0045785	GO:BP	positive regulation of cell adhesion	18123	13553
Community_3	1	1.19484e-14	157	503	31	0.0616302	0.197452	GO:0002822	GO:BP	regulation of adaptive immune response based on somatic recombination of immune receptors built from immunoglobulin superfamily domains	18123	1465
Community_3	1	1.25037e-14	12122	503	421	0.836978	0.0347302	GO:0050789	GO:BP	regulation of biological process	18123	15367
Community_3	1	2.0353e-14	116	503	27	0.0536779	0.232759	GO:0032649	GO:BP	regulation of interferon-gamma production	18123	8922
Community_3	1	2.08824e-14	2888	503	156	0.310139	0.0540166	GO:0051239	GO:BP	regulation of multicellular organismal process	18123	15743
Community_3	1	2.4206e-14	138	503	29	0.0576541	0.210145	GO:0002687	GO:BP	positive regulation of leukocyte migration	18123	1337
Community_3	1	3.26815e-14	212	503	35	0.0695825	0.165094	GO:0002685	GO:BP	regulation of leukocyte migration	18123	1335
Community_3	1	6.54672e-14	316	503	42	0.083499	0.132911	GO:0045088	GO:BP	regulation of innate immune response	18123	13160
Community_3	1	1.16747e-13	321	503	42	0.083499	0.130841	GO:0050851	GO:BP	antigen receptor-mediated signaling pathway	18123	15416
Community_3	1	1.17224e-13	2886	503	154	0.306163	0.0533611	GO:0035556	GO:BP	intracellular signal transduction	18123	10495
Community_3	1	1.49215e-13	2039	503	122	0.242545	0.0598333	GO:0040011	GO:BP	locomotion	18123	11494
Community_3	1	1.54634e-13	236	503	36	0.0715706	0.152542	GO:0019882	GO:BP	antigen processing and presentation	18123	7017
Community_3	1	2.3333e-13	1626	503	105	0.208748	0.0645756	GO:0080134	GO:BP	regulation of response to stress	18123	20932
Community_3	1	3.11453e-13	3457	503	173	0.343936	0.0500434	GO:0010033	GO:BP	response to organic substance	18123	4320
Community_3	1	4.30972e-13	177	503	31	0.0616302	0.175141	GO:0042129	GO:BP	regulation of T cell proliferation	18123	11587
Community_3	1	6.39251e-13	72	503	21	0.0417495	0.291667	GO:0032729	GO:BP	positive regulation of interferon-gamma production	18123	9002
Community_3	1	6.56297e-13	1774	503	110	0.218688	0.0620068	GO:0044093	GO:BP	positive regulation of molecular function	18123	12675
Community_3	1	9.60859e-13	264	503	37	0.0735586	0.140152	GO:0030217	GO:BP	T cell differentiation	18123	7779
Community_3	1	1.05692e-12	11517	503	402	0.799205	0.0349049	GO:0050794	GO:BP	regulation of cellular process	18123	15371
Community_3	1	1.49309e-12	253	503	36	0.0715706	0.142292	GO:0002833	GO:BP	positive regulation of response to biotic stimulus	18123	1476
Community_3	1	1.61094e-12	75	503	21	0.0417495	0.28	GO:0001910	GO:BP	regulation of leukocyte mediated cytotoxicity	18123	652
Community_3	1	1.81983e-12	12802	503	431	0.856859	0.0336666	GO:0065007	GO:BP	biological regulation	18123	18663
Community_3	1	2.37483e-12	116	503	25	0.0497018	0.215517	GO:0072676	GO:BP	lymphocyte migration	18123	20444
Community_3	1	2.81804e-12	202	503	32	0.0636183	0.158416	GO:0071222	GO:BP	cellular response to lipopolysaccharide	18123	19313
Community_3	1	2.99966e-12	216	503	33	0.0656064	0.152778	GO:0071219	GO:BP	cellular response to molecule of bacterial origin	18123	19310
Community_3	1	4.23056e-12	53	503	18	0.0357853	0.339623	GO:0006968	GO:BP	cellular defense response	18123	2911
Community_3	1	4.67771e-12	1383	503	92	0.182903	0.0665221	GO:0043085	GO:BP	positive regulation of catalytic activity	18123	12169
Community_3	1	4.68175e-12	5863	503	247	0.491054	0.0421286	GO:0048522	GO:BP	positive regulation of cellular process	18123	14889
Community_3	1	5.34337e-12	109	503	24	0.0477137	0.220183	GO:0031341	GO:BP	regulation of cell killing	18123	8298
Community_3	1	8.32358e-12	122	503	25	0.0497018	0.204918	GO:0002688	GO:BP	regulation of leukocyte chemotaxis	18123	1338
Community_3	1	9.28614e-12	733	503	62	0.12326	0.0845839	GO:0051345	GO:BP	positive regulation of hydrolase activity	18123	15831
Community_3	1	1.27221e-11	241	503	34	0.0675944	0.141079	GO:0071216	GO:BP	cellular response to biotic stimulus	18123	19307
Community_3	1	1.66404e-11	565	503	53	0.105368	0.0938053	GO:0050727	GO:BP	regulation of inflammatory response	18123	15324
Community_3	1	1.73629e-11	743	503	62	0.12326	0.0834455	GO:0009617	GO:BP	response to bacterium	18123	4001
Community_3	1	2.16619e-11	1206	503	83	0.16501	0.0688226	GO:0010628	GO:BP	positive regulation of gene expression	18123	4786
Community_3	1	2.29151e-11	217	503	32	0.0636183	0.147465	GO:0045089	GO:BP	positive regulation of innate immune response	18123	13161
Community_3	1	2.34257e-11	339	503	40	0.0795229	0.117994	GO:0032496	GO:BP	response to lipopolysaccharide	18123	8827
Community_3	1	2.56985e-11	95	503	22	0.0437376	0.231579	GO:0002690	GO:BP	positive regulation of leukocyte chemotaxis	18123	1340
Community_3	1	3.58175e-11	107	503	23	0.0457256	0.214953	GO:0002708	GO:BP	positive regulation of lymphocyte mediated immunity	18123	1358
Community_3	1	4.0156e-11	142	503	26	0.0516899	0.183099	GO:0032946	GO:BP	positive regulation of mononuclear cell proliferation	18123	9165
Community_3	1	4.50692e-11	155	503	27	0.0536779	0.174194	GO:0070665	GO:BP	positive regulation of leukocyte proliferation	18123	19049
Community_3	1	5.35882e-11	52	503	17	0.0337972	0.326923	GO:0001912	GO:BP	positive regulation of leukocyte mediated cytotoxicity	18123	654
Community_3	1	5.51192e-11	69	503	19	0.0377734	0.275362	GO:0031343	GO:BP	positive regulation of cell killing	18123	8300
Community_3	1	6.22387e-11	183	503	29	0.0576541	0.15847	GO:0045619	GO:BP	regulation of lymphocyte differentiation	18123	13393
Community_3	1	8.70123e-11	80	503	20	0.0397614	0.25	GO:0002709	GO:BP	regulation of T cell mediated immunity	18123	1359
Community_3	1	1.13325e-10	215	503	31	0.0616302	0.144186	GO:0070374	GO:BP	positive regulation of ERK1 and ERK2 cascade	18123	18877
Community_3	1	1.24539e-10	113	503	23	0.0457256	0.20354	GO:0001909	GO:BP	leukocyte mediated cytotoxicity	18123	651
Community_3	1	1.88752e-10	164	503	27	0.0536779	0.164634	GO:0002700	GO:BP	regulation of production of molecular mediator of immune response	18123	1350
Community_3	1	1.94329e-10	191	503	29	0.0576541	0.151832	GO:0002440	GO:BP	production of molecular mediator of immune response	18123	1095
Community_3	1	2.10508e-10	362	503	40	0.0795229	0.110497	GO:0002237	GO:BP	response to molecule of bacterial origin	18123	902
Community_3	1	2.78067e-10	141	503	25	0.0497018	0.177305	GO:0050671	GO:BP	positive regulation of lymphocyte proliferation	18123	15302
Community_3	1	2.97371e-10	154	503	26	0.0516899	0.168831	GO:0045580	GO:BP	regulation of T cell differentiation	18123	13354
Community_3	1	3.88452e-10	143	503	25	0.0497018	0.174825	GO:0050921	GO:BP	positive regulation of chemotaxis	18123	15480
Community_3	1	4.57192e-10	388	503	41	0.0815109	0.10567	GO:0006909	GO:BP	phagocytosis	18123	2862
Community_3	1	4.58108e-10	144	503	25	0.0497018	0.173611	GO:1903038	GO:BP	negative regulation of leukocyte cell-cell adhesion	18123	26124
Community_3	1	4.75662e-10	157	503	26	0.0516899	0.165605	GO:0046631	GO:BP	alpha-beta T cell activation	18123	14291
Community_3	1	5.61309e-10	6938	503	272	0.540755	0.0392044	GO:0051179	GO:BP	localization	18123	15694
Community_3	1	6.66091e-10	99	503	21	0.0417495	0.212121	GO:0002824	GO:BP	positive regulation of adaptive immune response based on somatic recombination of immune receptors built from immunoglobulin superfamily domains	18123	1467
Community_3	1	6.92185e-10	4829	503	208	0.413519	0.0430731	GO:0042221	GO:BP	response to chemical	18123	11657
Community_3	1	7.51143e-10	542	503	49	0.0974155	0.0904059	GO:0043410	GO:BP	positive regulation of MAPK cascade	18123	12340
Community_3	1	7.52299e-10	160	503	26	0.0516899	0.1625	GO:1902107	GO:BP	positive regulation of leukocyte differentiation	18123	25329
Community_3	1	7.52299e-10	160	503	26	0.0516899	0.1625	GO:1903708	GO:BP	positive regulation of hemopoiesis	18123	26732
Community_3	1	8.44406e-10	202	503	29	0.0576541	0.143564	GO:0050852	GO:BP	T cell receptor signaling pathway	18123	15417
Community_3	1	8.58212e-10	310	503	36	0.0715706	0.116129	GO:0070372	GO:BP	regulation of ERK1 and ERK2 cascade	18123	18875
Community_3	1	1.11985e-09	607	503	52	0.10338	0.0856672	GO:0040017	GO:BP	positive regulation of locomotion	18123	11500
Community_3	1	1.16865e-09	568	503	50	0.0994036	0.0880282	GO:0030335	GO:BP	positive regulation of cell migration	18123	7837
Community_3	1	1.19223e-09	125	503	23	0.0457256	0.184	GO:0050868	GO:BP	negative regulation of T cell activation	18123	15433
Community_3	1	1.26337e-09	1063	503	73	0.145129	0.0686736	GO:1902533	GO:BP	positive regulation of intracellular signal transduction	18123	25686
Community_3	1	1.54072e-09	592	503	51	0.101392	0.0861486	GO:2000147	GO:BP	positive regulation of cell motility	18123	29349
Community_3	1	1.69161e-09	127	503	23	0.0457256	0.181102	GO:0032652	GO:BP	regulation of interleukin-1 production	18123	8925
Community_3	1	1.69161e-09	127	503	23	0.0457256	0.181102	GO:0032612	GO:BP	interleukin-1 production	18123	8885
Community_3	1	1.85505e-09	104	503	21	0.0417495	0.201923	GO:0002821	GO:BP	positive regulation of adaptive immune response	18123	1464
Community_3	1	2.45356e-09	196	503	28	0.055666	0.142857	GO:0001906	GO:BP	cell killing	18123	649
Community_3	1	2.78737e-09	197	503	28	0.055666	0.142132	GO:0050864	GO:BP	regulation of B cell activation	18123	15429
Community_3	1	2.86069e-09	183	503	27	0.0536779	0.147541	GO:0019884	GO:BP	antigen processing and presentation of exogenous antigen	18123	7019
Community_3	1	3.16395e-09	198	503	28	0.055666	0.141414	GO:0022408	GO:BP	negative regulation of cell-cell adhesion	18123	7606
Community_3	1	3.33371e-09	228	503	30	0.0596421	0.131579	GO:0050920	GO:BP	regulation of chemotaxis	18123	15479
Community_3	1	3.52081e-09	605	503	51	0.101392	0.0842975	GO:0051272	GO:BP	positive regulation of cellular component movement	18123	15767
Community_3	1	4.24115e-09	172	503	26	0.0516899	0.151163	GO:0032675	GO:BP	regulation of interleukin-6 production	18123	8948
Community_3	1	4.24115e-09	172	503	26	0.0516899	0.151163	GO:0032635	GO:BP	interleukin-6 production	18123	8908
Community_3	1	4.86423e-09	109	503	21	0.0417495	0.192661	GO:0032651	GO:BP	regulation of interleukin-1 beta production	18123	8924
Community_3	1	4.86423e-09	109	503	21	0.0417495	0.192661	GO:0032611	GO:BP	interleukin-1 beta production	18123	8884
Community_3	1	5.2425e-09	87	503	19	0.0377734	0.218391	GO:0050672	GO:BP	negative regulation of lymphocyte proliferation	18123	15303
Community_3	1	6.09276e-09	331	503	36	0.0715706	0.108761	GO:0070371	GO:BP	ERK1 and ERK2 cascade	18123	18874
Community_3	1	6.51649e-09	88	503	19	0.0377734	0.215909	GO:0060333	GO:BP	interferon-gamma-mediated signaling pathway	18123	17158
Community_3	1	6.51649e-09	88	503	19	0.0377734	0.215909	GO:0032945	GO:BP	negative regulation of mononuclear cell proliferation	18123	9164
Community_3	1	8.69994e-09	1883	503	104	0.206759	0.055231	GO:1902531	GO:BP	regulation of intracellular signal transduction	18123	25684
Community_3	1	9.92303e-09	2319	503	120	0.238569	0.0517464	GO:0006928	GO:BP	movement of cell or subcellular component	18123	2879
Community_3	1	1.03801e-08	193	503	27	0.0536779	0.139896	GO:0048002	GO:BP	antigen processing and presentation of peptide antigen	18123	14527
Community_3	1	1.20814e-08	114	503	21	0.0417495	0.184211	GO:0071675	GO:BP	regulation of mononuclear cell migration	18123	19715
Community_3	1	1.65699e-08	308	503	34	0.0675944	0.11039	GO:0007162	GO:BP	negative regulation of cell adhesion	18123	3075
Community_3	1	1.69589e-08	104	503	20	0.0397614	0.192308	GO:0046634	GO:BP	regulation of alpha-beta T cell activation	18123	14294
Community_3	1	2.25859e-08	94	503	19	0.0377734	0.202128	GO:0070664	GO:BP	negative regulation of leukocyte proliferation	18123	19048
Community_3	1	2.33685e-08	185	503	26	0.0516899	0.140541	GO:0071706	GO:BP	tumor necrosis factor superfamily cytokine production	18123	19741
Community_3	1	2.33685e-08	185	503	26	0.0516899	0.140541	GO:1903555	GO:BP	regulation of tumor necrosis factor superfamily cytokine production	18123	26583
Community_3	1	2.45049e-08	63	503	16	0.0318091	0.253968	GO:0048247	GO:BP	lymphocyte chemotaxis	18123	14683
Community_3	1	4.01372e-08	2452	503	123	0.244533	0.0501631	GO:0050790	GO:BP	regulation of catalytic activity	18123	15368
Community_3	1	4.07542e-08	175	503	25	0.0497018	0.142857	GO:0002478	GO:BP	antigen processing and presentation of exogenous peptide antigen	18123	1133
Community_3	1	4.68388e-08	734	503	55	0.109344	0.0749319	GO:0043408	GO:BP	regulation of MAPK cascade	18123	12338
Community_3	1	5.58711e-08	1809	503	99	0.196819	0.0547264	GO:0010647	GO:BP	positive regulation of cell communication	18123	4805
Community_3	1	5.61274e-08	1626	503	92	0.182903	0.0565806	GO:0009967	GO:BP	positive regulation of signal transduction	18123	4280
Community_3	1	6.54304e-08	1814	503	99	0.196819	0.0545755	GO:0023056	GO:BP	positive regulation of signaling	18123	7675
Community_3	1	7.05277e-08	112	503	20	0.0397614	0.178571	GO:0002286	GO:BP	T cell activation involved in immune response	18123	950
Community_3	1	7.36853e-08	325	503	34	0.0675944	0.104615	GO:0007204	GO:BP	positive regulation of cytosolic calcium ion concentration	18123	3115
Community_3	1	7.63681e-08	180	503	25	0.0497018	0.138889	GO:0032640	GO:BP	tumor necrosis factor production	18123	8913
Community_3	1	7.63681e-08	180	503	25	0.0497018	0.138889	GO:0032680	GO:BP	regulation of tumor necrosis factor production	18123	8953
Community_3	1	8.53661e-08	101	503	19	0.0377734	0.188119	GO:0042100	GO:BP	B cell proliferation	18123	11570
Community_3	1	1.4572e-07	104	503	19	0.0377734	0.182692	GO:0042102	GO:BP	positive regulation of T cell proliferation	18123	11571
Community_3	1	1.49141e-07	81	503	17	0.0337972	0.209877	GO:0002312	GO:BP	B cell activation involved in immune response	18123	976
Community_3	1	1.51264e-07	21	503	10	0.0198807	0.47619	GO:0002577	GO:BP	regulation of antigen processing and presentation	18123	1230
Community_3	1	1.6735e-07	1252	503	76	0.151093	0.0607029	GO:0051336	GO:BP	regulation of hydrolase activity	18123	15822
Community_3	1	1.78228e-07	965	503	64	0.127237	0.0663212	GO:0000165	GO:BP	MAPK cascade	18123	72
Community_3	1	2.05916e-07	106	503	19	0.0377734	0.179245	GO:0045621	GO:BP	positive regulation of lymphocyte differentiation	18123	13395
Community_3	1	2.23705e-07	1113	503	70	0.139165	0.0628931	GO:0040012	GO:BP	regulation of locomotion	18123	11495
Community_3	1	2.4756e-07	95	503	18	0.0357853	0.189474	GO:0002718	GO:BP	regulation of cytokine production involved in immune response	18123	1368
Community_3	1	2.4756e-07	95	503	18	0.0357853	0.189474	GO:0002367	GO:BP	cytokine production involved in immune response	18123	1031
Community_3	1	2.71087e-07	206	503	26	0.0516899	0.126214	GO:0019722	GO:BP	calcium-mediated signaling	18123	6955
Community_3	1	2.74548e-07	1070	503	68	0.135189	0.0635514	GO:2000145	GO:BP	regulation of cell motility	18123	29347
Community_3	1	3.40684e-07	109	503	19	0.0377734	0.174312	GO:0042116	GO:BP	macrophage activation	18123	11576
Community_3	1	4.03967e-07	383	503	36	0.0715706	0.0939948	GO:0006959	GO:BP	humoral immune response	18123	2905
Community_3	1	4.67097e-07	385	503	36	0.0715706	0.0935065	GO:0001818	GO:BP	negative regulation of cytokine production	18123	596
Community_3	1	5.12042e-07	3191	503	145	0.28827	0.0454403	GO:0065009	GO:BP	regulation of molecular function	18123	18665
Community_3	1	6.03004e-07	66	503	15	0.0298211	0.227273	GO:0030888	GO:BP	regulation of B cell proliferation	18123	8066
Community_3	1	6.03004e-07	66	503	15	0.0298211	0.227273	GO:0072678	GO:BP	T cell migration	18123	20446
Community_3	1	7.12664e-07	101	503	18	0.0357853	0.178218	GO:0002495	GO:BP	antigen processing and presentation of peptide antigen via MHC class II	18123	1150
Community_3	1	7.57376e-07	67	503	15	0.0298211	0.223881	GO:0046635	GO:BP	positive regulation of alpha-beta T cell activation	18123	14295
Community_3	1	7.57376e-07	67	503	15	0.0298211	0.223881	GO:0002548	GO:BP	monocyte chemotaxis	18123	1201
Community_3	1	9.53316e-07	218	503	26	0.0516899	0.119266	GO:0002221	GO:BP	pattern recognition receptor signaling pathway	18123	887
Community_3	1	1.03315e-06	116	503	19	0.0377734	0.163793	GO:0002702	GO:BP	positive regulation of production of molecular mediator of immune response	18123	1352
Community_3	1	1.07359e-06	1008	503	64	0.127237	0.0634921	GO:0030334	GO:BP	regulation of cell migration	18123	7836
Community_3	1	1.07841e-06	359	503	34	0.0675944	0.0947075	GO:0051480	GO:BP	regulation of cytosolic calcium ion concentration	18123	15921
Community_3	1	1.10482e-06	436	503	38	0.0755467	0.087156	GO:0030099	GO:BP	myeloid cell differentiation	18123	7725
Community_3	1	1.16887e-06	32	503	11	0.0218688	0.34375	GO:0036336	GO:BP	dendritic cell migration	18123	11055
Community_3	1	1.17422e-06	104	503	18	0.0357853	0.173077	GO:0002504	GO:BP	antigen processing and presentation of peptide or polysaccharide antigen via MHC class II	18123	1159
Community_3	1	1.17989e-06	69	503	15	0.0298211	0.217391	GO:0045123	GO:BP	cellular extravasation	18123	13178
Community_3	1	1.2348e-06	92	503	17	0.0337972	0.184783	GO:0045582	GO:BP	positive regulation of T cell differentiation	18123	13356
Community_3	1	1.28689e-06	221	503	26	0.0516899	0.117647	GO:0002573	GO:BP	myeloid leukocyte differentiation	18123	1226
Community_3	1	1.35605e-06	459	503	39	0.0775348	0.0849673	GO:0006874	GO:BP	cellular calcium ion homeostasis	18123	2830
Community_3	1	1.43261e-06	440	503	38	0.0755467	0.0863636	GO:0031348	GO:BP	negative regulation of defense response	18123	8305
Community_3	1	1.44757e-06	5214	503	208	0.413519	0.0398926	GO:0006810	GO:BP	transport	18123	2779
Community_3	1	1.96404e-06	14	503	8	0.0159046	0.571429	GO:0002468	GO:BP	dendritic cell antigen processing and presentation	18123	1123
Community_3	1	1.97193e-06	2778	503	129	0.256461	0.0464363	GO:0051649	GO:BP	establishment of localization in cell	18123	16054
Community_3	1	2.08168e-06	61	503	14	0.027833	0.229508	GO:0032615	GO:BP	interleukin-12 production	18123	8888
Community_3	1	2.08168e-06	61	503	14	0.027833	0.229508	GO:0032655	GO:BP	regulation of interleukin-12 production	18123	8928
Community_3	1	2.22778e-06	72	503	15	0.0298211	0.208333	GO:0032732	GO:BP	positive regulation of interleukin-1 production	18123	9005
Community_3	1	2.24904e-06	1149	503	69	0.137177	0.0600522	GO:0051270	GO:BP	regulation of cellular component movement	18123	15765
Community_3	1	2.46474e-06	34	503	11	0.0218688	0.323529	GO:0002347	GO:BP	response to tumor cell	18123	1011
Community_3	1	2.51986e-06	2906	503	133	0.264414	0.0457674	GO:0032879	GO:BP	regulation of localization	18123	9109
Community_3	1	2.6213e-06	62	503	14	0.027833	0.225806	GO:0032623	GO:BP	interleukin-2 production	18123	8896
Community_3	1	2.6213e-06	62	503	14	0.027833	0.225806	GO:0032663	GO:BP	regulation of interleukin-2 production	18123	8936
Community_3	1	2.66943e-06	52	503	13	0.0258449	0.25	GO:0035590	GO:BP	purinergic nucleotide receptor signaling pathway	18123	10521
Community_3	1	2.84739e-06	471	503	39	0.0775348	0.0828025	GO:0055074	GO:BP	calcium ion homeostasis	18123	16829
Community_3	1	2.91248e-06	97	503	17	0.0337972	0.175258	GO:0019886	GO:BP	antigen processing and presentation of exogenous peptide antigen via MHC class II	18123	7021
Community_3	1	3.11403e-06	27	503	10	0.0198807	0.37037	GO:0060142	GO:BP	regulation of syncytium formation by plasma membrane fusion	18123	16992
Community_3	1	3.23153e-06	2057	503	103	0.204771	0.0500729	GO:0008283	GO:BP	cell population proliferation	18123	3580
Community_3	1	3.44844e-06	53	503	13	0.0258449	0.245283	GO:0001774	GO:BP	microglial cell activation	18123	560
Community_3	1	3.63359e-06	601	503	45	0.0894632	0.0748752	GO:0032102	GO:BP	negative regulation of response to external stimulus	18123	8567
Community_3	1	3.73462e-06	496	503	40	0.0795229	0.0806452	GO:0072503	GO:BP	cellular divalent inorganic cation homeostasis	18123	20361
Community_3	1	4.92219e-06	36	503	11	0.0218688	0.305556	GO:0045589	GO:BP	regulation of regulatory T cell differentiation	18123	13363
Community_3	1	5.21149e-06	45	503	12	0.0238569	0.266667	GO:0002715	GO:BP	regulation of natural killer cell mediated immunity	18123	1365
Community_3	1	5.6536e-06	55	503	13	0.0258449	0.236364	GO:0002704	GO:BP	negative regulation of leukocyte mediated immunity	18123	1354
Community_3	1	6.30339e-06	66	503	14	0.027833	0.212121	GO:0071677	GO:BP	positive regulation of mononuclear cell migration	18123	19717
Community_3	1	6.83083e-06	37	503	11	0.0218688	0.297297	GO:2000403	GO:BP	positive regulation of lymphocyte migration	18123	29600
Community_3	1	6.96413e-06	3251	503	143	0.284294	0.0439865	GO:0009966	GO:BP	regulation of signal transduction	18123	4279
Community_3	1	7.19892e-06	90	503	16	0.0318091	0.177778	GO:0001776	GO:BP	leukocyte homeostasis	18123	562
Community_3	1	9.18616e-06	146	503	20	0.0397614	0.136986	GO:0030183	GO:BP	B cell differentiation	18123	7754
Community_3	1	9.37521e-06	38	503	11	0.0218688	0.289474	GO:0042554	GO:BP	superoxide anion generation	18123	11861
Community_3	1	9.84741e-06	3634	503	155	0.308151	0.0426527	GO:0010646	GO:BP	regulation of cell communication	18123	4804
Community_3	1	1.09405e-05	373	503	33	0.0656064	0.0884718	GO:0050777	GO:BP	negative regulation of immune response	18123	15360
Community_3	1	1.09622e-05	515	503	40	0.0795229	0.0776699	GO:0072507	GO:BP	divalent inorganic cation homeostasis	18123	20365
Community_3	1	1.10615e-05	5364	503	209	0.415507	0.0389635	GO:0051234	GO:BP	establishment of localization	18123	15738
Community_3	1	1.15888e-05	163	503	21	0.0417495	0.128834	GO:0002224	GO:BP	toll-like receptor signaling pathway	18123	890
Community_3	1	1.27344e-05	39	503	11	0.0218688	0.282051	GO:0045066	GO:BP	regulatory T cell differentiation	18123	13153
Community_3	1	1.38577e-05	1459	503	79	0.157058	0.0541467	GO:2000026	GO:BP	regulation of multicellular organismal development	18123	29229
Community_3	1	1.38954e-05	94	503	16	0.0318091	0.170213	GO:0032755	GO:BP	positive regulation of interleukin-6 production	18123	9028
Community_3	1	1.42141e-05	70	503	14	0.027833	0.2	GO:0006801	GO:BP	superoxide metabolic process	18123	2770
Community_3	1	1.72609e-05	71	503	14	0.027833	0.197183	GO:0042130	GO:BP	negative regulation of T cell proliferation	18123	11588
Community_3	1	1.94228e-05	12	503	7	0.0139165	0.583333	GO:0034154	GO:BP	toll-like receptor 7 signaling pathway	18123	9750
Community_3	1	1.94515e-05	3669	503	155	0.308151	0.0422458	GO:0023051	GO:BP	regulation of signaling	18123	7670
Community_3	1	2.19728e-05	61	503	13	0.0258449	0.213115	GO:0032731	GO:BP	positive regulation of interleukin-1 beta production	18123	9004
Community_3	1	2.2829e-05	41	503	11	0.0218688	0.268293	GO:0042269	GO:BP	regulation of natural killer cell mediated cytotoxicity	18123	11678
Community_3	1	2.43345e-05	1774	503	90	0.178926	0.0507328	GO:0042127	GO:BP	regulation of cell population proliferation	18123	11585
Community_3	1	2.47241e-05	51	503	12	0.0238569	0.235294	GO:0071622	GO:BP	regulation of granulocyte chemotaxis	18123	19669
Community_3	1	2.71068e-05	62	503	13	0.0258449	0.209677	GO:2000401	GO:BP	regulation of lymphocyte migration	18123	29598
Community_3	1	2.94123e-05	33	503	10	0.0198807	0.30303	GO:0032673	GO:BP	regulation of interleukin-4 production	18123	8946
Community_3	1	2.94123e-05	33	503	10	0.0198807	0.30303	GO:0032633	GO:BP	interleukin-4 production	18123	8906
Community_3	1	3.01626e-05	42	503	11	0.0218688	0.261905	GO:0001913	GO:BP	T cell mediated cytotoxicity	18123	655
Community_3	1	3.13404e-05	52	503	12	0.0238569	0.230769	GO:0002711	GO:BP	positive regulation of T cell mediated immunity	18123	1361
Community_3	1	3.31301e-05	493	503	38	0.0755467	0.0770791	GO:0043087	GO:BP	regulation of GTPase activity	18123	12171
Community_3	1	3.33525e-05	142	503	19	0.0377734	0.133803	GO:0050729	GO:BP	positive regulation of inflammatory response	18123	15326
Community_3	1	4.06405e-05	34	503	10	0.0198807	0.294118	GO:0002335	GO:BP	mature B cell differentiation	18123	999
Community_3	1	4.08888e-05	260	503	26	0.0516899	0.1	GO:0045637	GO:BP	regulation of myeloid cell differentiation	18123	13411
Community_3	1	4.15437e-05	414	503	34	0.0675944	0.0821256	GO:0043547	GO:BP	positive regulation of GTPase activity	18123	12435
Community_3	1	4.24441e-05	26	503	9	0.0178926	0.346154	GO:0032753	GO:BP	positive regulation of interleukin-4 production	18123	9026
Community_3	1	4.34272e-05	1339	503	73	0.145129	0.0545183	GO:0007186	GO:BP	G protein-coupled receptor signaling pathway	18123	3097
Community_3	1	5.54946e-05	35	503	10	0.0198807	0.285714	GO:0050869	GO:BP	negative regulation of B cell activation	18123	15434
Community_3	1	6.21091e-05	27	503	9	0.0178926	0.333333	GO:1905523	GO:BP	positive regulation of macrophage migration	18123	28387
Community_3	1	6.22456e-05	104	503	16	0.0318091	0.153846	GO:0035710	GO:BP	CD4-positive, alpha-beta T cell activation	18123	10606
Community_3	1	6.45082e-05	322	503	29	0.0576541	0.0900621	GO:0019932	GO:BP	second-messenger-mediated signaling	18123	7039
Community_3	1	7.15852e-05	105	503	16	0.0318091	0.152381	GO:1903557	GO:BP	positive regulation of tumor necrosis factor superfamily cytokine production	18123	26585
Community_3	1	7.29336e-05	67	503	13	0.0258449	0.19403	GO:2000514	GO:BP	regulation of CD4-positive, alpha-beta T cell activation	18123	29705
Community_3	1	8.21507e-05	269	503	26	0.0516899	0.0966543	GO:0140546	GO:BP	defense response to symbiont	18123	23186
Community_3	1	8.21507e-05	269	503	26	0.0516899	0.0966543	GO:0051607	GO:BP	defense response to virus	18123	16015
Community_3	1	8.50245e-05	46	503	11	0.0218688	0.23913	GO:0002707	GO:BP	negative regulation of lymphocyte mediated immunity	18123	1357
Community_3	1	8.86921e-05	366	503	31	0.0616302	0.0846995	GO:0009615	GO:BP	response to virus	18123	3999
Community_3	1	8.92912e-05	28	503	9	0.0178926	0.321429	GO:0002313	GO:BP	mature B cell differentiation involved in immune response	18123	977
Community_3	1	8.92912e-05	28	503	9	0.0178926	0.321429	GO:0010818	GO:BP	T cell chemotaxis	18123	4965
Community_3	1	9.42021e-05	107	503	16	0.0318091	0.149533	GO:0002698	GO:BP	negative regulation of immune effector process	18123	1348
Community_3	1	0.000110853	273	503	26	0.0516899	0.0952381	GO:0048872	GO:BP	homeostasis of number of cells	18123	15206
Community_3	1	0.000118067	123	503	17	0.0337972	0.138211	GO:0002761	GO:BP	regulation of myeloid leukocyte differentiation	18123	1405
Community_3	1	0.000132601	38	503	10	0.0198807	0.263158	GO:2000516	GO:BP	positive regulation of CD4-positive, alpha-beta T cell activation	18123	29707
Community_3	1	0.000157791	97	503	15	0.0298211	0.154639	GO:0030316	GO:BP	osteoclast differentiation	18123	7821
Community_3	1	0.00016435	1174	503	65	0.129225	0.0553663	GO:0051241	GO:BP	negative regulation of multicellular organismal process	18123	15745
Community_3	1	0.000176029	30	503	9	0.0178926	0.3	GO:0002717	GO:BP	positive regulation of natural killer cell mediated immunity	18123	1367
Community_3	1	0.000231895	598	503	41	0.0815109	0.0685619	GO:0006875	GO:BP	cellular metal ion homeostasis	18123	2831
Community_3	1	0.000262119	693	503	45	0.0894632	0.0649351	GO:0006873	GO:BP	cellular ion homeostasis	18123	2829
Community_3	1	0.000266072	985	503	57	0.11332	0.057868	GO:0008284	GO:BP	positive regulation of cell population proliferation	18123	3581
Community_3	1	0.000274015	101	503	15	0.0298211	0.148515	GO:0032760	GO:BP	positive regulation of tumor necrosis factor production	18123	9033
Community_3	1	0.000297509	1985	503	94	0.186879	0.0473552	GO:0042592	GO:BP	homeostatic process	18123	11869
Community_3	1	0.000316807	163	503	19	0.0377734	0.116564	GO:0030168	GO:BP	platelet activation	18123	7747
Community_3	1	0.000328444	32	503	9	0.0178926	0.28125	GO:0090022	GO:BP	regulation of neutrophil chemotaxis	18123	21108
Community_3	1	0.00036854	64	503	12	0.0238569	0.1875	GO:0002720	GO:BP	positive regulation of cytokine production involved in immune response	18123	1370
Community_3	1	0.000371203	678	503	44	0.0874751	0.0648968	GO:0030003	GO:BP	cellular cation homeostasis	18123	7690
Community_3	1	0.000376422	24	503	8	0.0159046	0.333333	GO:0060143	GO:BP	positive regulation of syncytium formation by plasma membrane fusion	18123	16993
Community_3	1	0.000413957	11	503	6	0.0119284	0.545455	GO:0098883	GO:BP	synapse pruning	18123	22200
Community_3	1	0.000470926	135	503	17	0.0337972	0.125926	GO:0050853	GO:BP	B cell receptor signaling pathway	18123	15418
Community_3	1	0.00049917	54	503	11	0.0218688	0.203704	GO:0002820	GO:BP	negative regulation of adaptive immune response	18123	1463
Community_3	1	0.000505576	2621	503	115	0.228628	0.0438764	GO:0050793	GO:BP	regulation of developmental process	18123	15370
Community_3	1	0.000540175	25	503	8	0.0159046	0.32	GO:0045954	GO:BP	positive regulation of natural killer cell mediated cytotoxicity	18123	13704
Community_3	1	0.00058456	34	503	9	0.0178926	0.264706	GO:0007202	GO:BP	activation of phospholipase C activity	18123	3113
Community_3	1	0.000619882	4116	503	163	0.324056	0.0396016	GO:0065008	GO:BP	regulation of biological quality	18123	18664
Community_3	1	0.000668841	359	503	29	0.0576541	0.0807799	GO:0050728	GO:BP	negative regulation of inflammatory response	18123	15325
Community_3	1	0.00067503	18	503	7	0.0139165	0.388889	GO:0045591	GO:BP	positive regulation of regulatory T cell differentiation	18123	13365
Community_3	1	0.000683322	1354	503	70	0.139165	0.0516987	GO:0051094	GO:BP	positive regulation of developmental process	18123	15617
Community_3	1	0.000713495	766	503	47	0.0934394	0.0613577	GO:0098771	GO:BP	inorganic ion homeostasis	18123	22147
Community_3	1	0.000728575	671	503	43	0.0854871	0.0640835	GO:0055065	GO:BP	metal ion homeostasis	18123	16820
Community_3	1	0.000736064	7	503	5	0.00994036	0.714286	GO:0043313	GO:BP	regulation of neutrophil degranulation	18123	12282
Community_3	1	0.000736064	7	503	5	0.00994036	0.714286	GO:1904141	GO:BP	positive regulation of microglial cell migration	18123	27107
Community_3	1	0.00073885	68	503	12	0.0238569	0.176471	GO:0002228	GO:BP	natural killer cell mediated immunity	18123	893
Community_3	1	0.00073885	68	503	12	0.0238569	0.176471	GO:0050766	GO:BP	positive regulation of phagocytosis	18123	15349
Community_3	1	0.00075161	45	503	10	0.0198807	0.222222	GO:0042088	GO:BP	T-helper 1 type immune response	18123	11566
Community_3	1	0.000761389	26	503	8	0.0159046	0.307692	GO:1901623	GO:BP	regulation of lymphocyte chemotaxis	18123	24872
Community_3	1	0.000761389	26	503	8	0.0159046	0.307692	GO:0002407	GO:BP	dendritic cell chemotaxis	18123	1063
Community_3	1	0.000767698	35	503	9	0.0178926	0.257143	GO:0001914	GO:BP	regulation of T cell mediated cytotoxicity	18123	656
Community_3	1	0.000767836	301	503	26	0.0516899	0.0863787	GO:0043270	GO:BP	positive regulation of ion transport	18123	12253
Community_3	1	0.000808492	12	503	6	0.0119284	0.5	GO:0002430	GO:BP	complement receptor mediated signaling pathway	18123	1085
Community_3	1	0.000861737	264	503	24	0.0477137	0.0909091	GO:0051924	GO:BP	regulation of calcium ion transport	18123	16232
Community_3	1	0.000892496	57	503	11	0.0218688	0.192982	GO:0031663	GO:BP	lipopolysaccharide-mediated signaling pathway	18123	8453
Community_3	1	0.000936773	46	503	10	0.0198807	0.217391	GO:0010863	GO:BP	positive regulation of phospholipase C activity	18123	4997
Community_3	1	0.00104329	19	503	7	0.0139165	0.368421	GO:1901739	GO:BP	regulation of myoblast fusion	18123	24974
Community_3	1	0.00104329	19	503	7	0.0139165	0.368421	GO:1903975	GO:BP	regulation of glial cell migration	18123	26957
Community_3	1	0.00104329	19	503	7	0.0139165	0.368421	GO:0002888	GO:BP	positive regulation of myeloid leukocyte mediated immunity	18123	1531
Community_3	1	0.00105179	728	503	45	0.0894632	0.0618132	GO:0043269	GO:BP	regulation of ion transport	18123	12252
Community_3	1	0.00105582	27	503	8	0.0159046	0.296296	GO:0032703	GO:BP	negative regulation of interleukin-2 production	18123	8976
Community_3	1	0.00106984	951	503	54	0.107356	0.0567823	GO:0051050	GO:BP	positive regulation of transport	18123	15587
Community_3	1	0.00108404	1237	503	65	0.129225	0.0525465	GO:1901701	GO:BP	cellular response to oxygen-containing compound	18123	24938
Community_3	1	0.00112702	754	503	46	0.0914513	0.061008	GO:0055080	GO:BP	cation homeostasis	18123	16834
Community_3	1	0.00113499	520	503	36	0.0715706	0.0692308	GO:0007264	GO:BP	small GTPase mediated signal transduction	18123	3168
Community_3	1	0.00120041	144	503	17	0.0337972	0.118056	GO:0002218	GO:BP	activation of innate immune response	18123	885
Community_3	1	0.00122846	113	503	15	0.0298211	0.132743	GO:0046632	GO:BP	alpha-beta T cell differentiation	18123	14292
Community_3	1	0.00133306	4	503	4	0.00795229	1	GO:0002503	GO:BP	peptide antigen assembly with MHC class II protein complex	18123	1158
Community_3	1	0.00133306	4	503	4	0.00795229	1	GO:0002399	GO:BP	MHC class II protein complex assembly	18123	1055
Community_3	1	0.00134706	85	503	13	0.0258449	0.152941	GO:0043367	GO:BP	CD4-positive, alpha-beta T cell differentiation	18123	12306
Community_3	1	0.0014301	48	503	10	0.0198807	0.208333	GO:1900274	GO:BP	regulation of phospholipase C activity	18123	23583
Community_3	1	0.00146628	13	503	6	0.0119284	0.461538	GO:1903977	GO:BP	positive regulation of glial cell migration	18123	26959
Community_3	1	0.00151758	100	503	14	0.027833	0.14	GO:0050764	GO:BP	regulation of phagocytosis	18123	15347
Community_3	1	0.00151758	100	503	14	0.027833	0.14	GO:0002377	GO:BP	immunoglobulin production	18123	1039
Community_3	1	0.00154614	115	503	15	0.0298211	0.130435	GO:1901222	GO:BP	regulation of NIK/NF-kappaB signaling	18123	24512
Community_3	1	0.00158543	273	503	24	0.0477137	0.0879121	GO:0010959	GO:BP	regulation of metal ion transport	18123	5090
Community_3	1	0.00175263	49	503	10	0.0198807	0.204082	GO:0032692	GO:BP	negative regulation of interleukin-1 production	18123	8965
Community_3	1	0.00187629	3519	503	142	0.282306	0.0403524	GO:0051641	GO:BP	cellular localization	18123	16046
Community_3	1	0.00191793	8	503	5	0.00994036	0.625	GO:1904124	GO:BP	microglial cell migration	18123	27090
Community_3	1	0.00191793	8	503	5	0.00994036	0.625	GO:1904139	GO:BP	regulation of microglial cell migration	18123	27105
Community_3	1	0.00213696	50	503	10	0.0198807	0.2	GO:0030225	GO:BP	macrophage differentiation	18123	7787
Community_3	1	0.00222248	75	503	12	0.0238569	0.16	GO:0002292	GO:BP	T cell differentiation involved in immune response	18123	956
Community_3	1	0.00229411	21	503	7	0.0139165	0.333333	GO:0140131	GO:BP	positive regulation of lymphocyte chemotaxis	18123	23030
Community_3	1	0.00258665	30	503	8	0.0159046	0.266667	GO:0001773	GO:BP	myeloid dendritic cell activation	18123	559
Community_3	1	0.00258665	30	503	8	0.0159046	0.266667	GO:2000406	GO:BP	positive regulation of T cell migration	18123	29603
Community_3	1	0.00259286	51	503	10	0.0198807	0.196078	GO:0043370	GO:BP	regulation of CD4-positive, alpha-beta T cell differentiation	18123	12309
Community_3	1	0.00328449	22	503	7	0.0139165	0.318182	GO:0002418	GO:BP	immune response to tumor cell	18123	1074
Community_3	1	0.0035438	65	503	11	0.0218688	0.169231	GO:0045670	GO:BP	regulation of osteoclast differentiation	18123	13444
Community_3	1	0.0035438	65	503	11	0.0218688	0.169231	GO:0042267	GO:BP	natural killer cell mediated cytotoxicity	18123	11676
Community_3	1	0.0039432	814	503	47	0.0934394	0.0577396	GO:0050801	GO:BP	ion homeostasis	18123	15376
Community_3	1	0.00407421	157	503	17	0.0337972	0.10828	GO:0008360	GO:BP	regulation of cell shape	18123	3612
Community_3	1	0.00407856	42	503	9	0.0178926	0.214286	GO:0032691	GO:BP	negative regulation of interleukin-1 beta production	18123	8964
Community_3	1	0.00407856	42	503	9	0.0178926	0.214286	GO:1902622	GO:BP	regulation of neutrophil migration	18123	25756
Community_3	1	0.00407857	15	503	6	0.0119284	0.4	GO:0035589	GO:BP	G protein-coupled purinergic nucleotide receptor signaling pathway	18123	10520
Community_3	1	0.00421669	9	503	5	0.00994036	0.555556	GO:0002291	GO:BP	T cell activation via T cell receptor contact with antigen bound to MHC molecule on antigen presenting cell	18123	955
Community_3	1	0.00442677	32	503	8	0.0159046	0.25	GO:0043372	GO:BP	positive regulation of CD4-positive, alpha-beta T cell differentiation	18123	12311
Community_3	1	0.00460894	23	503	7	0.0139165	0.304348	GO:0032928	GO:BP	regulation of superoxide anion generation	18123	9153
Community_3	1	0.0050325	43	503	9	0.0178926	0.209302	GO:0030890	GO:BP	positive regulation of B cell proliferation	18123	8068
Community_3	1	0.0050325	43	503	9	0.0178926	0.209302	GO:2000404	GO:BP	regulation of T cell migration	18123	29601
Community_3	1	0.0050325	43	503	9	0.0178926	0.209302	GO:1905521	GO:BP	regulation of macrophage migration	18123	28385
Community_3	1	0.00503404	1998	503	90	0.178926	0.045045	GO:0006915	GO:BP	apoptotic process	18123	2868
Community_3	1	0.00521345	441	503	31	0.0616302	0.0702948	GO:0006816	GO:BP	calcium ion transport	18123	2785
Community_3	1	0.00537331	55	503	10	0.0198807	0.181818	GO:0002886	GO:BP	regulation of myeloid leukocyte mediated immunity	18123	1529
Community_3	1	0.005631	68	503	11	0.0218688	0.161765	GO:0050854	GO:BP	regulation of antigen receptor-mediated signaling pathway	18123	15419
Community_3	1	0.00613692	1748	503	81	0.161034	0.0463387	GO:1901700	GO:BP	response to oxygen-containing compound	18123	24937
Community_3	1	0.00635175	24	503	7	0.0139165	0.291667	GO:0002710	GO:BP	negative regulation of T cell mediated immunity	18123	1360
Community_3	1	0.00635175	24	503	7	0.0139165	0.291667	GO:0090023	GO:BP	positive regulation of neutrophil chemotaxis	18123	21109
Community_3	1	0.00648259	680	503	41	0.0815109	0.0602941	GO:0009611	GO:BP	response to wounding	18123	3996
Community_3	1	0.00653354	69	503	11	0.0218688	0.15942	GO:1901224	GO:BP	positive regulation of NIK/NF-kappaB signaling	18123	24514
Community_3	1	0.00673853	83	503	12	0.0238569	0.144578	GO:2000106	GO:BP	regulation of leukocyte apoptotic process	18123	29308
Community_3	1	0.00684213	1839	503	84	0.166998	0.045677	GO:0051049	GO:BP	regulation of transport	18123	15586
Community_3	1	0.00727705	34	503	8	0.0159046	0.235294	GO:0090322	GO:BP	regulation of superoxide metabolic process	18123	21391
Community_3	1	0.00740902	238	503	21	0.0417495	0.0882353	GO:0038093	GO:BP	Fc receptor signaling pathway	18123	11210
Community_3	1	0.0075486	57	503	10	0.0198807	0.175439	GO:0140253	GO:BP	cell-cell fusion	18123	23080
Community_3	1	0.0075486	57	503	10	0.0198807	0.175439	GO:1905517	GO:BP	macrophage migration	18123	28381
Community_3	1	0.0075486	57	503	10	0.0198807	0.175439	GO:0061756	GO:BP	leukocyte adhesion to vascular endothelial cell	18123	18409
Community_3	1	0.0075486	57	503	10	0.0198807	0.175439	GO:0000768	GO:BP	syncytium formation by plasma membrane fusion	18123	299
Community_3	1	0.0082407	10	503	5	0.00994036	0.5	GO:0002579	GO:BP	positive regulation of antigen processing and presentation	18123	1232
Community_3	1	0.00862402	221	503	20	0.0397614	0.0904977	GO:0016064	GO:BP	immunoglobulin mediated immune response	18123	5684
Community_3	1	0.00883943	1938	503	87	0.172962	0.0448916	GO:0048585	GO:BP	negative regulation of response to stimulus	18123	14942
Community_3	1	0.00920575	35	503	8	0.0159046	0.228571	GO:0045730	GO:BP	respiratory burst	18123	13500
Community_3	1	0.00935429	387	503	28	0.055666	0.0723514	GO:0018108	GO:BP	peptidyl-tyrosine phosphorylation	18123	6023
Community_3	1	0.00947757	892	503	49	0.0974155	0.0549327	GO:0045597	GO:BP	positive regulation of cell differentiation	18123	13371
Community_3	1	0.0104505	59	503	10	0.0198807	0.169492	GO:0006949	GO:BP	syncytium formation	18123	2896
Community_3	1	0.0105869	224	503	20	0.0397614	0.0892857	GO:0019724	GO:BP	B cell mediated immunity	18123	6956
Community_3	1	0.010834	390	503	28	0.055666	0.0717949	GO:0018212	GO:BP	peptidyl-tyrosine modification	18123	6114
Community_3	1	0.0115041	26	503	7	0.0139165	0.269231	GO:0001916	GO:BP	positive regulation of T cell mediated cytotoxicity	18123	658
Community_3	1	0.0115351	73	503	11	0.0218688	0.150685	GO:0002637	GO:BP	regulation of immunoglobulin production	18123	1290
Community_3	1	0.0122331	349	503	26	0.0516899	0.0744986	GO:0042742	GO:BP	defense response to bacterium	18123	11958
Community_3	1	0.0136066	956	503	51	0.101392	0.0533473	GO:0033993	GO:BP	response to lipid	18123	9659
Community_3	1	0.0138087	104	503	13	0.0258449	0.125	GO:0032637	GO:BP	interleukin-8 production	18123	8910
Community_3	1	0.0138087	104	503	13	0.0258449	0.125	GO:0032677	GO:BP	regulation of interleukin-8 production	18123	8950
Community_3	1	0.0138087	104	503	13	0.0258449	0.125	GO:0045639	GO:BP	positive regulation of myeloid cell differentiation	18123	13413
Community_3	1	0.0140903	18	503	6	0.0119284	0.333333	GO:2001185	GO:BP	regulation of CD8-positive, alpha-beta T cell activation	18123	30331
Community_3	1	0.0140903	18	503	6	0.0119284	0.333333	GO:0032695	GO:BP	negative regulation of interleukin-12 production	18123	8968
Community_3	1	0.0142729	61	503	10	0.0198807	0.163934	GO:0032613	GO:BP	interleukin-10 production	18123	8886
Community_3	1	0.0142729	61	503	10	0.0198807	0.163934	GO:0032653	GO:BP	regulation of interleukin-10 production	18123	8926
Community_3	1	0.0143271	854	503	47	0.0934394	0.0550351	GO:0055082	GO:BP	cellular chemical homeostasis	18123	16836
Community_3	1	0.0143819	37	503	8	0.0159046	0.216216	GO:0002724	GO:BP	regulation of T cell cytokine production	18123	1374
Community_3	1	0.0143819	37	503	8	0.0159046	0.216216	GO:0002369	GO:BP	T cell cytokine production	18123	1033
Community_3	1	0.014763	11	503	5	0.00994036	0.454545	GO:0002604	GO:BP	regulation of dendritic cell antigen processing and presentation	18123	1257
Community_3	1	0.014763	11	503	5	0.00994036	0.454545	GO:0045657	GO:BP	positive regulation of monocyte differentiation	18123	13431
Community_3	1	0.0151609	27	503	7	0.0139165	0.259259	GO:0071624	GO:BP	positive regulation of granulocyte chemotaxis	18123	19671
Community_3	1	0.0151609	27	503	7	0.0139165	0.259259	GO:0036037	GO:BP	CD8-positive, alpha-beta T cell activation	18123	10860
Community_3	1	0.0153907	290	503	23	0.0457256	0.0793103	GO:0007249	GO:BP	I-kappaB kinase/NF-kappaB signaling	18123	3155
Community_3	1	0.0158139	49	503	9	0.0178926	0.183673	GO:0002823	GO:BP	negative regulation of adaptive immune response based on somatic recombination of immune receptors built from immunoglobulin superfamily domains	18123	1466
Community_3	1	0.0166005	62	503	10	0.0198807	0.16129	GO:0010518	GO:BP	positive regulation of phospholipase activity	18123	4697
Community_3	1	0.0166019	355	503	26	0.0516899	0.0732394	GO:0007599	GO:BP	hemostasis	18123	3473
Community_3	1	0.01708	106	503	13	0.0258449	0.122642	GO:1902106	GO:BP	negative regulation of leukocyte differentiation	18123	25328
Community_3	1	0.0177782	38	503	8	0.0159046	0.210526	GO:0030224	GO:BP	monocyte differentiation	18123	7786
Community_3	1	0.0189583	107	503	13	0.0258449	0.121495	GO:0002832	GO:BP	negative regulation of response to biotic stimulus	18123	1475
Community_3	1	0.0191249	6	503	4	0.00795229	0.666667	GO:0002501	GO:BP	peptide antigen assembly with MHC protein complex	18123	1156
Community_3	1	0.0192491	63	503	10	0.0198807	0.15873	GO:0045576	GO:BP	mast cell activation	18123	13350
Community_3	1	0.0192491	63	503	10	0.0198807	0.15873	GO:0032757	GO:BP	positive regulation of interleukin-8 production	18123	9030
Community_3	1	0.0192491	63	503	10	0.0198807	0.15873	GO:0002260	GO:BP	lymphocyte homeostasis	18123	924
Community_3	1	0.0196001	77	503	11	0.0218688	0.142857	GO:0032720	GO:BP	negative regulation of tumor necrosis factor production	18123	8993
Community_3	1	0.0201119	19	503	6	0.0119284	0.315789	GO:0048245	GO:BP	eosinophil chemotaxis	18123	14681
Community_3	1	0.0201119	19	503	6	0.0119284	0.315789	GO:0032930	GO:BP	positive regulation of superoxide anion generation	18123	9155
Community_3	1	0.0201119	19	503	6	0.0119284	0.315789	GO:0002837	GO:BP	regulation of immune response to tumor cell	18123	1480
Community_3	1	0.0201119	19	503	6	0.0119284	0.315789	GO:0002834	GO:BP	regulation of response to tumor cell	18123	1477
Community_3	1	0.0210164	108	503	13	0.0258449	0.12037	GO:0071887	GO:BP	leukocyte apoptotic process	18123	19845
Community_3	1	0.0218274	39	503	8	0.0159046	0.205128	GO:0045622	GO:BP	regulation of T-helper cell differentiation	18123	13396
Community_3	1	0.023422	3873	503	148	0.294235	0.0382133	GO:0009893	GO:BP	positive regulation of metabolic process	18123	4226
Community_3	1	0.0243788	1003	503	52	0.10338	0.0518445	GO:0010562	GO:BP	positive regulation of phosphorus metabolic process	18123	4726
Community_3	1	0.0243788	1003	503	52	0.10338	0.0518445	GO:0045937	GO:BP	positive regulation of phosphate metabolic process	18123	13689
Community_3	1	0.0247305	12	503	5	0.00994036	0.416667	GO:0001768	GO:BP	establishment of T cell polarity	18123	555
Community_3	1	0.0252183	79	503	11	0.0218688	0.139241	GO:1903556	GO:BP	negative regulation of tumor necrosis factor superfamily cytokine production	18123	26584
Community_3	1	0.0253942	29	503	7	0.0139165	0.241379	GO:1902624	GO:BP	positive regulation of neutrophil migration	18123	25758
Community_3	1	0.0253942	29	503	7	0.0139165	0.241379	GO:0002825	GO:BP	regulation of T-helper 1 type immune response	18123	1468
Community_3	1	0.0257308	110	503	13	0.0258449	0.118182	GO:1903707	GO:BP	negative regulation of hemopoiesis	18123	26731
Community_3	1	0.0280599	20	503	6	0.0119284	0.3	GO:0001911	GO:BP	negative regulation of leukocyte mediated cytotoxicity	18123	653
Community_3	1	0.0294977	66	503	10	0.0198807	0.151515	GO:0042093	GO:BP	T-helper cell differentiation	18123	11568
Community_3	1	0.0313516	112	503	13	0.0258449	0.116071	GO:0007229	GO:BP	integrin-mediated signaling pathway	18123	3138
Community_3	1	0.0317159	986	503	51	0.101392	0.0517241	GO:0019725	GO:BP	cellular homeostasis	18123	6957
Community_3	1	0.0322862	41	503	8	0.0159046	0.195122	GO:0032735	GO:BP	positive regulation of interleukin-12 production	18123	9008
Community_3	1	0.0323357	30	503	7	0.0139165	0.233333	GO:0001782	GO:BP	B cell homeostasis	18123	568
Community_3	1	0.0323357	30	503	7	0.0139165	0.233333	GO:0032607	GO:BP	interferon-alpha production	18123	8880
Community_3	1	0.0323357	30	503	7	0.0139165	0.233333	GO:0032647	GO:BP	regulation of interferon-alpha production	18123	8920
Community_3	1	0.0335309	555	503	34	0.0675944	0.0612613	GO:0042060	GO:BP	wound healing	18123	11547
Community_3	1	0.0360141	2158	503	92	0.182903	0.0426321	GO:0012501	GO:BP	programmed cell death	18123	5130
Community_3	1	0.036365	1688	503	76	0.151093	0.0450237	GO:0045595	GO:BP	regulation of cell differentiation	18123	13369
Community_3	1	0.0383662	21	503	6	0.0119284	0.285714	GO:0150146	GO:BP	cell junction disassembly	18123	23290
Community_3	1	0.0386844	68	503	10	0.0198807	0.147059	GO:0002294	GO:BP	CD4-positive, alpha-beta T cell differentiation involved in immune response	18123	958
Community_3	1	0.0386844	68	503	10	0.0198807	0.147059	GO:0046637	GO:BP	regulation of alpha-beta T cell differentiation	18123	14297
Community_3	1	0.0392706	13	503	5	0.00994036	0.384615	GO:1902563	GO:BP	regulation of neutrophil activation	18123	25706
Community_3	1	0.0392706	13	503	5	0.00994036	0.384615	GO:0001767	GO:BP	establishment of lymphocyte polarity	18123	554
Community_3	1	0.0399308	351	503	25	0.0497018	0.0712251	GO:0007596	GO:BP	blood coagulation	18123	3470
Community_3	1	0.0407746	31	503	7	0.0139165	0.225806	GO:0050901	GO:BP	leukocyte tethering or rolling	18123	15460
Community_3	1	0.0436434	7	503	4	0.00795229	0.571429	GO:0002396	GO:BP	MHC protein complex assembly	18123	1052
Community_3	1	0.0441337	69	503	10	0.0198807	0.144928	GO:0002293	GO:BP	alpha-beta T cell differentiation involved in immune response	18123	957
Community_3	1	0.0441337	69	503	10	0.0198807	0.144928	GO:0002287	GO:BP	alpha-beta T cell activation involved in immune response	18123	951
Community_3	1	0.0459102	116	503	13	0.0258449	0.112069	GO:0002758	GO:BP	innate immune response-activating signal transduction	18123	1402
Community_3	1	0.0466519	151	503	15	0.0298211	0.0993377	GO:0050871	GO:BP	positive regulation of B cell activation	18123	15436
Community_3	1	0.0477058	100	503	12	0.0238569	0.12	GO:0032642	GO:BP	regulation of chemokine production	18123	8915
Community_3	1	4.89267e-39	6178	534	324	0.606742	0.0524442	GO:0071944	GO:CC	cell periphery	18964	3132
Community_3	1	2.25114e-37	5680	534	305	0.571161	0.0536972	GO:0005886	GO:CC	plasma membrane	18964	515
Community_3	1	3.36915e-26	2433	534	165	0.308989	0.0678175	GO:0031410	GO:CC	cytoplasmic vesicle	18964	1322
Community_3	1	4.27843e-26	2438	534	165	0.308989	0.0676784	GO:0097708	GO:CC	intracellular vesicle	18964	3497
Community_3	1	6.26082e-26	308	534	55	0.102996	0.178571	GO:0030667	GO:CC	secretory granule membrane	18964	1125
Community_3	1	1.40245e-23	1643	534	126	0.235955	0.076689	GO:0005887	GO:CC	integral component of plasma membrane	18964	516
Community_3	1	3.22882e-23	1725	534	129	0.241573	0.0747826	GO:0031226	GO:CC	intrinsic component of plasma membrane	18964	1239
Community_3	1	1.2358e-22	9829	534	392	0.734082	0.039882	GO:0016020	GO:CC	membrane	18964	850
Community_3	1	1.22566e-21	622	534	71	0.132959	0.114148	GO:0098552	GO:CC	side of membrane	18964	3551
Community_3	1	1.63818e-21	5873	534	276	0.516854	0.0469947	GO:0031224	GO:CC	intrinsic component of membrane	18964	1237
Community_3	1	1.7762e-21	857	534	84	0.157303	0.0980163	GO:0030141	GO:CC	secretory granule	18964	1080
Community_3	1	4.16164e-21	1183	534	100	0.187266	0.0845309	GO:0012506	GO:CC	vesicle membrane	18964	818
Community_3	1	8.32921e-21	896	534	85	0.159176	0.0948661	GO:0009986	GO:CC	cell surface	18964	791
Community_3	1	1.07767e-20	5718	534	269	0.503745	0.0470444	GO:0016021	GO:CC	integral component of membrane	18964	851
Community_3	1	1.06495e-19	163	534	36	0.0674157	0.220859	GO:0070820	GO:CC	tertiary granule	18964	2895
Community_3	1	2.281e-19	789	534	77	0.144195	0.0975919	GO:0030659	GO:CC	cytoplasmic vesicle membrane	18964	1118
Community_3	1	1.68238e-17	1027	534	86	0.161049	0.083739	GO:0099503	GO:CC	secretory vesicle	18964	3780
Community_3	1	2.00881e-17	409	534	52	0.0973783	0.127139	GO:0009897	GO:CC	external side of plasma membrane	18964	784
Community_3	1	9.68621e-16	4058	534	201	0.376404	0.0495318	GO:0031982	GO:CC	vesicle	18964	1453
Community_3	1	1.06893e-15	16	534	13	0.0243446	0.8125	GO:0042613	GO:CC	MHC class II protein complex	18964	2057
Community_3	1	3.37559e-15	158	534	31	0.0580524	0.196203	GO:0042581	GO:CC	specific granule	18964	2041
Community_3	1	8.36211e-15	72	534	22	0.0411985	0.305556	GO:0070821	GO:CC	tertiary granule membrane	18964	2896
Community_3	1	9.84734e-15	90	534	24	0.0449438	0.266667	GO:0035579	GO:CC	specific granule membrane	18964	1864
Community_3	1	8.58118e-14	24	534	14	0.0262172	0.583333	GO:0042611	GO:CC	MHC protein complex	18964	2055
Community_3	1	2.26772e-12	184	534	30	0.0561798	0.163043	GO:0101002	GO:CC	ficolin-1-rich granule	18964	3800
Community_3	1	9.81629e-12	60	534	18	0.0337079	0.3	GO:0101003	GO:CC	ficolin-1-rich granule membrane	18964	3801
Community_3	1	1.9551e-11	2165	534	121	0.226592	0.0558891	GO:0098588	GO:CC	bounding membrane of organelle	18964	3582
Community_3	1	2.03986e-09	335	534	36	0.0674157	0.107463	GO:0030139	GO:CC	endocytic vesicle	18964	1078
Community_3	1	2.32685e-09	723	534	56	0.104869	0.077455	GO:0000323	GO:CC	lytic vacuole	18964	67
Community_3	1	2.32685e-09	723	534	56	0.104869	0.077455	GO:0005764	GO:CC	lysosome	18964	409
Community_3	1	1.11533e-08	818	534	59	0.110487	0.0721271	GO:0005773	GO:CC	vacuole	18964	417
Community_3	1	2.56365e-08	4651	534	197	0.368914	0.0423565	GO:0012505	GO:CC	endomembrane system	18964	817
Community_3	1	2.19152e-07	25	534	10	0.0187266	0.4	GO:0071556	GO:CC	integral component of lumenal side of endoplasmic reticulum membrane	18964	3071
Community_3	1	2.19152e-07	25	534	10	0.0187266	0.4	GO:0098553	GO:CC	lumenal side of endoplasmic reticulum membrane	18964	3552
Community_3	1	1.46728e-06	190	534	23	0.0430712	0.121053	GO:0030666	GO:CC	endocytic vesicle membrane	18964	1124
Community_3	1	5.06575e-06	33	534	10	0.0187266	0.30303	GO:0098576	GO:CC	lumenal side of membrane	18964	3575
Community_3	1	3.19417e-05	72	534	13	0.0243446	0.180556	GO:0030669	GO:CC	clathrin-coated endocytic vesicle membrane	18964	1127
Community_3	1	3.83756e-05	993	534	58	0.108614	0.0584089	GO:0005768	GO:CC	endosome	18964	413
Community_3	1	4.09772e-05	339	534	29	0.0543071	0.0855457	GO:0098857	GO:CC	membrane microdomain	18964	3658
Community_3	1	4.09772e-05	339	534	29	0.0543071	0.0855457	GO:0045121	GO:CC	membrane raft	18964	2437
Community_3	1	8.74146e-05	520	534	37	0.0692884	0.0711538	GO:0010008	GO:CC	endosome membrane	18964	795
Community_3	1	0.000103037	395	534	31	0.0580524	0.078481	GO:0098852	GO:CC	lytic vacuole membrane	18964	3654
Community_3	1	0.000103037	395	534	31	0.0580524	0.078481	GO:0005765	GO:CC	lysosomal membrane	18964	410
Community_3	1	0.000200894	450	534	33	0.0617978	0.0733333	GO:0005774	GO:CC	vacuolar membrane	18964	418
Community_3	1	0.000322087	4564	534	177	0.331461	0.0387818	GO:0005576	GO:CC	extracellular region	18964	241
Community_3	1	0.000409299	89	534	13	0.0243446	0.146067	GO:0045334	GO:CC	clathrin-coated endocytic vesicle	18964	2495
Community_3	1	0.000660289	139	534	16	0.0299625	0.115108	GO:0045335	GO:CC	phagocytic vesicle	18964	2496
Community_3	1	0.0010421	44	534	9	0.0168539	0.204545	GO:0001772	GO:CC	immunological synapse	18964	190
Community_3	1	0.00128797	57	534	10	0.0187266	0.175439	GO:0012507	GO:CC	ER to Golgi transport vesicle membrane	18964	819
Community_3	1	0.00249275	696	534	41	0.076779	0.058908	GO:0098797	GO:CC	plasma membrane protein complex	18964	3628
Community_3	1	0.00516694	3644	534	142	0.265918	0.0389682	GO:0031090	GO:CC	organelle membrane	18964	1217
Community_3	1	0.00630677	13	534	5	0.0093633	0.384615	GO:0001931	GO:CC	uropod	18964	193
Community_3	1	0.00630677	13	534	5	0.0093633	0.384615	GO:0031254	GO:CC	cell trailing edge	18964	1263
Community_3	1	0.0066496	114	534	13	0.0243446	0.114035	GO:0030665	GO:CC	clathrin-coated vesicle membrane	18964	1123
Community_3	1	0.0151002	90	534	11	0.0205993	0.122222	GO:0030134	GO:CC	COPII-coated ER to Golgi transport vesicle	18964	1074
Community_3	1	0.0199545	16	534	5	0.0093633	0.3125	GO:0061702	GO:CC	inflammasome complex	18964	2642
Community_3	1	0.0294739	27	534	6	0.011236	0.222222	GO:0001891	GO:CC	phagocytic cup	18964	191
Community_3	1	0.0354145	3595	534	136	0.254682	0.0378303	GO:0005615	GO:CC	extracellular space	18964	278
Community_3	1	0.0395059	320	534	22	0.0411985	0.06875	GO:0034774	GO:CC	secretory granule lumen	18964	1801
Community_3	1	0.0472302	324	534	22	0.0411985	0.0679012	GO:0060205	GO:CC	cytoplasmic vesicle lumen	18964	2600
Community_3	1	0.0484689	55	534	8	0.0149813	0.145455	GO:1904724	GO:CC	tertiary granule lumen	18964	4074
Community_3	1	2.92472e-25	133	520	38	0.0730769	0.285714	GO:0140375	GO:MF	immune receptor activity	18679	11845
Community_3	1	6.37535e-23	1549	520	120	0.230769	0.0774693	GO:0038023	GO:MF	signaling receptor activity	18679	6505
Community_3	1	6.37535e-23	1549	520	120	0.230769	0.0774693	GO:0060089	GO:MF	molecular transducer activity	18679	9593
Community_3	1	2.79744e-21	1331	520	107	0.205769	0.0803907	GO:0004888	GO:MF	transmembrane signaling receptor activity	18679	1435
Community_3	1	8.74148e-11	49	520	16	0.0307692	0.326531	GO:0008009	GO:MF	chemokine activity	18679	1922
Community_3	1	2.16225e-10	1551	520	94	0.180769	0.0606061	GO:0005102	GO:MF	signaling receptor binding	18679	1606
Community_3	1	4.56968e-10	72	520	18	0.0346154	0.25	GO:0042379	GO:MF	chemokine receptor binding	18679	6645
Community_3	1	1.78635e-09	99	520	20	0.0384615	0.20202	GO:0004896	GO:MF	cytokine receptor activity	18679	1440
Community_3	1	5.9412e-09	277	520	32	0.0615385	0.115523	GO:0030246	GO:MF	carbohydrate binding	18679	4775
Community_3	1	2.16015e-08	274	520	31	0.0596154	0.113139	GO:0005126	GO:MF	cytokine receptor binding	18679	1626
Community_3	1	5.72133e-08	8	520	7	0.0134615	0.875	GO:0032395	GO:MF	MHC class II receptor activity	18679	5374
Community_3	1	5.78139e-08	235	520	28	0.0538462	0.119149	GO:0005125	GO:MF	cytokine activity	18679	1625
Community_3	1	3.38869e-07	25	520	10	0.0192308	0.4	GO:0023023	GO:MF	MHC protein complex binding	18679	4716
Community_3	1	1.95787e-06	78	520	15	0.0288462	0.192308	GO:0038024	GO:MF	cargo receptor activity	18679	6506
Community_3	1	1.98651e-06	22	520	9	0.0173077	0.409091	GO:0019865	GO:MF	immunoglobulin binding	18679	4607
Community_3	1	3.14337e-06	48	520	12	0.0230769	0.25	GO:0048020	GO:MF	CCR chemokine receptor binding	18679	8373
Community_3	1	8.11092e-06	292	520	28	0.0538462	0.0958904	GO:0001664	GO:MF	G protein-coupled receptor binding	18679	307
Community_3	1	1.70799e-05	163	520	20	0.0384615	0.122699	GO:0003823	GO:MF	antigen binding	18679	511
Community_3	1	4.07858e-05	140	520	18	0.0346154	0.128571	GO:0019955	GO:MF	cytokine binding	18679	4630
Community_3	1	4.56e-05	22	520	8	0.0153846	0.363636	GO:0016502	GO:MF	nucleotide receptor activity	18679	3567
Community_3	1	4.56e-05	22	520	8	0.0153846	0.363636	GO:0033691	GO:MF	sialic acid binding	18679	5575
Community_3	1	4.56e-05	22	520	8	0.0153846	0.363636	GO:0001614	GO:MF	purinergic nucleotide receptor activity	18679	280
Community_3	1	5.08155e-05	10	520	6	0.0115385	0.6	GO:0019864	GO:MF	IgG binding	18679	4606
Community_3	1	0.000109161	11	520	6	0.0115385	0.545455	GO:0004875	GO:MF	complement receptor activity	18679	1429
Community_3	1	0.000111773	17	520	7	0.0134615	0.411765	GO:0023026	GO:MF	MHC class II protein complex binding	18679	4719
Community_3	1	0.00020193	26	520	8	0.0153846	0.307692	GO:0001637	GO:MF	G protein-coupled chemoattractant receptor activity	18679	298
Community_3	1	0.00020193	26	520	8	0.0153846	0.307692	GO:0004950	GO:MF	chemokine receptor activity	18679	1486
Community_3	1	0.00055493	39	520	9	0.0173077	0.230769	GO:0042287	GO:MF	MHC protein binding	18679	6625
Community_3	1	0.000685774	30	520	8	0.0153846	0.266667	GO:0042605	GO:MF	peptide antigen binding	18679	6667
Community_3	1	0.000798386	730	520	44	0.0846154	0.060274	GO:0008047	GO:MF	enzyme activator activity	18679	1944
Community_3	1	0.000968831	1304	520	66	0.126923	0.0506135	GO:0044877	GO:MF	protein-containing complex binding	18679	7129
Community_3	1	0.00107517	15	520	6	0.0115385	0.4	GO:0045028	GO:MF	G protein-coupled purinergic nucleotide receptor activity	18679	7134
Community_3	1	0.00121838	23	520	7	0.0134615	0.304348	GO:0016493	GO:MF	C-C chemokine receptor activity	18679	3558
Community_3	1	0.00133635	484	520	33	0.0634615	0.0681818	GO:0030695	GO:MF	GTPase regulator activity	18679	4935
Community_3	1	0.00167895	24	520	7	0.0134615	0.291667	GO:0038187	GO:MF	pattern recognition receptor activity	18679	6552
Community_3	1	0.00167895	24	520	7	0.0134615	0.291667	GO:0019957	GO:MF	C-C chemokine binding	18679	4632
Community_3	1	0.00170816	5	520	4	0.00769231	0.8	GO:0001851	GO:MF	complement component C3b binding	18679	334
Community_3	1	0.00216437	495	520	33	0.0634615	0.0666667	GO:0048018	GO:MF	receptor ligand activity	18679	8371
Community_3	1	0.00291494	502	520	33	0.0634615	0.0657371	GO:0030546	GO:MF	signaling receptor activator activity	18679	4875
Community_3	1	0.00371351	18	520	6	0.0115385	0.333333	GO:0045236	GO:MF	CXCR chemokine receptor binding	18679	7167
Community_3	1	0.00501132	6	520	4	0.00769231	0.666667	GO:0042289	GO:MF	MHC class II protein binding	18679	6627
Community_3	1	0.00501132	6	520	4	0.00769231	0.666667	GO:0031726	GO:MF	CCR1 chemokine receptor binding	18679	5146
Community_3	1	0.0076887	526	520	33	0.0634615	0.0627376	GO:0060589	GO:MF	nucleoside-triphosphatase regulator activity	18679	9603
Community_3	1	0.00774142	456	520	30	0.0576923	0.0657895	GO:0005096	GO:MF	GTPase activator activity	18679	1605
Community_3	1	0.0108735	83	520	11	0.0211538	0.13253	GO:0001540	GO:MF	amyloid-beta binding	18679	255
Community_3	1	0.0166758	33	520	7	0.0134615	0.212121	GO:0019956	GO:MF	chemokine binding	18679	4631
Community_3	1	0.0215416	216	520	18	0.0346154	0.0833333	GO:0005085	GO:MF	guanyl-nucleotide exchange factor activity	18679	1599
Community_3	1	0.0393721	9	520	4	0.00769231	0.444444	GO:0042609	GO:MF	CD4 receptor binding	18679	6669
Community_3	1	0.0452342	17	520	5	0.00961538	0.294118	GO:0050664	GO:MF	oxidoreductase activity, acting on NAD(P)H, oxygen as acceptor	18679	9047
Community_3	1	4.24214e-19	87	285	29	0.101754	0.333333	KEGG:05150	KEGG	Staphylococcus aureus infection	8000	417
Community_3	1	1.34565e-17	190	285	39	0.136842	0.205263	KEGG:04062	KEGG	Chemokine signaling pathway	8000	236
Community_3	1	1.83877e-17	98	285	29	0.101754	0.295918	KEGG:04061	KEGG	Viral protein interaction with cytokine and cytokine receptor	8000	235
Community_3	1	9.01306e-17	95	285	28	0.0982456	0.294737	KEGG:04640	KEGG	Hematopoietic cell lineage	8000	313
Community_3	1	1.24079e-15	72	285	24	0.0842105	0.333333	KEGG:05140	KEGG	Leishmaniasis	8000	411
Community_3	1	2.68851e-14	125	285	29	0.101754	0.232	KEGG:04380	KEGG	Osteoclast differentiation	8000	289
Community_3	1	8.4254e-14	293	285	43	0.150877	0.146758	KEGG:04060	KEGG	Cytokine-cytokine receptor interaction	8000	234
Community_3	1	2.38872e-12	88	285	23	0.0807018	0.261364	KEGG:05323	KEGG	Rheumatoid arthritis	8000	461
Community_3	1	2.59302e-12	147	285	29	0.101754	0.197279	KEGG:04145	KEGG	Phagosome	8000	262
Community_3	1	6.58026e-11	37	285	15	0.0526316	0.405405	KEGG:05332	KEGG	Graft-versus-host disease	8000	463
Community_3	1	2.75669e-10	175	285	29	0.101754	0.165714	KEGG:05152	KEGG	Tuberculosis	8000	418
Community_3	1	3.07635e-10	34	285	14	0.0491228	0.411765	KEGG:05330	KEGG	Allograft rejection	8000	462
Community_3	1	7.30417e-10	146	285	26	0.0912281	0.178082	KEGG:04514	KEGG	Cell adhesion molecules	8000	295
Community_3	1	3.8851e-09	27	285	12	0.0421053	0.444444	KEGG:05310	KEGG	Asthma	8000	457
Community_3	1	4.22888e-09	40	285	14	0.0491228	0.35	KEGG:04940	KEGG	Type I diabetes mellitus	8000	372
Community_3	1	5.5389e-09	56	285	16	0.0561404	0.285714	KEGG:05416	KEGG	Viral myocarditis	8000	469
Community_3	1	2.58926e-08	45	285	14	0.0491228	0.311111	KEGG:04672	KEGG	Intestinal immune network for IgA production	8000	324
Community_3	1	2.99623e-08	62	285	16	0.0561404	0.258065	KEGG:05321	KEGG	Inflammatory bowel disease	8000	459
Community_3	1	9.21338e-08	49	285	14	0.0491228	0.285714	KEGG:05320	KEGG	Autoimmune thyroid disease	8000	458
Community_3	1	1.67379e-07	69	285	16	0.0561404	0.231884	KEGG:04612	KEGG	Antigen processing and presentation	8000	302
Community_3	1	3.54958e-07	104	285	19	0.0666667	0.182692	KEGG:04659	KEGG	Th17 cell differentiation	8000	317
Community_3	1	8.03074e-07	109	285	19	0.0666667	0.174312	KEGG:05145	KEGG	Toxoplasmosis	8000	415
Community_3	1	1.21053e-06	89	285	17	0.0596491	0.191011	KEGG:04658	KEGG	Th1 and Th2 cell differentiation	8000	316
Community_3	1	3.8451e-06	132	285	20	0.0701754	0.151515	KEGG:05322	KEGG	Systemic lupus erythematosus	8000	460
Community_3	1	5.51053e-06	189	285	24	0.0842105	0.126984	KEGG:04613	KEGG	Neutrophil extracellular trap formation	8000	303
Community_3	1	6.20515e-06	123	285	19	0.0666667	0.154472	KEGG:04650	KEGG	Natural killer cell mediated cytotoxicity	8000	314
Community_3	1	9.80593e-06	79	285	15	0.0526316	0.189873	KEGG:04662	KEGG	B cell receptor signaling pathway	8000	319
Community_3	1	0.000250175	76	285	13	0.045614	0.171053	KEGG:05133	KEGG	Pertussis	8000	408
Community_3	1	0.000892017	169	285	19	0.0666667	0.112426	KEGG:05164	KEGG	Influenza A	8000	423
Community_3	1	0.000907667	85	285	13	0.045614	0.152941	KEGG:04610	KEGG	Complement and coagulation cascades	8000	300
Community_3	1	0.00148137	102	285	14	0.0491228	0.137255	KEGG:04064	KEGG	NF-kappa B signaling pathway	8000	237
Community_3	1	0.00286347	216	285	21	0.0736842	0.0972222	KEGG:05166	KEGG	Human T-cell leukemia virus 1 infection	8000	425
Community_3	1	0.00517928	49	285	9	0.0315789	0.183673	KEGG:05144	KEGG	Malaria	8000	414
Community_3	1	0.00603414	177	285	18	0.0631579	0.101695	KEGG:04621	KEGG	NOD-like receptor signaling pathway	8000	306
Community_3	1	0.0134103	124	285	14	0.0491228	0.112903	KEGG:04611	KEGG	Platelet activation	8000	301
Community_3	1	0.0211155	114	285	13	0.045614	0.114035	KEGG:04670	KEGG	Leukocyte transendothelial migration	8000	323
Community_3	1	0.0301229	37	285	7	0.0245614	0.189189	KEGG:05340	KEGG	Primary immunodeficiency	8000	464
Community_3	1	6.93313e-60	2038	381	217	0.569554	0.106477	REAC:R-HSA-168256	REAC	Immune System	10622	1071
Community_3	1	2.68851e-33	1090	381	127	0.333333	0.116514	REAC:R-HSA-168249	REAC	Innate Immune System	10622	1100
Community_3	1	6.73837e-27	476	381	76	0.199475	0.159664	REAC:R-HSA-6798695	REAC	Neutrophil degranulation	10622	1458
Community_3	1	3.65679e-23	181	381	45	0.11811	0.248619	REAC:R-HSA-198933	REAC	Immunoregulatory interactions between a Lymphoid and a non-Lymphoid cell	10622	1072
Community_3	1	4.16286e-19	799	381	87	0.228346	0.108886	REAC:R-HSA-1280218	REAC	Adaptive Immune System	10622	111
Community_3	1	6.07098e-13	696	381	70	0.183727	0.100575	REAC:R-HSA-1280215	REAC	Cytokine Signaling in Immune system	10622	393
Community_3	1	1.33411e-12	57	381	20	0.0524934	0.350877	REAC:R-HSA-380108	REAC	Chemokine receptors bind chemokines	10622	323
Community_3	1	4.92922e-11	328	381	43	0.112861	0.131098	REAC:R-HSA-373076	REAC	Class A/1 (Rhodopsin-like receptors)	10622	340
Community_3	1	6.18056e-10	459	381	50	0.131234	0.108932	REAC:R-HSA-500792	REAC	GPCR ligand binding	10622	931
Community_3	1	1.77379e-09	23	381	12	0.0314961	0.521739	REAC:R-HSA-202427	REAC	Phosphorylation of CD3 and TCR zeta chains	10622	1601
Community_3	1	4.69536e-08	35	381	13	0.0341207	0.371429	REAC:R-HSA-202433	REAC	Generation of second messenger molecules	10622	952
Community_3	1	8.11772e-08	87	381	19	0.0498688	0.218391	REAC:R-HSA-877300	REAC	Interferon gamma signaling	10622	1125
Community_3	1	2.06121e-07	20	381	10	0.0262467	0.5	REAC:R-HSA-202430	REAC	Translocation of ZAP-70 to Immunological synapse	10622	2355
Community_3	1	3.36092e-07	33	381	12	0.0314961	0.363636	REAC:R-HSA-2172127	REAC	DAP12 interactions	10622	400
Community_3	1	7.0573e-07	195	381	27	0.0708661	0.138462	REAC:R-HSA-375276	REAC	Peptide ligand-binding receptors	10622	1578
Community_3	1	1.67498e-06	45	381	13	0.0341207	0.288889	REAC:R-HSA-6783783	REAC	Interleukin-10 signaling	10622	1130
Community_3	1	4.75551e-06	398	381	39	0.102362	0.0979899	REAC:R-HSA-418594	REAC	G alpha (i) signalling events	10622	899
Community_3	1	1.15154e-05	193	381	25	0.0656168	0.129534	REAC:R-HSA-913531	REAC	Interferon Signaling	10622	1123
Community_3	1	3.55603e-05	24	381	9	0.023622	0.375	REAC:R-HSA-389948	REAC	PD-1 signaling	10622	1515
Community_3	1	0.000120583	120	381	18	0.0472441	0.15	REAC:R-HSA-202403	REAC	TCR signaling	10622	2207
Community_3	1	0.000124808	673	381	51	0.133858	0.0757801	REAC:R-HSA-109582	REAC	Hemostasis	10622	1021
Community_3	1	0.0015363	459	381	37	0.0971129	0.08061	REAC:R-HSA-449147	REAC	Signaling by Interleukins	10622	2054
Community_3	1	0.00616018	32	381	8	0.0209974	0.25	REAC:R-HSA-397795	REAC	G-protein beta:gamma signalling	10622	909
Community_3	1	0.00754571	190	381	20	0.0524934	0.105263	REAC:R-HSA-202733	REAC	Cell surface interactions at the vascular wall	10622	306
Community_3	1	0.00760812	1142	381	68	0.178478	0.0595447	REAC:R-HSA-372790	REAC	Signaling by GPCR	10622	2049
Community_3	1	0.00973175	25	381	7	0.0183727	0.28	REAC:R-HSA-2424491	REAC	DAP12 signaling	10622	401
Community_3	1	0.0113176	67	381	11	0.0288714	0.164179	REAC:R-HSA-388841	REAC	Costimulation by the CD28 family	10622	379
Community_3	1	0.0159577	123	381	15	0.0393701	0.121951	REAC:R-HSA-2132295	REAC	MHC class II antigen presentation	10622	1256
Community_3	1	0.0442114	303	381	25	0.0656168	0.0825083	REAC:R-HSA-9658195	REAC	Leishmania infection	10622	1202
Community_3	1	0.0498605	8	381	4	0.0104987	0.5	REAC:R-HSA-1236973	REAC	Cross-presentation of particulate exogenous antigens (phagosomes)	10622	383
Community_3	1	1.48648e-16	63	283	24	0.0848057	0.380952	WP:WP3945	WP	TYROBP Causal Network	7562	45
Community_3	1	2.57757e-15	165	283	35	0.123675	0.212121	WP:WP3929	WP	Chemokine signaling pathway	7562	218
Community_3	1	7.58657e-15	88	283	26	0.0918728	0.295455	WP:WP2328	WP	Allograft Rejection	7562	91
Community_3	1	1.06461e-13	40	283	18	0.0636042	0.45	WP:WP3937	WP	Microglia Pathogen Phagocytosis Pathway	7562	404
Community_3	1	3.19887e-06	99	283	18	0.0636042	0.181818	WP:WP2806	WP	Human Complement System	7562	387
Community_3	1	3.29508e-06	68	283	15	0.0530035	0.220588	WP:WP5039	WP	SARS-CoV-2 Innate Immunity Evasion and Cell-specific immune response	7562	611
Community_3	1	9.83014e-06	130	283	20	0.0706714	0.153846	WP:WP4217	WP	Ebola Virus Pathway on Host	7562	92
Community_3	1	0.000581615	13	283	6	0.0212014	0.461538	WP:WP3892	WP	Development of pulmonary dendritic cells and macrophage subsets	7562	436
Community_3	1	0.00101749	37	283	9	0.0318021	0.243243	WP:WP619	WP	Type II interferon signaling (IFNG)	7562	605
Community_3	1	0.00122321	29	283	8	0.0282686	0.275862	WP:WP4494	WP	Selective expression of chemokine receptors during T-cell polarization	7562	316
Community_3	1	0.00128133	9	283	5	0.0176678	0.555556	WP:WP4146	WP	Macrophage markers	7562	538
Community_3	1	0.00249894	62	283	11	0.0388693	0.177419	WP:WP2849	WP	Hematopoietic Stem Cell Differentiation	7562	434
Community_3	1	0.0124611	255	283	23	0.0812721	0.0901961	WP:WP455	WP	GPCRs, Class A Rhodopsin-like	7562	61
Community_3	1	0.0142691	21	283	6	0.0212014	0.285714	WP:WP4884	WP	Pathogenesis of SARS-CoV-2 Mediated by nsp9-nsp10 Complex	7562	137
Community_3	1	0.0184144	41	283	8	0.0282686	0.195122	WP:WP1433	WP	Nucleotide-binding Oligomerization Domain (NOD) pathway	7562	474
Community_3	1	0.0190089	22	283	6	0.0212014	0.272727	WP:WP545	WP	Complement Activation	7562	629
Community_3	1	0.02536	15	283	5	0.0176678	0.333333	WP:WP5063	WP	FOXP3 in COVID-19	7562	517
Community_3	1	0.0349294	34	283	7	0.024735	0.205882	WP:WP4900	WP	Purinergic signaling	7562	228
Community_3	1	0.0422831	35	283	7	0.024735	0.2	WP:WP3617	WP	Photodynamic therapy-induced NF-kB survival signaling	7562	406
Community_3	1	0.0443287	98	283	12	0.0424028	0.122449	WP:WP23	WP	B Cell Receptor Signaling Pathway	7562	647
Community_3	1	0.0491288	17	283	5	0.0176678	0.294118	WP:WP4462	WP	Platelet-mediated interactions with vascular and circulating cells	7562	635
Community_4	1	4.39622e-15	1158	453	83	0.183223	0.0716753	GO:0035295	GO:BP	tube development	18123	10319
Community_4	1	5.43554e-15	715	453	63	0.139073	0.0881119	GO:0048514	GO:BP	blood vessel morphogenesis	18123	14881
Community_4	1	6.37835e-15	956	453	74	0.163355	0.0774059	GO:0035239	GO:BP	tube morphogenesis	18123	10284
Community_4	1	7.46376e-14	797	453	65	0.143488	0.0815558	GO:0001568	GO:BP	blood vessel development	18123	472
Community_4	1	7.9596e-14	1215	453	83	0.183223	0.0683128	GO:0072359	GO:BP	circulatory system development	18123	20273
Community_4	1	1.88307e-13	834	453	66	0.145695	0.0791367	GO:0001944	GO:BP	vasculature development	18123	680
Community_4	1	3.32833e-12	621	453	54	0.119205	0.0869565	GO:0001525	GO:BP	angiogenesis	18123	445
Community_4	1	6.44369e-12	1209	453	79	0.174393	0.0653433	GO:0048646	GO:BP	anatomical structure formation involved in morphogenesis	18123	14992
Community_4	1	6.9984e-12	632	453	54	0.119205	0.085443	GO:0003013	GO:BP	circulatory system process	18123	1598
Community_4	1	1.21422e-11	4116	453	176	0.388521	0.04276	GO:0065008	GO:BP	regulation of biological quality	18123	18664
Community_4	1	2.12316e-11	8000	453	281	0.620309	0.035125	GO:0032501	GO:BP	multicellular organismal process	18123	8831
Community_4	1	1.11215e-10	548	453	48	0.10596	0.0875912	GO:0008015	GO:BP	blood circulation	18123	3513
Community_4	1	6.20904e-10	1238	453	76	0.16777	0.0613893	GO:0048878	GO:BP	chemical homeostasis	18123	15212
Community_4	1	1.35409e-09	2816	453	130	0.286976	0.0461648	GO:0009653	GO:BP	anatomical structure morphogenesis	18123	4034
Community_4	1	7.56408e-09	258	453	30	0.0662252	0.116279	GO:0003018	GO:BP	vascular process in circulatory system	18123	1603
Community_4	1	1.49985e-07	1985	453	97	0.214128	0.0488665	GO:0042592	GO:BP	homeostatic process	18123	11869
Community_4	1	5.28989e-07	533	453	41	0.0905077	0.0769231	GO:0048871	GO:BP	multicellular organismal homeostasis	18123	15205
Community_4	1	5.81929e-07	1509	453	79	0.174393	0.0523526	GO:0022610	GO:BP	biological adhesion	18123	7625
Community_4	1	7.96832e-07	2888	453	124	0.273731	0.0429363	GO:0051239	GO:BP	regulation of multicellular organismal process	18123	15743
Community_4	1	1.13306e-06	1502	453	78	0.172185	0.0519308	GO:0007155	GO:BP	cell adhesion	18123	3068
Community_4	1	1.24345e-05	814	453	50	0.110375	0.0614251	GO:0050801	GO:BP	ion homeostasis	18123	15376
Community_4	1	1.35677e-05	5095	453	184	0.406181	0.0361138	GO:0048731	GO:BP	system development	18123	15076
Community_4	1	2.58039e-05	13	453	7	0.0154525	0.538462	GO:0043129	GO:BP	surfactant homeostasis	18123	12200
Community_4	1	2.80975e-05	361	453	30	0.0662252	0.0831025	GO:0045765	GO:BP	regulation of angiogenesis	18123	13533
Community_4	1	2.93437e-05	9487	453	296	0.653422	0.0312006	GO:0050896	GO:BP	response to stimulus	18123	15456
Community_4	1	3.05488e-05	6938	453	232	0.512141	0.033439	GO:0051179	GO:BP	localization	18123	15694
Community_4	1	3.68755e-05	5670	453	198	0.437086	0.0349206	GO:0007275	GO:BP	multicellular organism development	18123	3179
Community_4	1	3.89797e-05	766	453	47	0.103753	0.0613577	GO:0098771	GO:BP	inorganic ion homeostasis	18123	22147
Community_4	1	4.09649e-05	367	453	30	0.0662252	0.0817439	GO:1901342	GO:BP	regulation of vasculature development	18123	24619
Community_4	1	4.28741e-05	6164	453	211	0.465784	0.034231	GO:0048856	GO:BP	anatomical structure development	18123	15191
Community_4	1	4.71686e-05	2306	453	100	0.220751	0.0433651	GO:0003008	GO:BP	system process	18123	1593
Community_4	1	5.75416e-05	84	453	14	0.0309051	0.166667	GO:0001570	GO:BP	vasculogenesis	18123	474
Community_4	1	6.16032e-05	144	453	18	0.0397351	0.125	GO:0003158	GO:BP	endothelium development	18123	1738
Community_4	1	9.26487e-05	15	453	7	0.0154525	0.466667	GO:0048875	GO:BP	chemical homeostasis within a tissue	18123	15209
Community_4	1	0.000101283	6678	453	223	0.492274	0.0333932	GO:0032502	GO:BP	developmental process	18123	8832
Community_4	1	0.000105944	519	453	36	0.0794702	0.0693642	GO:0050878	GO:BP	regulation of body fluid levels	18123	15440
Community_4	1	0.000126161	1610	453	76	0.16777	0.047205	GO:0006811	GO:BP	ion transport	18123	2780
Community_4	1	0.000134119	2906	453	117	0.258278	0.0402615	GO:0032879	GO:BP	regulation of localization	18123	9109
Community_4	1	0.000182951	754	453	45	0.0993377	0.0596817	GO:0055080	GO:BP	cation homeostasis	18123	16834
Community_4	1	0.000285565	272	453	24	0.0529801	0.0882353	GO:0001894	GO:BP	tissue homeostasis	18123	641
Community_4	1	0.0003906	671	453	41	0.0905077	0.0611028	GO:0055065	GO:BP	metal ion homeostasis	18123	16820
Community_4	1	0.000428583	598	453	38	0.0838852	0.0635452	GO:0007507	GO:BP	heart development	18123	3387
Community_4	1	0.00046182	46	453	10	0.0220751	0.217391	GO:0043114	GO:BP	regulation of vascular permeability	18123	12191
Community_4	1	0.000598855	1492	453	70	0.154525	0.0469169	GO:0046903	GO:BP	secretion	18123	14485
Community_4	1	0.0010001	334	453	26	0.0573951	0.0778443	GO:0060562	GO:BP	epithelial tube morphogenesis	18123	17375
Community_4	1	0.00100212	3457	453	130	0.286976	0.0376049	GO:0010033	GO:BP	response to organic substance	18123	4320
Community_4	1	0.00106425	292	453	24	0.0529801	0.0821918	GO:0003015	GO:BP	heart process	18123	1600
Community_4	1	0.00109652	1729	453	77	0.169978	0.0445344	GO:0009719	GO:BP	response to endogenous stimulus	18123	4080
Community_4	1	0.00120538	294	453	24	0.0529801	0.0816327	GO:1903522	GO:BP	regulation of blood circulation	18123	26551
Community_4	1	0.00143095	1467	453	68	0.15011	0.0463531	GO:0071495	GO:BP	cellular response to endogenous stimulus	18123	19572
Community_4	1	0.00144112	255	453	22	0.0485651	0.0862745	GO:0003007	GO:BP	heart morphogenesis	18123	1592
Community_4	1	0.00165179	1413	453	66	0.145695	0.0467091	GO:0140352	GO:BP	export from cell	18123	23108
Community_4	1	0.00176589	126	453	15	0.0331126	0.119048	GO:0045446	GO:BP	endothelial cell differentiation	18123	13287
Community_4	1	0.00213622	282	453	23	0.0507726	0.0815603	GO:0060047	GO:BP	heart contraction	18123	16914
Community_4	1	0.00310019	3701	453	135	0.298013	0.0364766	GO:0048513	GO:BP	animal organ development	18123	14880
Community_4	1	0.00342533	5214	453	177	0.390728	0.0339471	GO:0006810	GO:BP	transport	18123	2779
Community_4	1	0.00382628	57	453	10	0.0220751	0.175439	GO:0055078	GO:BP	sodium ion homeostasis	18123	16832
Community_4	1	0.00404536	5153	453	175	0.386313	0.0339608	GO:0048523	GO:BP	negative regulation of cellular process	18123	14890
Community_4	1	0.00504635	1459	453	66	0.145695	0.0452365	GO:2000026	GO:BP	regulation of multicellular organismal development	18123	29229
Community_4	1	0.00510457	103	453	13	0.0286976	0.126214	GO:0060840	GO:BP	artery development	18123	17645
Community_4	1	0.005143	741	453	41	0.0905077	0.0553306	GO:0071363	GO:BP	cellular response to growth factor stimulus	18123	19448
Community_4	1	0.00593317	2319	453	93	0.205298	0.0401035	GO:0006928	GO:BP	movement of cell or subcellular component	18123	2879
Community_4	1	0.00651379	2621	453	102	0.225166	0.0389164	GO:0050793	GO:BP	regulation of developmental process	18123	15370
Community_4	1	0.00704563	4829	453	165	0.364238	0.0341686	GO:0042221	GO:BP	response to chemical	18123	11657
Community_4	1	0.0073381	303	453	23	0.0507726	0.0759076	GO:0072001	GO:BP	renal system development	18123	19930
Community_4	1	0.00794285	621	453	36	0.0794702	0.057971	GO:0044057	GO:BP	regulation of system process	18123	12641
Community_4	1	0.00922317	5364	453	179	0.395143	0.0333706	GO:0051234	GO:BP	establishment of localization	18123	15738
Community_4	1	0.0093805	77	453	11	0.0242826	0.142857	GO:0048844	GO:BP	artery morphogenesis	18123	15179
Community_4	1	0.0105594	127	453	14	0.0309051	0.110236	GO:0002576	GO:BP	platelet degranulation	18123	1229
Community_4	1	0.0107277	5861	453	192	0.423841	0.0327589	GO:0048519	GO:BP	negative regulation of biological process	18123	14886
Community_4	1	0.0117809	1048	453	51	0.112583	0.0486641	GO:0022603	GO:BP	regulation of anatomical structure morphogenesis	18123	7618
Community_4	1	0.0120351	1497	453	66	0.145695	0.0440882	GO:0051240	GO:BP	positive regulation of multicellular organismal process	18123	15744
Community_4	1	0.0120656	6937	453	220	0.485651	0.031714	GO:0023052	GO:BP	signaling	18123	7671
Community_4	1	0.0124187	1079	453	52	0.11479	0.0481928	GO:0009887	GO:BP	animal organ morphogenesis	18123	4220
Community_4	1	0.0128728	769	453	41	0.0905077	0.053316	GO:0070848	GO:BP	response to growth factor	18123	19148
Community_4	1	0.0142808	19	453	6	0.013245	0.315789	GO:0010744	GO:BP	positive regulation of macrophage derived foam cell differentiation	18123	4894
Community_4	1	0.0143031	1660	453	71	0.156733	0.0427711	GO:0016477	GO:BP	cell migration	18123	5837
Community_4	1	0.0148716	339	453	24	0.0529801	0.0707965	GO:0001655	GO:BP	urogenital system development	18123	488
Community_4	1	0.0173513	1210	453	56	0.12362	0.046281	GO:0006812	GO:BP	cation transport	18123	2781
Community_4	1	0.0176708	190	453	17	0.0375276	0.0894737	GO:0045766	GO:BP	positive regulation of angiogenesis	18123	13534
Community_4	1	0.0176708	190	453	17	0.0375276	0.0894737	GO:1904018	GO:BP	positive regulation of vasculature development	18123	26992
Community_4	1	0.0202465	3443	453	124	0.273731	0.0360151	GO:0070887	GO:BP	cellular response to chemical stimulus	18123	19167
Community_4	1	0.0221852	419	453	27	0.0596026	0.0644391	GO:0030198	GO:BP	extracellular matrix organization	18123	7761
Community_4	1	0.0231691	420	453	27	0.0596026	0.0642857	GO:0043062	GO:BP	extracellular structure organization	18123	12159
Community_4	1	0.0245184	446	453	28	0.0618102	0.0627803	GO:0042391	GO:BP	regulation of membrane potential	18123	11753
Community_4	1	0.0249482	2039	453	82	0.181015	0.0402158	GO:0040011	GO:BP	locomotion	18123	11494
Community_4	1	0.0252572	422	453	27	0.0596026	0.063981	GO:0045229	GO:BP	external encapsulating structure organization	18123	13241
Community_4	1	0.0259534	876	453	44	0.0971302	0.0502283	GO:0098660	GO:BP	inorganic ion transmembrane transport	18123	22072
Community_4	1	0.0263059	70	453	10	0.0220751	0.142857	GO:0030193	GO:BP	regulation of blood coagulation	18123	7758
Community_4	1	0.0273015	1169	453	54	0.119205	0.0461933	GO:0034220	GO:BP	ion transmembrane transport	18123	9802
Community_4	1	0.0279665	1351	453	60	0.13245	0.0444115	GO:0032940	GO:BP	secretion by cell	18123	9160
Community_4	1	0.0310863	854	453	43	0.0949227	0.0503513	GO:0055082	GO:BP	cellular chemical homeostasis	18123	16836
Community_4	1	0.0323409	355	453	24	0.0529801	0.0676056	GO:0007599	GO:BP	hemostasis	18123	3473
Community_4	1	0.0334946	179	453	16	0.0353201	0.0893855	GO:0030324	GO:BP	lung development	18123	7829
Community_4	1	0.0340081	72	453	10	0.0220751	0.138889	GO:1900046	GO:BP	regulation of hemostasis	18123	23365
Community_4	1	0.0360315	265	453	20	0.0441501	0.0754717	GO:0010466	GO:BP	negative regulation of peptidase activity	18123	4660
Community_4	1	0.0367607	2093	453	83	0.183223	0.039656	GO:0009888	GO:BP	tissue development	18123	4221
Community_4	1	0.0377846	6961	453	218	0.481236	0.0313173	GO:0007154	GO:BP	cell communication	18123	3067
Community_4	1	0.0390416	4416	453	150	0.331126	0.0339674	GO:0048583	GO:BP	regulation of response to stimulus	18123	14940
Community_4	1	0.0396258	1774	453	73	0.161148	0.0411499	GO:0042127	GO:BP	regulation of cell population proliferation	18123	11585
Community_4	1	0.0404281	1648	453	69	0.152318	0.0418689	GO:0055085	GO:BP	transmembrane transport	18123	16838
Community_4	1	0.0408748	1008	453	48	0.10596	0.047619	GO:0030334	GO:BP	regulation of cell migration	18123	7836
Community_4	1	0.0442288	183	453	16	0.0353201	0.0874317	GO:0030323	GO:BP	respiratory tube development	18123	7828
Community_4	1	0.0443942	1748	453	72	0.15894	0.0411899	GO:1901700	GO:BP	response to oxygen-containing compound	18123	24937
Community_4	1	0.0452768	204	453	17	0.0375276	0.0833333	GO:0001935	GO:BP	endothelial cell proliferation	18123	674
Community_4	1	0.0453983	247	453	19	0.0419426	0.0769231	GO:0008016	GO:BP	regulation of heart contraction	18123	3514
Community_4	1	3.82632e-25	6178	471	267	0.566879	0.0432179	GO:0071944	GO:CC	cell periphery	18964	3132
Community_4	1	4.30907e-18	4564	471	204	0.433121	0.0446976	GO:0005576	GO:CC	extracellular region	18964	241
Community_4	1	1.39265e-15	3595	471	168	0.356688	0.0467316	GO:0005615	GO:CC	extracellular space	18964	278
Community_4	1	5.18382e-14	5680	471	225	0.477707	0.0396127	GO:0005886	GO:CC	plasma membrane	18964	515
Community_4	1	5.44877e-14	1725	471	101	0.214437	0.0585507	GO:0031226	GO:CC	intrinsic component of plasma membrane	18964	1239
Community_4	1	2.45597e-11	1643	471	92	0.195329	0.0559951	GO:0005887	GO:CC	integral component of plasma membrane	18964	516
Community_4	1	1.10758e-10	562	471	47	0.0997877	0.0836299	GO:0031012	GO:CC	extracellular matrix	18964	1199
Community_4	1	1.18141e-10	563	471	47	0.0997877	0.0834813	GO:0030312	GO:CC	external encapsulating structure	18964	1094
Community_4	1	2.59078e-10	896	471	61	0.129512	0.0680804	GO:0009986	GO:CC	cell surface	18964	791
Community_4	1	3.08833e-10	4058	471	167	0.354565	0.0411533	GO:0031982	GO:CC	vesicle	18964	1453
Community_4	1	1.66529e-09	2178	471	106	0.225053	0.0486685	GO:0070062	GO:CC	extracellular exosome	18964	2743
Community_4	1	3.51074e-09	2265	471	108	0.229299	0.0476821	GO:0043230	GO:CC	extracellular organelle	18964	2131
Community_4	1	3.51074e-09	2265	471	108	0.229299	0.0476821	GO:0065010	GO:CC	extracellular membrane-bounded organelle	18964	2719
Community_4	1	7.54584e-09	2263	471	107	0.227176	0.0472824	GO:1903561	GO:CC	extracellular vesicle	18964	4056
Community_4	1	1.25171e-08	364	471	34	0.0721868	0.0934066	GO:0016324	GO:CC	apical plasma membrane	18964	863
Community_4	1	8.76447e-08	433	471	36	0.0764331	0.0831409	GO:0045177	GO:CC	apical part of cell	18964	2443
Community_4	1	1.57108e-07	421	471	35	0.07431	0.0831354	GO:0062023	GO:CC	collagen-containing extracellular matrix	18964	2679
Community_4	1	5.017e-07	16	471	8	0.0169851	0.5	GO:0042599	GO:CC	lamellar body	18964	2051
Community_4	1	5.30306e-07	7	471	6	0.0127389	0.857143	GO:0097208	GO:CC	alveolar lamellar body	18964	3297
Community_4	1	1.32672e-05	5873	471	201	0.426752	0.0342244	GO:0031224	GO:CC	intrinsic component of membrane	18964	1237
Community_4	1	3.59358e-05	1240	471	62	0.131635	0.05	GO:0098590	GO:CC	plasma membrane region	18964	3583
Community_4	1	4.39582e-05	857	471	48	0.101911	0.0560093	GO:0030141	GO:CC	secretory granule	18964	1080
Community_4	1	0.000106637	496	471	33	0.0700637	0.0665323	GO:0005911	GO:CC	cell-cell junction	18964	537
Community_4	1	0.000291871	1027	471	52	0.110403	0.0506329	GO:0099503	GO:CC	secretory vesicle	18964	3780
Community_4	1	0.000418764	5718	471	190	0.403397	0.0332284	GO:0016021	GO:CC	integral component of membrane	18964	851
Community_4	1	0.0012587	64	471	10	0.0212314	0.15625	GO:0005771	GO:CC	multivesicular body	18964	416
Community_4	1	0.00197565	838	471	43	0.0912951	0.0513126	GO:0070161	GO:CC	anchoring junction	18964	2765
Community_4	1	0.00216599	172	471	16	0.0339703	0.0930233	GO:0031225	GO:CC	anchored component of membrane	18964	1238
Community_4	1	0.00421471	7	471	4	0.00849257	0.571429	GO:0097486	GO:CC	multivesicular body lumen	18964	3378
Community_4	1	0.00477332	90	471	11	0.0233546	0.122222	GO:0031091	GO:CC	platelet alpha granule	18964	1218
Community_4	1	0.00517873	3	471	3	0.00636943	1	GO:1903143	GO:CC	adrenomedullin receptor complex	18964	4046
Community_4	1	0.00798386	9829	471	288	0.611465	0.029301	GO:0016020	GO:CC	membrane	18964	850
Community_4	1	0.0119459	66	471	9	0.0191083	0.136364	GO:0031093	GO:CC	platelet alpha granule lumen	18964	1220
Community_4	1	0.0121192	2433	471	91	0.193206	0.0374024	GO:0031410	GO:CC	cytoplasmic vesicle	18964	1322
Community_4	1	0.0130947	2438	471	91	0.193206	0.0373257	GO:0097708	GO:CC	intracellular vesicle	18964	3497
Community_4	1	0.0145825	9	471	4	0.00849257	0.444444	GO:0031906	GO:CC	late endosome lumen	18964	1425
Community_4	1	0.0149701	139	471	13	0.0276008	0.0935252	GO:0072562	GO:CC	blood microparticle	18964	3153
Community_4	1	0.0358302	20	471	5	0.0106157	0.25	GO:0031362	GO:CC	anchored component of external side of plasma membrane	18964	1307
Community_4	1	0.0498888	5	471	3	0.00636943	0.6	GO:1903439	GO:CC	calcitonin family receptor complex	18964	4052
Community_4	1	0.000410952	181	468	18	0.0384615	0.0994475	GO:0030414	GO:MF	peptidase inhibitor activity	18679	4858
Community_4	1	0.00115544	175	468	17	0.0363248	0.0971429	GO:0004866	GO:MF	endopeptidase inhibitor activity	18679	1422
Community_4	1	0.00144389	238	468	20	0.042735	0.0840336	GO:0005539	GO:MF	glycosaminoglycan binding	18679	1899
Community_4	1	0.0014454	723	468	40	0.0854701	0.055325	GO:0005509	GO:MF	calcium ion binding	18679	1877
Community_4	1	0.00196348	222	468	19	0.0405983	0.0855856	GO:0061134	GO:MF	peptidase regulator activity	18679	9610
Community_4	1	0.00285708	187	468	17	0.0363248	0.0909091	GO:0061135	GO:MF	endopeptidase regulator activity	18679	9611
Community_4	1	0.00424655	1186	468	55	0.117521	0.0463744	GO:0005215	GO:MF	transporter activity	18679	1710
Community_4	1	0.00783126	721	468	38	0.0811966	0.0527046	GO:0015318	GO:MF	inorganic molecular entity transmembrane transporter activity	18679	3113
Community_4	1	0.00888065	3	468	3	0.00641026	1	GO:0001605	GO:MF	adrenomedullin receptor activity	18679	275
Community_4	1	0.0126595	168	468	15	0.0320513	0.0892857	GO:0008201	GO:MF	heparin binding	18679	2039
Community_4	1	0.0178773	173	468	15	0.0320513	0.0867052	GO:0005201	GO:MF	extracellular matrix structural constituent	18679	1697
Community_4	1	0.0241727	1080	468	49	0.104701	0.0453704	GO:0022857	GO:MF	transmembrane transporter activity	18679	4687
Community_4	1	0.0312087	391	468	24	0.0512821	0.0613811	GO:0004857	GO:MF	enzyme inhibitor activity	18679	1414
Community_4	1	0.0316956	141	468	13	0.0277778	0.0921986	GO:0019838	GO:MF	growth factor binding	18679	4592
Community_4	1	0.036407	774	468	38	0.0811966	0.0490956	GO:0008289	GO:MF	lipid binding	18679	2080
Community_4	1	2.85519e-10	85	234	19	0.0811966	0.223529	KEGG:04610	KEGG	Complement and coagulation cascades	8000	300
Community_4	1	0.000147662	102	234	14	0.0598291	0.137255	KEGG:04972	KEGG	Pancreatic secretion	8000	381
Community_4	1	0.0046155	103	234	12	0.0512821	0.116505	KEGG:04974	KEGG	Protein digestion and absorption	8000	383
Community_4	1	0.00618296	90	234	11	0.0470085	0.122222	KEGG:04976	KEGG	Bile secretion	8000	385
Community_4	1	0.0248267	88	234	10	0.042735	0.113636	KEGG:04512	KEGG	ECM-receptor interaction	8000	294
Community_4	1	0.0482083	23	234	5	0.0213675	0.217391	KEGG:04964	KEGG	Proximal tubule bicarbonate reclamation	8000	377
Community_4	1	6.01745e-08	29	292	11	0.0376712	0.37931	REAC:R-HSA-5683826	REAC	Surfactant metabolism	10622	2147
Community_4	1	1.82482e-07	9	292	7	0.0239726	0.777778	REAC:R-HSA-5687613	REAC	Diseases associated with surfactant metabolism	10622	695
Community_4	1	0.000146458	7	292	5	0.0171233	0.714286	REAC:R-HSA-5688849	REAC	Defective CSF2RB causes SMDP5	10622	477
Community_4	1	0.000146458	7	292	5	0.0171233	0.714286	REAC:R-HSA-5688890	REAC	Defective CSF2RA causes SMDP4	10622	476
Community_4	1	0.0039221	125	292	14	0.0479452	0.112	REAC:R-HSA-114608	REAC	Platelet degranulation	10622	1616
Community_4	1	0.00395434	19	292	6	0.0205479	0.315789	REAC:R-HSA-5686938	REAC	Regulation of TLR by endogenous ligand	10622	1836
Community_4	1	0.00618857	130	292	14	0.0479452	0.107692	REAC:R-HSA-76005	REAC	Response to elevated platelet cytosolic Ca2+	10622	1905
Community_4	1	0.00881939	7	292	4	0.0136986	0.571429	REAC:R-HSA-174577	REAC	Activation of C3 and C5	10622	74
Community_4	1	0.0117047	298	292	22	0.0753425	0.0738255	REAC:R-HSA-1474244	REAC	Extracellular matrix organization	10622	813
Community_4	1	0.017257	8	292	4	0.0136986	0.5	REAC:R-HSA-195399	REAC	VEGF binds to VEGFR leading to receptor dimerization	10622	2405
Community_4	1	0.017257	8	292	4	0.0136986	0.5	REAC:R-HSA-194313	REAC	VEGF ligand-receptor interactions	10622	2406
Community_4	1	0.024833	111	292	12	0.0410959	0.108108	REAC:R-HSA-166658	REAC	Complement cascade	10622	359
Community_4	1	0.0358201	720	292	38	0.130137	0.0527778	REAC:R-HSA-382551	REAC	Transport of small molecules	10622	2375
Community_4	1	0.0383532	39	292	7	0.0239726	0.179487	REAC:R-HSA-140877	REAC	Formation of Fibrin Clot (Clotting Cascade)	10622	868
Community_4	1	0.0448995	195	292	16	0.0547945	0.0820513	REAC:R-HSA-397014	REAC	Muscle contraction	10622	1367
Community_4	1	0.0476081	101	292	11	0.0376712	0.108911	REAC:R-HSA-977606	REAC	Regulation of Complement cascade	10622	1815
Community_4	1	0.000125141	99	252	15	0.0595238	0.151515	WP:WP2806	WP	Human Complement System	7562	387
Community_4	1	0.000724357	22	252	7	0.0277778	0.318182	WP:WP545	WP	Complement Activation	7562	629
Community_4	1	0.00326655	59	252	10	0.0396825	0.169492	WP:WP558	WP	Complement and Coagulation Cascades	7562	476
Community_5	1	8.15169e-05	187	245	15	0.0612245	0.0802139	GO:0043534	GO:BP	blood vessel endothelial cell migration	18123	12427
Community_5	1	9.90353e-05	163	245	14	0.0571429	0.0858896	GO:0043535	GO:BP	regulation of blood vessel endothelial cell migration	18123	12428
Community_5	1	0.000395614	20	245	6	0.0244898	0.3	GO:0052695	GO:BP	cellular glucuronidation	18123	16737
Community_5	1	0.000423694	448	245	22	0.0897959	0.0491071	GO:0031047	GO:BP	gene silencing by RNA	18123	8144
Community_5	1	0.000589464	534	245	24	0.0979592	0.0449438	GO:0016458	GO:BP	gene silencing	18123	5834
Community_5	1	0.00070544	89	245	10	0.0408163	0.11236	GO:0090049	GO:BP	regulation of cell migration involved in sprouting angiogenesis	18123	21132
Community_5	1	0.000778103	8000	245	147	0.6	0.018375	GO:0032501	GO:BP	multicellular organismal process	18123	8831
Community_5	1	0.00170801	25	245	6	0.0244898	0.24	GO:0019585	GO:BP	glucuronate metabolic process	18123	6835
Community_5	1	0.00170801	25	245	6	0.0244898	0.24	GO:0006063	GO:BP	uronic acid metabolic process	18123	2104
Community_5	1	0.00245082	79	245	9	0.0367347	0.113924	GO:0043536	GO:BP	positive regulation of blood vessel endothelial cell migration	18123	12429
Community_5	1	0.00331328	105	245	10	0.0408163	0.0952381	GO:0002042	GO:BP	cell migration involved in sprouting angiogenesis	18123	769
Community_5	1	0.0048706	291	245	16	0.0653061	0.0549828	GO:0043542	GO:BP	endothelial cell migration	18123	12432
Community_5	1	0.0066917	371	245	18	0.0734694	0.0485175	GO:0010631	GO:BP	epithelial cell migration	18123	4789
Community_5	1	0.00743839	412	245	19	0.077551	0.0461165	GO:0035195	GO:BP	gene silencing by miRNA	18123	10246
Community_5	1	0.0074878	374	245	18	0.0734694	0.0481283	GO:0090132	GO:BP	epithelium migration	18123	21209
Community_5	1	0.00928777	306	245	16	0.0653061	0.0522876	GO:0010632	GO:BP	regulation of epithelial cell migration	18123	4790
Community_5	1	0.00934153	380	245	18	0.0734694	0.0473684	GO:0090130	GO:BP	tissue migration	18123	21207
Community_5	1	0.00945626	205	245	13	0.0530612	0.0634146	GO:0002040	GO:BP	sprouting angiogenesis	18123	767
Community_5	1	0.0098182	420	245	19	0.077551	0.0452381	GO:0035194	GO:BP	post-transcriptional gene silencing by RNA	18123	10245
Community_5	1	0.0112493	424	245	19	0.077551	0.0448113	GO:0016441	GO:BP	posttranscriptional gene silencing	18123	5828
Community_5	1	0.0129589	244	245	14	0.0571429	0.057377	GO:0010594	GO:BP	regulation of endothelial cell migration	18123	4754
Community_5	1	0.0143199	53	245	7	0.0285714	0.132075	GO:1903587	GO:BP	regulation of blood vessel endothelial cell proliferation involved in sprouting angiogenesis	18123	26614
Community_5	1	0.0201368	4	245	3	0.0122449	0.75	GO:0010903	GO:BP	negative regulation of very-low-density lipoprotein particle remodeling	18123	5037
Community_5	1	0.0242784	191	245	12	0.0489796	0.0628272	GO:0021953	GO:BP	central nervous system neuron differentiation	18123	7512
Community_5	1	0.0311105	24	245	5	0.0204082	0.208333	GO:1903589	GO:BP	positive regulation of blood vessel endothelial cell proliferation involved in sprouting angiogenesis	18123	26616
Community_5	1	0.0331086	60	245	7	0.0285714	0.116667	GO:0002043	GO:BP	blood vessel endothelial cell proliferation involved in sprouting angiogenesis	18123	770
Community_5	1	0.0482795	87	245	8	0.0326531	0.091954	GO:0021954	GO:BP	central nervous system neuron development	18123	7513
Community_5	1	0.00062222	8	260	4	0.0153846	0.5	GO:0034366	GO:CC	spherical high-density lipoprotein particle	18964	1707
Community_5	1	0.000931263	139	260	11	0.0423077	0.0791367	GO:0072562	GO:CC	blood microparticle	18964	3153
Community_5	1	0.01169	4564	260	91	0.35	0.0199387	GO:0005576	GO:CC	extracellular region	18964	241
Community_5	1	8.25588e-05	258	265	17	0.0641509	0.0658915	GO:1903231	GO:MF	mRNA binding involved in posttranscriptional gene silencing	18679	12027
Community_5	1	8.25588e-05	258	265	17	0.0641509	0.0658915	GO:0150100	GO:MF	RNA binding involved in posttranscriptional gene silencing	18679	11936
Community_5	1	0.00019365	34	265	7	0.0264151	0.205882	GO:0015020	GO:MF	glucuronosyltransferase activity	18679	2864
Community_5	1	0.00131947	3	265	3	0.0113208	1	GO:0070653	GO:MF	high-density lipoprotein particle receptor binding	18679	9928
Community_5	1	0.00668129	553	265	22	0.0830189	0.039783	GO:0003729	GO:MF	mRNA binding	18679	443
Community_5	1	0.0380785	17	265	4	0.0150943	0.235294	GO:0055102	GO:MF	lipase inhibitor activity	18679	9584
Community_5	1	3.66102e-06	340	112	20	0.178571	0.0588235	KEGG:04080	KEGG	Neuroactive ligand-receptor interaction	8000	244
Community_5	1	0.000280945	30	112	6	0.0535714	0.2	KEGG:00053	KEGG	Ascorbate and aldarate metabolism	8000	8
Community_5	1	0.000398967	68	112	8	0.0714286	0.117647	KEGG:00830	KEGG	Retinol metabolism	8000	129
Community_5	1	0.000608	34	112	6	0.0535714	0.176471	KEGG:00040	KEGG	Pentose and glucuronate interconversions	8000	5
Community_5	1	0.00172894	60	112	7	0.0625	0.116667	KEGG:00140	KEGG	Steroid hormone biosynthesis	8000	18
Community_5	1	0.00216513	42	112	6	0.0535714	0.142857	KEGG:00860	KEGG	Porphyrin and chlorophyll metabolism	8000	130
Community_5	1	0.00395834	68	112	7	0.0625	0.102941	KEGG:00982	KEGG	Drug metabolism - cytochrome P450	8000	156
Community_5	1	0.00628117	73	112	7	0.0625	0.0958904	KEGG:00980	KEGG	Metabolism of xenobiotics by cytochrome P450	8000	154
Community_5	1	0.00942414	310	112	14	0.125	0.0451613	KEGG:05206	KEGG	MicroRNAs in cancer	8000	436
Community_5	1	0.0405578	26	112	4	0.0357143	0.153846	KEGG:04950	KEGG	Maturity onset diabetes of the young	8000	373
Community_5	1	3.01743e-06	25	119	7	0.0588235	0.28	REAC:R-HSA-156588	REAC	Glucuronidation	10622	961
Community_5	1	0.00128459	459	119	18	0.151261	0.0392157	REAC:R-HSA-500792	REAC	GPCR ligand binding	10622	931
Community_5	1	0.00170345	212	119	12	0.10084	0.0566038	REAC:R-HSA-416476	REAC	G alpha (q) signalling events	10622	900
Community_5	1	0.0101372	107	119	8	0.0672269	0.0747664	REAC:R-HSA-156580	REAC	Phase II - Conjugation of compounds	10622	1590
Community_5	1	0.0259127	195	119	10	0.0840336	0.0512821	REAC:R-HSA-375276	REAC	Peptide ligand-binding receptors	10622	1578
Community_5	1	0.0300105	328	119	13	0.109244	0.0396341	REAC:R-HSA-373076	REAC	Class A/1 (Rhodopsin-like receptors)	10622	340
Community_5	1	0.0374893	22	119	4	0.0336134	0.181818	REAC:R-HSA-140875	REAC	Common Pathway of Fibrin Clot Formation	10622	357
Community_5	1	1.28996e-05	50	123	9	0.0731707	0.18	WP:WP1545	WP	miRNAs involved in DNA damage response	7562	606
Community_5	1	0.000439312	26	123	6	0.0487805	0.230769	WP:WP698	WP	Glucuronidation	7562	414
Community_5	1	0.00607998	40	123	6	0.0487805	0.15	WP:WP4559	WP	Interactions between immune cells and microRNAs in tumor microenvironment	7562	287
Community_6	1	4.27357e-36	419	384	67	0.174479	0.159905	GO:0030198	GO:BP	extracellular matrix organization	18123	7761
Community_6	1	4.99516e-36	420	384	67	0.174479	0.159524	GO:0043062	GO:BP	extracellular structure organization	18123	12159
Community_6	1	6.8152e-36	422	384	67	0.174479	0.158768	GO:0045229	GO:BP	external encapsulating structure organization	18123	13241
Community_6	1	9.45258e-20	5095	384	199	0.518229	0.0390579	GO:0048731	GO:BP	system development	18123	15076
Community_6	1	4.96032e-18	5670	384	209	0.544271	0.0368607	GO:0007275	GO:BP	multicellular organism development	18123	3179
Community_6	1	2.13239e-17	1215	384	81	0.210938	0.0666667	GO:0072359	GO:BP	circulatory system development	18123	20273
Community_6	1	2.26175e-17	6164	384	219	0.570312	0.0355289	GO:0048856	GO:BP	anatomical structure development	18123	15191
Community_6	1	6.33846e-17	2816	384	132	0.34375	0.046875	GO:0009653	GO:BP	anatomical structure morphogenesis	18123	4034
Community_6	1	7.03141e-17	1079	384	75	0.195312	0.0695088	GO:0009887	GO:BP	animal organ morphogenesis	18123	4220
Community_6	1	1.13401e-16	6678	384	229	0.596354	0.0342917	GO:0032502	GO:BP	developmental process	18123	8832
Community_6	1	2.18037e-15	2093	384	107	0.278646	0.0511228	GO:0009888	GO:BP	tissue development	18123	4221
Community_6	1	1.24671e-14	109	384	24	0.0625	0.220183	GO:0030199	GO:BP	collagen fibril organization	18123	7762
Community_6	1	2.31576e-14	1509	384	86	0.223958	0.0569914	GO:0022610	GO:BP	biological adhesion	18123	7625
Community_6	1	2.44742e-14	1660	384	91	0.236979	0.0548193	GO:0016477	GO:BP	cell migration	18123	5837
Community_6	1	5.6133e-14	1158	384	73	0.190104	0.0630397	GO:0035295	GO:BP	tube development	18123	10319
Community_6	1	5.7954e-14	1502	384	85	0.221354	0.0565912	GO:0007155	GO:BP	cell adhesion	18123	3068
Community_6	1	1.02367e-13	1008	384	67	0.174479	0.0664683	GO:0030334	GO:BP	regulation of cell migration	18123	7836
Community_6	1	1.0689e-13	418	384	42	0.109375	0.100478	GO:0001503	GO:BP	ossification	18123	433
Community_6	1	1.28748e-13	8000	384	250	0.651042	0.03125	GO:0032501	GO:BP	multicellular organismal process	18123	8831
Community_6	1	1.2886e-13	3701	384	149	0.388021	0.0402594	GO:0048513	GO:BP	animal organ development	18123	14880
Community_6	1	1.33731e-13	1149	384	72	0.1875	0.0626632	GO:0051270	GO:BP	regulation of cellular component movement	18123	15765
Community_6	1	1.54602e-13	1070	384	69	0.179688	0.064486	GO:2000145	GO:BP	regulation of cell motility	18123	29347
Community_6	1	1.93865e-13	509	384	46	0.119792	0.0903733	GO:0001501	GO:BP	skeletal system development	18123	431
Community_6	1	1.16659e-12	1113	384	69	0.179688	0.0619946	GO:0040012	GO:BP	regulation of locomotion	18123	11495
Community_6	1	1.77915e-12	1840	384	93	0.242188	0.0505435	GO:0051674	GO:BP	localization of cell	18123	16076
Community_6	1	1.77915e-12	1840	384	93	0.242188	0.0505435	GO:0048870	GO:BP	cell motility	18123	15204
Community_6	1	2.43451e-12	834	384	58	0.151042	0.0695444	GO:0001944	GO:BP	vasculature development	18123	680
Community_6	1	5.20654e-12	797	384	56	0.145833	0.0702635	GO:0001568	GO:BP	blood vessel development	18123	472
Community_6	1	5.77173e-12	956	384	62	0.161458	0.0648536	GO:0035239	GO:BP	tube morphogenesis	18123	10284
Community_6	1	1.54883e-11	741	384	53	0.138021	0.071525	GO:0071363	GO:BP	cellular response to growth factor stimulus	18123	19448
Community_6	1	1.79702e-11	769	384	54	0.140625	0.0702211	GO:0070848	GO:BP	response to growth factor	18123	19148
Community_6	1	1.91138e-11	646	384	49	0.127604	0.0758514	GO:0061061	GO:BP	muscle structure development	18123	17854
Community_6	1	1.98066e-11	194	384	27	0.0703125	0.139175	GO:0051216	GO:BP	cartilage development	18123	15724
Community_6	1	6.93319e-11	114	384	21	0.0546875	0.184211	GO:0032963	GO:BP	collagen metabolic process	18123	9181
Community_6	1	1.28644e-10	2039	384	95	0.247396	0.0465915	GO:0040011	GO:BP	locomotion	18123	11494
Community_6	1	1.69958e-10	2319	384	103	0.268229	0.0444157	GO:0006928	GO:BP	movement of cell or subcellular component	18123	2879
Community_6	1	4.08387e-10	255	384	29	0.0755208	0.113725	GO:0061448	GO:BP	connective tissue development	18123	18227
Community_6	1	5.93299e-10	607	384	45	0.117188	0.0741351	GO:0040017	GO:BP	positive regulation of locomotion	18123	11500
Community_6	1	9.03286e-10	715	384	49	0.127604	0.0685315	GO:0048514	GO:BP	blood vessel morphogenesis	18123	14881
Community_6	1	1.02503e-09	592	384	44	0.114583	0.0743243	GO:2000147	GO:BP	positive regulation of cell motility	18123	29349
Community_6	1	2.15874e-09	605	384	44	0.114583	0.0727273	GO:0051272	GO:BP	positive regulation of cellular component movement	18123	15767
Community_6	1	2.23608e-09	1209	384	66	0.171875	0.0545906	GO:0048646	GO:BP	anatomical structure formation involved in morphogenesis	18123	14992
Community_6	1	2.83126e-09	108	384	19	0.0494792	0.175926	GO:0002062	GO:BP	chondrocyte differentiation	18123	780
Community_6	1	4.31506e-09	568	384	42	0.109375	0.0739437	GO:0030335	GO:BP	positive regulation of cell migration	18123	7837
Community_6	1	4.59771e-09	2621	384	108	0.28125	0.0412056	GO:0050793	GO:BP	regulation of developmental process	18123	15370
Community_6	1	6.30589e-09	2888	384	115	0.299479	0.0398199	GO:0051239	GO:BP	regulation of multicellular organismal process	18123	15743
Community_6	1	9.46133e-09	632	384	44	0.114583	0.0696203	GO:0003013	GO:BP	circulatory system process	18123	1598
Community_6	1	1.2657e-08	4468	384	155	0.403646	0.0346911	GO:0048869	GO:BP	cellular developmental process	18123	15203
Community_6	1	1.38653e-08	4392	384	153	0.398438	0.0348361	GO:0030154	GO:BP	cell differentiation	18123	7739
Community_6	1	1.42366e-08	1735	384	81	0.210938	0.0466859	GO:0007267	GO:BP	cell-cell signaling	18123	3171
Community_6	1	2.26473e-08	548	384	40	0.104167	0.0729927	GO:0008015	GO:BP	blood circulation	18123	3513
Community_6	1	3.50307e-08	207	384	24	0.0625	0.115942	GO:0060348	GO:BP	bone development	18123	17172
Community_6	1	1.12054e-07	2906	384	112	0.291667	0.0385409	GO:0032879	GO:BP	regulation of localization	18123	9109
Community_6	1	1.14531e-07	1107	384	59	0.153646	0.0532972	GO:0007167	GO:BP	enzyme linked receptor protein signaling pathway	18123	3080
Community_6	1	1.19048e-07	1354	384	67	0.174479	0.049483	GO:0051094	GO:BP	positive regulation of developmental process	18123	15617
Community_6	1	2.94525e-07	675	384	43	0.111979	0.0637037	GO:0048729	GO:BP	tissue morphogenesis	18123	15074
Community_6	1	5.08058e-07	235	384	24	0.0625	0.102128	GO:0001649	GO:BP	osteoblast differentiation	18123	486
Community_6	1	7.39183e-07	368	384	30	0.078125	0.0815217	GO:0031589	GO:BP	cell-substrate adhesion	18123	8414
Community_6	1	7.95935e-07	30	384	10	0.0260417	0.333333	GO:0002063	GO:BP	chondrocyte development	18123	781
Community_6	1	9.92601e-07	621	384	40	0.104167	0.0644122	GO:0001525	GO:BP	angiogenesis	18123	445
Community_6	1	1.03932e-06	1688	384	75	0.195312	0.0444313	GO:0045595	GO:BP	regulation of cell differentiation	18123	13369
Community_6	1	1.04175e-06	3669	384	129	0.335938	0.0351594	GO:0023051	GO:BP	regulation of signaling	18123	7670
Community_6	1	1.16727e-06	598	384	39	0.101562	0.0652174	GO:0007507	GO:BP	heart development	18123	3387
Community_6	1	1.59715e-06	380	384	30	0.078125	0.0789474	GO:0030111	GO:BP	regulation of Wnt signaling pathway	18123	7731
[truncated: 444 more rows]
