# Supplementary material for: Analyzing integrated network of methylation and gene expression profiles in lung squamous cell carcinoma
Source: Sci Rep. 2022 Sep 22;12:15799. doi: 10.1038/s41598-022-20232-5 (PMC9500023; doi:10.1038/s41598-022-20232-5)
Supplement: Supplementary file 5 — Supplementary Information 5. [file 41598_2022_20232_MOESM5_ESM.xlsx]

## Sheet: p_value_cxy_matrix
Supplementary Table S4. The adjusted P-values of Cx(y) from the network randomization test. The P-values were corrected using Bonferroni correction. The rows represent the Source community x and the columns represent the Target community y.
	Community_1	Community_2	Community_3	Community_4	Community_5	Community_6	Community_7	Community_8	Community_9	Community_10
Community_1	NaN	0	0	0	0	0	0	0	0	0
Community_2	0	NaN	0	1.02981e-28	0	0	0	0	0	0
Community_3	0	0	NaN	0	0	0	1.18252e-292	0	2.88382e-220	0
Community_4	0	0	0	NaN	0	0	1.57129e-81	0	0	0
Community_5	0	0	0	0	NaN	0	0	0	0	0
Community_6	0	0	0	0	0	NaN	0	0	0	0
Community_7	0	0	0	0	0	9.55316e-282	NaN	0	0	0
Community_8	0	0	0	0	0	0	0	NaN	2.11352e-55	0
Community_9	5.56559e-51	0	0	0	0	0	0	0	NaN	0
Community_10	0	0	0	0	0	0	0	0	0	NaN
