# Supplementary material for: Analyzing integrated network of methylation and gene expression profiles in lung squamous cell carcinoma
Source: Sci Rep. 2022 Sep 22;12:15799. doi: 10.1038/s41598-022-20232-5 (PMC9500023; doi:10.1038/s41598-022-20232-5)
Supplement: Supplementary file 6 — Supplementary Information 6. [file 41598_2022_20232_MOESM6_ESM.xlsx]

## Sheet: survival_analysis_betweenness_c
id	label	pvalue	Group2 Deaths	Group2 Deaths with Top	Group2 Deaths with Down	Mean Group2 Top	Mean Group2 Down	Mean Group1	betweenness	p_adjust	significant_p_adjust	group
ENSG00000162722	TRIM58	1.94644e-06	156	92	64	0.571051	0.0451468	0.238658	0.000140762	0.0152912	TRUE	5
ENSG00000169583	CLIC3	7.5841e-05	155	88	67	3.19982	1.13336	2.15393	2.09052e-05	0.102892	TRUE	2
ENSG00000108823	SGCA	8.2284e-05	146	81	65	1.34865	0.232425	0.712484	0.000452639	0.102892	TRUE	8
ENSG00000184113	CLDN5	0.000112661	152	84	68	2.70576	1.09286	1.8209	0.000476962	0.102892	TRUE	8
ENSG00000139793	MBNL2	0.000116075	161	92	69	2.93758	1.89281	2.41979	7.18965e-05	0.102892	TRUE	3
ENSG00000099937	SERPIND1	0.000129875	143	86	57	1.44173	0.121383	0.629196	7.54741e-06	0.102892	TRUE	2
ENSG00000101439	CST3	0.000140739	160	90	70	4.53231	3.53645	4.04543	1.89018e-05	0.102892	TRUE	2
ENSG00000126218	F10	0.000142569	156	81	75	1.01573	0.240704	0.567839	0.000112065	0.102892	TRUE	4
ENSG00000131471	AOC3	0.000144968	148	81	67	3.03321	1.19882	2.01739	0.000114644	0.102892	TRUE	4
ENSG00000183765	CHEK2	0.000173503	161	66	95	2.35855	1.43069	1.90494	0.000328703	0.102892	TRUE	7
ENSG00000165495	PKNOX2	0.000181675	148	82	66	0.824788	0.158317	0.442839	4.08532e-05	0.102892	TRUE	3
ENSG00000123342	MMP19	0.000191897	142	77	65	2.41109	0.913603	1.58213	0.000370465	0.102892	TRUE	7
ENSG00000187479	C11orf96	0.000207642	151	84	67	2.83813	1.16046	1.94325	0.000715455	0.102892	TRUE	9
ENSG00000204967	PCDHA4	0.000211164	147	79	68	0.195292	0.00970784	0.0778148	0	0.102892	TRUE	1
ENSG00000039523	RIPOR1	0.000212844	150	81	69	2.53803	1.71744	2.12301	0.000339345	0.102892	TRUE	7
ENSG00000134109	EDEM1	0.000225294	155	89	66	3.15154	2.33429	2.73551	0	0.102892	TRUE	1
ENSG00000164736	SOX17	0.000234928	150	81	69	1.05217	0.281927	0.590216	0.000231197	0.102892	TRUE	6
ENSG00000109501	WFS1	0.000237445	150	83	67	2.89164	1.90755	2.37521	0.000217766	0.102892	TRUE	6
ENSG00000124212	PTGIS	0.000261343	159	91	68	2.26234	0.774091	1.49992	0.000325407	0.102892	TRUE	7
ENSG00000162551	ALPL	0.000261944	151	86	65	3.90587	1.73778	2.73843	0.000729825	0.102892	TRUE	9
ENSG00000253159	PCDHGA12	0.000295252	144	79	65	0.560474	0.115799	0.300737	0.000779642	0.105439	TRUE	9
ENSG00000173334	TRIB1	0.000304517	164	90	74	3.59994	2.33178	2.9333	0.000188055	0.105439	TRUE	5
ENSG00000168734	PKIG	0.000320342	143	80	63	3.18345	2.00583	2.58597	8.15601e-06	0.105439	TRUE	2
ENSG00000179820	MYADM	0.000334991	149	80	69	3.77667	1.89962	2.84807	0.000984072	0.105439	TRUE	10
ENSG00000104918	RETN	0.000357686	150	81	69	1.62412	0.346657	0.798201	0.000210372	0.105439	TRUE	6
ENSG00000163661	PTX3	0.000364128	140	78	62	1.62751	0.227901	0.824897	0.000249352	0.105439	TRUE	6
ENSG00000165449	SLC16A9	0.000389624	149	68	81	2.11698	0.503056	1.27651	0.000259027	0.105439	TRUE	6
ENSG00000109610	SOD3	0.00038995	148	84	64	3.06303	1.49813	2.23849	1.42601e-05	0.105439	TRUE	2
ENSG00000250120	PCDHA10	0.000403692	147	86	61	0.162527	0.0148881	0.0738201	5.43422e-08	0.105439	TRUE	2
ENSG00000173641	HSPB7	0.000412551	159	86	73	1.1432	0.233779	0.622052	0.000291751	0.105439	TRUE	7
ENSG00000134253	TRIM45	0.000421544	142	58	84	1.64201	0.664394	1.13163	0.000135126	0.105439	TRUE	5
ENSG00000214514	KRT42P	0.000429488	150	63	87	1.52318	0.160814	0.700667	0.000499454	0.105439	TRUE	8
ENSG00000066056	TIE1	0.00049931	149	81	68	2.0092	0.86564	1.36579	0.000199108	0.115709	TRUE	5
ENSG00000119969	HELLS	0.00051977	148	64	84	1.70133	0.837506	1.28448	0.000181885	0.115709	TRUE	5
ENSG00000163273	NPPC	0.000548112	155	65	90	2.02035	0.150586	0.878436	0.000362621	0.115709	TRUE	7
ENSG00000108828	VAT1	0.000554803	145	85	60	4.39491	3.45399	3.93266	0.000146335	0.115709	TRUE	5
ENSG00000105821	DNAJC2	0.000562276	152	67	85	2.28343	1.52613	1.88996	0.00129108	0.115709	TRUE	10
ENSG00000267909	CCDC177	0.000568097	146	65	81	0.474188	0.0333994	0.189718	0.000433337	0.115709	TRUE	8
ENSG00000140470	ADAMTS17	0.000574419	159	64	95	0.971467	0.231584	0.55231	0.000180341	0.115709	TRUE	5
ENSG00000188559	RALGAPA2	0.000613101	151	85	66	2.19141	1.20516	1.6845	0.000655223	0.11877	TRUE	9
ENSG00000131097	HIGD1B	0.000623562	152	82	70	1.53842	0.598912	0.963618	0.00211312	0.11877	TRUE	10
ENSG00000120279	MYCT1	0.000634972	152	84	68	1.63665	0.665937	1.07034	7.31652e-05	0.11877	TRUE	3
ENSG00000118526	TCF21	0.000653782	147	78	69	0.971597	0.185428	0.449486	0.000547125	0.119197	TRUE	8
ENSG00000175556	LONRF3	0.000689939	157	88	69	0.851717	0.191826	0.455553	0.00180068	0.119197	TRUE	10
ENSG00000163283	ALPP	0.000699302	153	86	67	0.478041	0.0493717	0.208444	0.000123869	0.119197	TRUE	4
ENSG00000187824	TMEM220	0.000715034	153	84	69	0.986996	0.336577	0.631207	1.7593e-05	0.119197	TRUE	2
ENSG00000108691	CCL2	0.000716541	156	85	71	3.96574	2.1051	2.94314	0.000106236	0.119197	TRUE	4
ENSG00000142405	NLRP12	0.000731342	154	81	73	0.276623	0.0515056	0.13697	0.000250243	0.119197	TRUE	6
ENSG00000069431	ABCC9	0.000767605	150	82	68	1.1089	0.302642	0.646249	5.23198e-05	0.119197	TRUE	3
ENSG00000014641	MDH1	0.000778118	153	70	83	4.02364	3.26761	3.62697	0.000410351	0.119197	TRUE	8
ENSG00000053918	KCNQ1	0.000778673	161	88	73	2.17209	0.836002	1.46916	5.7261e-06	0.119197	TRUE	2
ENSG00000107859	PITX3	0.000795673	144	55	89	0.286065	0.0266804	0.133647	3.04254e-05	0.119197	TRUE	2
ENSG00000179776	CDH5	0.000804155	148	80	68	2.64362	1.24804	1.86106	0.000139024	0.119197	TRUE	5
ENSG00000112214	FHL5	0.000826704	152	83	69	1.07226	0.278004	0.559142	0.000100165	0.12027	TRUE	4
ENSG00000196420	S100A5	0.000869277	144	61	83	1.08138	0.235791	0.615057	1.84868e-05	0.123544	TRUE	2
ENSG00000156689	GLYATL2	0.000903472	155	69	86	1.93798	0.14532	0.842805	1.48213e-05	0.123544	TRUE	2
ENSG00000275373	MIR6124	0.000904196	214	83	131	0.383159	0.019338	0.139152	0.000590398	0.123544	TRUE	9
ENSG00000244607	CCDC13	0.000941353	152	83	69	0.0262996	0.00475807	0.0137412	1.99986e-05	0.123544	TRUE	2
ENSG00000143951	WDPCP	0.000941448	145	62	83	0.779212	0.394883	0.568934	0.000514697	0.123544	TRUE	8
ENSG00000123843	C4BPB	0.000943564	150	83	67	0.504616	0.0557742	0.219967	0.000184633	0.123544	TRUE	5
ENSG00000229415	SFTA3	0.000975704	146	83	63	1.67455	0.192975	0.784809	0.00384161	0.123966	TRUE	10
ENSG00000124731	TREM1	0.000978343	155	85	70	2.31204	0.672097	1.42444	0.000456603	0.123966	TRUE	8
ENSG00000021852	C8B	0.0010012	159	92	67	0.574105	0.0864229	0.2403	0.000150426	0.124543	TRUE	5
ENSG00000080618	CPB2	0.00102512	156	85	71	0.578903	0.142633	0.236232	0.000171537	0.124543	TRUE	5
ENSG00000248905	FMN1	0.00103046	150	81	69	0.707274	0.215636	0.432029	4.31391e-05	0.124543	TRUE	3
ENSG00000185291	IL3RA	0.00108178	162	88	74	2.39885	1.31107	1.81621	7.19014e-05	0.126655	TRUE	3
ENSG00000101938	CHRDL1	0.00108473	151	84	67	2.14312	0.441792	1.17953	0.000372692	0.126655	TRUE	7
ENSG00000126778	SIX1	0.00109961	147	64	83	2.02908	0.857156	1.43182	0.000674567	0.126655	TRUE	9
ENSG00000160111	CPAMD8	0.00114887	156	82	74	1.33151	0.29235	0.719383	0.000224443	0.126655	TRUE	6
ENSG00000189134	NKAPL	0.00117025	151	83	68	0.301086	0.0591759	0.149951	0.000410492	0.126655	TRUE	8
ENSG00000116194	ANGPTL1	0.00117038	156	85	71	0.824703	0.166834	0.410935	5.82015e-05	0.126655	TRUE	3
ENSG00000104381	GDAP1	0.00117385	146	63	83	0.871166	0.31724	0.560186	0.000818267	0.126655	TRUE	9
ENSG00000108381	ASPA	0.00118914	162	88	74	0.337717	0.0713356	0.163835	9.58298e-06	0.126655	TRUE	2
ENSG00000113719	ERGIC1	0.00119573	150	87	63	2.79579	2.16957	2.48077	0	0.126655	TRUE	1
ENSG00000170890	PLA2G1B	0.00120915	151	84	67	1.56536	0.229857	0.729553	0.000155273	0.126655	TRUE	5
ENSG00000181418	DDN	0.00124807	150	67	83	0.560469	0.0795219	0.280933	0.000365243	0.129011	TRUE	7
ENSG00000197769	MAP1LC3C	0.00127739	152	85	67	0.834198	0.13067	0.392458	3.48572e-05	0.130327	TRUE	3
ENSG00000148411	NACC2	0.00130119	145	78	67	1.99126	1.17472	1.5961	0.000199177	0.131053	TRUE	5
ENSG00000125872	LRRN4	0.00132634	144	81	63	1.27825	0.20886	0.627007	0.000737108	0.131895	TRUE	9
ENSG00000172987	HPSE2	0.00136651	151	81	70	0.500124	0.0576757	0.200714	0.000219055	0.134192	TRUE	6
ENSG00000111450	STX2	0.00140141	151	84	67	1.92782	1.02381	1.49528	9.78498e-05	0.135607	TRUE	4
ENSG00000112039	FANCE	0.00143011	146	64	82	2.87098	1.78863	2.33834	0.000130325	0.135607	TRUE	5
ENSG00000111897	SERINC1	0.00148068	149	83	66	4.47157	3.71663	4.07328	0.00223733	0.135607	TRUE	10
ENSG00000100483	VCPKMT	0.00149232	143	61	82	2.07007	1.42447	1.72988	3.15809e-08	0.135607	TRUE	2
ENSG00000113555	PCDH12	0.00149309	145	77	68	1.71425	0.71158	1.15205	0.000201751	0.135607	TRUE	6
ENSG00000090520	DNAJB11	0.00151543	160	70	90	3.03177	2.14651	2.58135	0.000385633	0.135607	TRUE	7
ENSG00000148483	TMEM236	0.0015465	161	85	76	0.311609	0.0691539	0.162825	0.000425312	0.135607	TRUE	8
ENSG00000148677	ANKRD1	0.0015525	146	83	63	1.68827	0.23881	0.776819	9.774e-05	0.135607	TRUE	4
ENSG00000144893	MED12L	0.00155705	150	66	84	0.447267	0.0765624	0.23465	4.20998e-06	0.135607	TRUE	2
ENSG00000177697	CD151	0.00155922	143	81	62	4.31708	3.25588	3.7788	0.000240686	0.135607	TRUE	6
ENSG00000198624	CCDC69	0.00157081	146	81	65	2.66984	1.25345	1.93656	0.000142276	0.135607	TRUE	5
ENSG00000277494	GPIHBP1	0.00160869	150	79	71	1.48926	0.274832	0.715507	0.000234522	0.137368	TRUE	6
ENSG00000167703	SLC43A2	0.00164356	147	79	68	2.15633	1.16037	1.66346	0	0.137812	TRUE	1
ENSG00000273786	AC020658.4	0.00168666	163	70	93	0.231891	0.0173317	0.107528	0	0.137812	TRUE	1
ENSG00000126970	ZC4H2	0.00168957	150	84	66	0.931072	0.229971	0.544292	8.38768e-05	0.137812	TRUE	4
ENSG00000266010	GATA6-AS1	0.00171952	151	83	68	0.302802	0.0735223	0.156977	0.000157065	0.137812	TRUE	5
ENSG00000175084	DES	0.00174371	153	84	69	2.06188	0.373302	1.03676	0.000199529	0.137812	TRUE	5
ENSG00000102755	FLT1	0.00175054	155	85	70	2.01027	1.08811	1.53762	0.000309032	0.137812	TRUE	7
ENSG00000224391	LINC01280	0.00176397	180	65	115	0.140924	0.00350674	0.0531538	0	0.137812	TRUE	1
ENSG00000159723	AGRP	0.00176649	152	81	71	0.877727	0.182447	0.398532	0.000204226	0.137812	TRUE	6
ENSG00000161649	CD300LG	0.00177176	156	84	72	0.43004	0.0512208	0.179073	0.000367844	0.137812	TRUE	7
ENSG00000197641	SERPINB13	0.00181856	154	72	82	3.74105	0.586508	2.20587	0.000449055	0.139217	TRUE	8
ENSG00000173467	AGR3	0.00182527	152	88	64	3.25964	0.779526	1.95621	0.000332558	0.139217	TRUE	7
ENSG00000104980	TIMM44	0.00192252	152	67	85	2.68756	1.91085	2.28144	0.000422485	0.140755	TRUE	8
ENSG00000197249	SERPINA1	0.00192721	152	83	69	4.90612	2.29259	3.64072	0.000564461	0.140755	TRUE	9
ENSG00000110651	CD81	0.0019486	156	85	71	4.57983	3.84408	4.20311	3.08606e-05	0.140755	TRUE	2
ENSG00000019991	HGF	0.00195941	160	83	77	1.053	0.237339	0.566269	0.000265263	0.140755	TRUE	6
ENSG00000198554	WDHD1	0.00197645	157	72	85	1.95164	1.17754	1.58814	0.000888013	0.140755	TRUE	9
ENSG00000101447	FAM83D	0.00199547	147	64	83	3.70045	2.16282	2.95957	0.000688482	0.140755	TRUE	9
ENSG00000224259	LINC01133	0.00200286	152	68	84	2.63226	0.275859	1.36241	0.000150904	0.140755	TRUE	5
ENSG00000164197	RNF180	0.00200337	149	87	62	0.855085	0.244621	0.523657	0.000269971	0.140755	TRUE	6
ENSG00000111452	ADGRD1	0.0020067	147	81	66	0.961719	0.196353	0.479201	6.58323e-08	0.140755	TRUE	2
ENSG00000042088	TDP1	0.00202835	156	72	84	1.82747	1.24478	1.52876	0.000573582	0.141015	TRUE	9
ENSG00000186431	FCAR	0.00209377	163	82	81	0.483837	0.0556959	0.231048	0.000114872	0.142934	TRUE	4
ENSG00000197256	KANK2	0.00210546	152	82	70	2.72131	1.50118	2.04164	0.000364131	0.142934	TRUE	7
ENSG00000186642	PDE2A	0.00211053	155	83	72	0.910004	0.269255	0.522822	0.000195305	0.142934	TRUE	5
ENSG00000271447	MMP28	0.00214792	149	83	66	2.47223	0.519717	1.35294	0.000155431	0.14311	TRUE	5
ENSG00000184497	TMEM255B	0.00215872	147	74	73	0.92802	0.345569	0.592373	0.00019263	0.14311	TRUE	5
ENSG00000072786	STK10	0.0021826	159	81	78	2.17021	1.27136	1.71221	0.000374886	0.14311	TRUE	7
ENSG00000251493	FOXD1	0.0022084	151	66	85	1.09153	0.18506	0.634351	0.000117306	0.14311	TRUE	4
ENSG00000070404	FSTL3	0.00221183	161	86	75	3.1298	1.52973	2.29937	0.000309924	0.14311	TRUE	7
ENSG00000272081	AC008972.2	0.00222243	145	77	68	0.965685	0.38069	0.65719	0.000111799	0.14311	TRUE	4
ENSG00000156966	B3GNT7	0.00225085	151	84	67	2.47447	1.05338	1.72695	7.61259e-05	0.143762	TRUE	4
ENSG00000164342	TLR3	0.00228415	156	90	66	1.25545	0.3948	0.805723	0.00047979	0.144712	TRUE	8
ENSG00000198807	PAX9	0.00231252	145	63	82	2.25597	0.610629	1.39413	0.000368697	0.145017	TRUE	7
ENSG00000169031	COL4A3	0.00234517	155	82	73	0.925919	0.191874	0.454008	9.12172e-05	0.145017	TRUE	4
ENSG00000144891	AGTR1	0.00236051	152	82	70	0.680087	0.110913	0.315227	0.000413921	0.145017	TRUE	8
ENSG00000171557	FGG	0.0023628	154	84	70	3.00973	0.29338	1.38375	9.99665e-05	0.145017	TRUE	4
ENSG00000164051	CCDC51	0.00239053	149	71	78	2.75295	1.78205	2.24389	0.000294558	0.145543	TRUE	7
ENSG00000156735	BAG4	0.00243246	148	70	78	2.96787	1.80393	2.32201	0.000410696	0.145543	TRUE	8
ENSG00000130598	TNNI2	0.0024547	158	80	78	1.66479	0.436656	0.947814	5.34949e-05	0.145543	TRUE	3
ENSG00000113460	BRIX1	0.00246134	142	64	78	3.06022	2.07024	2.56539	0.00108735	0.145543	TRUE	10
ENSG00000196549	MME	0.00247269	144	81	63	2.27453	0.410232	1.22845	0.000180552	0.145543	TRUE	5
ENSG00000182676	PPP1R27	0.00250091	138	54	84	0.31676	0.0361062	0.149201	2.40282e-06	0.145543	TRUE	2
ENSG00000170484	KRT74	0.00250106	139	60	79	0.837745	0.0766399	0.399456	0.000978682	0.145543	TRUE	10
ENSG00000143013	LMO4	0.00257987	155	70	85	3.63015	2.31296	2.93839	0.000685943	0.148205	TRUE	9
ENSG00000010278	CD9	0.00258453	153	68	85	5.73016	4.41463	5.07034	0.00262215	0.148205	TRUE	10
ENSG00000101665	SMAD7	0.00262307	159	85	74	2.34191	1.21981	1.78612	4.63307e-05	0.148256	TRUE	3
ENSG00000181031	RPH3AL	0.00264157	159	84	75	1.41925	0.38865	0.897792	0.000162596	0.148256	TRUE	5
ENSG00000266017	MIR4477B	0.00264203	155	70	85	2.06496	0.741938	1.39069	2.75009e-06	0.148256	TRUE	2
ENSG00000255399	TBX5-AS1	0.00271195	161	86	75	1.12941	0.284059	0.662201	0.00102633	0.150048	TRUE	10
ENSG00000138835	RGS3	0.00272863	158	86	72	1.8459	1.00144	1.40679	3.22748e-06	0.150048	TRUE	2
ENSG00000162267	ITIH3	0.00273146	146	79	67	0.399349	0.0934216	0.206905	4.40332e-05	0.150048	TRUE	3
ENSG00000187398	LUZP2	0.00276388	138	60	78	0.453151	0.0360669	0.20009	1.72267e-05	0.150048	TRUE	2
ENSG00000182175	RGMA	0.00277373	156	69	87	2.21281	0.574857	1.36454	0.000306367	0.150048	TRUE	7
ENSG00000253305	PCDHGB6	0.00279468	161	85	76	0.443115	0.103971	0.243143	9.67389e-05	0.150048	TRUE	4
ENSG00000164741	DLC1	0.00281293	149	81	68	1.97846	0.656424	1.20413	1.63378e-05	0.150048	TRUE	2
ENSG00000154553	PDLIM3	0.00282677	157	84	73	1.8	0.713382	1.21028	6.8544e-05	0.150048	TRUE	3
ENSG00000234506	LINC01506	0.00284819	157	82	75	0.468457	0.0496396	0.217993	0.00143158	0.150068	TRUE	10
ENSG00000183779	ZNF703	0.00286536	144	61	83	3.67071	2.0395	2.85823	0.000870997	0.150068	TRUE	9
ENSG00000138769	CDKL2	0.00288973	142	78	64	0.920082	0.224894	0.514412	6.34228e-05	0.150342	TRUE	3
ENSG00000075131	TIPIN	0.00300103	154	71	83	1.79667	1.12239	1.46666	0.000163848	0.154127	TRUE	5
ENSG00000171320	ESCO2	0.00301936	161	73	88	1.20522	0.486232	0.840571	0.000318283	0.154127	TRUE	7
ENSG00000142748	FCN3	0.00302133	150	83	67	2.53676	0.688321	1.41498	0.000595979	0.154127	TRUE	9
ENSG00000167619	TMEM145	0.00308032	147	65	82	0.585975	0.0837552	0.276535	0.000128278	0.155541	TRUE	5
ENSG00000173825	TIGD3	0.00308864	150	62	88	0.698096	0.201982	0.42373	0.000290744	0.155541	TRUE	7
ENSG00000125845	BMP2	0.00311808	152	86	66	2.63348	0.885479	1.7236	3.12167e-05	0.155703	TRUE	3
ENSG00000168878	SFTPB	0.00313249	147	84	63	6.83566	2.09026	4.73971	0.000569629	0.155703	TRUE	9
ENSG00000035141	FAM136A	0.0031813	145	67	78	3.20445	2.39813	2.81798	9.82196e-05	0.155703	TRUE	4
ENSG00000174567	GOLT1A	0.0031906	151	85	66	1.92727	0.332392	1.03711	0.00134183	0.155703	TRUE	10
ENSG00000163697	APBB2	0.00319096	146	79	67	1.70762	0.876299	1.28194	0.000321313	0.155703	TRUE	7
ENSG00000196616	ADH1B	0.00323532	153	84	69	1.87104	0.317649	0.889288	0.00052674	0.155716	TRUE	8
ENSG00000176422	SPRYD4	0.00325131	153	69	84	1.33917	0.762449	1.03121	0.000669212	0.155716	TRUE	9
ENSG00000131055	COX4I2	0.00325614	164	88	76	2.44503	1.10352	1.71153	0.000933568	0.155716	TRUE	10
ENSG00000131080	EDA2R	0.00328512	158	88	70	0.678178	0.171118	0.386162	0	0.155716	TRUE	1
ENSG00000160013	PTGIR	0.00329033	153	79	74	1.33559	0.453678	0.851993	0.000766784	0.155716	TRUE	9
ENSG00000136286	MYO1G	0.00338781	153	80	73	1.80319	0.660614	1.21276	0.000167949	0.157146	TRUE	5
ENSG00000185499	MUC1	0.00344101	161	89	72	4.16488	1.99977	3.11294	0.000724704	0.157146	TRUE	9
ENSG00000115507	OTX1	0.00344153	160	71	89	1.97854	0.585272	1.27138	0.000848313	0.157146	TRUE	9
ENSG00000136842	TMOD1	0.00347196	156	86	70	1.24831	0.198017	0.610297	0.000111568	0.157146	TRUE	4
ENSG00000135773	CAPN9	0.00348432	157	86	71	0.941114	0.149145	0.458913	6.93114e-05	0.157146	TRUE	3
ENSG00000168427	KLHL30	0.00352515	154	82	72	0.317906	0.0409821	0.151972	0.000503522	0.157146	TRUE	8
ENSG00000164619	BMPER	0.00353207	157	87	70	0.706188	0.102831	0.330406	0.000338873	0.157146	TRUE	7
ENSG00000171303	KCNK3	0.00355178	155	81	74	1.3841	0.286261	0.705915	0.00072803	0.157146	TRUE	9
ENSG00000068650	ATP11A	0.00359948	151	81	70	2.51322	1.33768	1.85723	0.000439087	0.157146	TRUE	8
ENSG00000136854	STXBP1	0.00360494	159	89	70	2.10711	1.07129	1.57808	4.10516e-05	0.157146	TRUE	3
ENSG00000230316	FEZF1-AS1	0.0036198	145	67	78	1.73937	0.161972	0.849457	0.000408392	0.157146	TRUE	8
ENSG00000095370	SH2D3C	0.00362194	154	78	76	2.05383	0.989536	1.44544	9.20656e-05	0.157146	TRUE	4
ENSG00000143502	SUSD4	0.00363731	149	65	84	2.90933	1.00823	1.99558	0.000479675	0.157146	TRUE	8
ENSG00000183347	GBP6	0.0036541	149	69	80	3.76029	0.903822	2.43623	0.00131549	0.157146	TRUE	10
ENSG00000166896	ATP23	0.00369089	147	70	77	1.65885	1.0048	1.33326	9.34538e-05	0.157146	TRUE	4
ENSG00000147475	ERLIN2	0.00370446	158	74	84	3.05349	2.03641	2.48552	0.00048804	0.157146	TRUE	8
ENSG00000127252	HRASLS	0.00374843	154	66	88	2.1115	0.380771	1.23627	0.000246508	0.157146	TRUE	6
ENSG00000163882	POLR2H	0.00374891	155	72	83	3.97252	2.81609	3.40062	0.00042163	0.157146	TRUE	8
ENSG00000156096	UGT2B4	0.00375172	151	78	73	0.207392	0.0209549	0.0797593	7.90227e-05	0.157146	TRUE	4
ENSG00000136546	SCN7A	0.00377037	153	83	70	1.07461	0.193921	0.523605	0.000795066	0.157146	TRUE	9
ENSG00000197859	ADAMTSL2	0.00379227	148	78	70	1.83106	0.712597	1.22859	9.62808e-05	0.157146	TRUE	4
ENSG00000132122	SPATA6	0.00379781	146	82	64	1.14462	0.406995	0.755762	0.000727962	0.157146	TRUE	9
ENSG00000166341	DCHS1	0.00379985	143	77	66	1.60892	0.493862	1.00179	0.000766131	0.157146	TRUE	9
ENSG00000127989	MTERF1	0.00380063	152	68	84	1.83885	1.09461	1.4524	0.0032968	0.157146	TRUE	10
ENSG00000187535	IFT140	0.00387993	148	77	71	1.76846	1.03034	1.38467	7.40696e-05	0.159563	TRUE	3
ENSG00000138722	MMRN1	0.00392665	162	89	73	1.34387	0.290356	0.730574	5.82857e-05	0.159563	TRUE	3
ENSG00000146477	SLC22A3	0.00397138	158	88	70	2.12865	0.460275	1.23394	0.000468978	0.159563	TRUE	8
ENSG00000173210	ABLIM3	0.00398482	158	87	71	1.56573	0.439713	0.931976	0.000606228	0.159563	TRUE	9
ENSG00000114446	IFT57	0.00403607	151	82	69	3.26346	2.29665	2.76566	0.000159034	0.159563	TRUE	5
ENSG00000256196	AP003721.1	0.0040393	159	68	91	0.300577	0.0446777	0.153618	0	0.159563	TRUE	1
ENSG00000183019	MCEMP1	0.00404269	159	84	75	1.81201	0.446192	0.946287	0.000643689	0.159563	TRUE	9
ENSG00000213654	GPSM3	0.00407824	156	82	74	3.36842	2.0027	2.68438	2.3937e-05	0.159563	TRUE	2
ENSG00000186994	KANK3	0.00410504	157	82	75	1.06382	0.350501	0.614754	3.85342e-05	0.159563	TRUE	3
ENSG00000165072	MAMDC2	0.00410989	147	77	70	1.62212	0.26573	0.8083	6.29787e-06	0.159563	TRUE	2
ENSG00000183807	FAM162B	0.00411316	154	82	72	1.56994	0.564763	0.982384	0.00300228	0.159563	TRUE	10
ENSG00000146038	DCDC2	0.0042261	151	80	71	0.673337	0.101623	0.323238	0.000623387	0.159563	TRUE	9
ENSG00000097046	CDC7	0.00423444	148	65	83	2.06306	1.20982	1.64136	0.000196983	0.159563	TRUE	5
ENSG00000111275	ALDH2	0.00423564	153	85	68	3.07028	1.77945	2.39325	0.000544608	0.159563	TRUE	8
ENSG00000241098	LINC01994	0.0042439	176	67	109	0.14514	0.00367835	0.0544739	8.18307e-08	0.159563	TRUE	2
ENSG00000183439	TRIM61	0.00426628	151	85	66	0.512161	0.103574	0.279422	0.00011363	0.159563	TRUE	4
ENSG00000105289	TJP3	0.00427698	151	80	71	1.98451	0.49088	1.19686	0.000373693	0.159563	TRUE	7
ENSG00000169251	NMD3	0.00429358	149	72	77	3.38161	2.51392	2.93562	0.000307766	0.159563	TRUE	7
ENSG00000156876	SASS6	0.00430821	159	72	87	1.47144	0.863022	1.17824	0.00126586	0.159563	TRUE	10
ENSG00000032389	EIPR1	0.00432054	161	74	87	2.38134	1.74531	2.06863	0.0025639	0.159563	TRUE	10
ENSG00000154721	JAM2	0.00432989	147	80	67	1.51529	0.553072	0.948082	5.71791e-05	0.159563	TRUE	3
ENSG00000197879	MYO1C	0.00433495	138	76	62	3.69791	2.84256	3.26933	0.000243126	0.159563	TRUE	6
ENSG00000171119	NRTN	0.00434151	150	64	86	1.4022	0.411258	0.878535	2.42613e-05	0.159563	TRUE	2
ENSG00000091583	APOH	0.00436714	157	88	69	0.794049	0.0991007	0.332853	0.000212334	0.159563	TRUE	6
ENSG00000197019	SERTAD1	0.00438018	152	83	69	3.238	2.08648	2.62289	0.000844593	0.159563	TRUE	9
ENSG00000259803	SLC22A31	0.0043963	152	82	70	2.42076	0.39704	1.31424	0.00038487	0.159563	TRUE	7
ENSG00000163029	SMC6	0.00444048	148	66	82	2.36972	1.58077	1.96217	0.0006688	0.159563	TRUE	9
ENSG00000159208	CIART	0.00444246	150	67	83	2.09728	0.825143	1.47663	0.000182631	0.159563	TRUE	5
ENSG00000269186	LINC01082	0.00446567	218	86	132	0.04131	0.00653192	0.0173369	0.00415881	0.159563	TRUE	10
ENSG00000013588	GPRC5A	0.00454155	151	83	68	4.10738	1.82325	2.96997	0.000658548	0.159563	TRUE	9
ENSG00000196776	CD47	0.00458287	150	80	70	3.52322	2.40431	2.98413	3.92634e-05	0.159563	TRUE	3
ENSG00000151789	ZNF385D	0.00463135	144	80	64	0.223415	0.042368	0.112279	0.000253516	0.159563	TRUE	6
ENSG00000172336	POP7	0.00465964	149	68	81	4.14211	3.24719	3.70118	0.000987569	0.159563	TRUE	10
ENSG00000166086	JAM3	0.00466635	155	86	69	1.5891	0.471727	0.989501	1.35387e-05	0.159563	TRUE	2
ENSG00000239697	TNFSF12	0.00466852	157	79	78	2.5297	1.44739	1.96376	0.000105066	0.159563	TRUE	4
ENSG00000160801	PTH1R	0.00467466	151	78	73	0.944237	0.228888	0.522263	0.000229233	0.159563	TRUE	6
ENSG00000168883	USP39	0.00469091	153	75	78	3.55939	2.82787	3.1944	2.32115e-05	0.159563	TRUE	2
ENSG00000262703	AC009121.1	0.00469626	149	62	87	0.469363	0.0750152	0.24739	0	0.159563	TRUE	1
ENSG00000127152	BCL11B	0.00469867	149	71	78	1.74225	0.56024	1.16022	0.000136125	0.159563	TRUE	5
ENSG00000198373	WWP2	0.00471776	151	81	70	2.43109	1.82887	2.12034	0.000130712	0.159563	TRUE	5
ENSG00000203797	DDO	0.00472279	145	77	68	1.09904	0.245676	0.60985	1.1467e-06	0.159563	TRUE	2
ENSG00000224853	LINC00393	0.00472896	150	68	82	0.544493	0.0247201	0.19362	0	0.159563	TRUE	1
ENSG00000225826	LINC00626	0.00473435	156	73	83	1.24913	0.0845089	0.514724	0.000552448	0.159563	TRUE	8
ENSG00000275713	HIST1H2BH	0.00475276	150	64	86	1.62334	0.312629	0.907242	0.000134973	0.159563	TRUE	5
ENSG00000141096	DPEP3	0.00482035	146	76	70	0.538466	0.0219035	0.214933	1.91742e-05	0.161143	TRUE	2
ENSG00000176435	CLEC14A	0.0048424	151	81	70	2.89938	1.57572	2.18747	0.00124567	0.161194	TRUE	10
ENSG00000259094	AC013457.1	0.00490532	160	90	70	0.750156	0.060882	0.302503	0.000821802	0.161769	TRUE	9
ENSG00000112782	CLIC5	0.00495475	150	84	66	1.59326	0.345953	0.823363	0.00209228	0.161769	TRUE	10
ENSG00000168216	LMBRD1	0.00497516	156	89	67	2.06962	1.41059	1.73218	0.000195532	0.161769	TRUE	5
ENSG00000226649	AC019118.1	0.00502742	149	64	85	0.192301	0.00679772	0.0860515	0.000231252	0.161769	TRUE	6
ENSG00000111252	SH2B3	0.00505264	151	80	71	2.39184	1.28504	1.8117	2.61361e-05	0.161769	TRUE	2
ENSG00000147548	NSD3	0.00505543	157	72	85	2.77653	1.71558	2.17097	0.000295143	0.161769	TRUE	7
ENSG00000124067	SLC12A4	0.0050591	156	82	74	2.4691	1.54209	1.9853	0.00119863	0.161769	TRUE	10
ENSG00000142611	PRDM16	0.00506882	156	86	70	0.76451	0.134536	0.392739	0.000452488	0.161769	TRUE	8
ENSG00000142319	SLC6A3	0.00507001	152	82	70	0.438535	0.0161483	0.17277	6.8636e-05	0.161769	TRUE	3
ENSG00000112414	ADGRG6	0.00507792	148	82	66	1.96376	0.640397	1.25343	0.000381677	0.161769	TRUE	7
ENSG00000114125	RNF7	0.00509882	150	71	79	3.80291	2.84357	3.32355	0.00217067	0.161769	TRUE	10
ENSG00000122707	RECK	0.00510701	159	90	69	1.52613	0.686592	1.06573	0.000439988	0.161769	TRUE	8
ENSG00000197043	ANXA6	0.00514364	152	81	71	3.5522	2.11422	2.85251	2.40212e-05	0.161769	TRUE	2
ENSG00000154240	CEP112	0.00515806	159	88	71	0.948993	0.320351	0.616424	0.000258972	0.161769	TRUE	6
ENSG00000096092	TMEM14A	0.00519843	149	66	83	4.51862	3.26241	3.86891	0.000324296	0.161769	TRUE	7
ENSG00000106263	EIF3B	0.00525069	151	68	83	3.88189	3.1513	3.54737	0.00215577	0.161769	TRUE	10
ENSG00000213071	LPAL2	0.00526852	151	82	69	0.388434	0.0921406	0.220039	8.36002e-05	0.161769	TRUE	4
ENSG00000244953	AC087521.1	0.00527007	159	83	76	0.370731	0.0647169	0.17101	0	0.161769	TRUE	1
ENSG00000086289	EPDR1	0.00527189	153	86	67	2.83213	1.27853	2.06761	0.000393659	0.161769	TRUE	7
ENSG00000100593	ISM2	0.00529819	145	68	77	0.692411	0.0549555	0.309214	2.85192e-05	0.161769	TRUE	2
ENSG00000131910	NR0B2	0.00530809	154	80	74	0.826972	0.12022	0.34913	0.000145513	0.161769	TRUE	5
ENSG00000178096	BOLA1	0.00531269	139	62	77	2.95016	1.98498	2.45814	0.00152738	0.161769	TRUE	10
ENSG00000258811	AL583810.2	0.00534524	147	63	84	0.125127	0.0135258	0.0595106	0	0.161972	TRUE	1
ENSG00000109906	ZBTB16	0.00536301	153	82	71	1.10924	0.141175	0.486293	0.000254196	0.161972	TRUE	6
ENSG00000143942	CHAC2	0.00538121	153	74	79	2.51808	1.2556	1.8686	0.000386838	0.161972	TRUE	7
ENSG00000105880	DLX5	0.00541717	154	72	82	3.05369	0.823748	1.94313	0.000486581	0.161993	TRUE	8
ENSG00000169896	ITGAM	0.00542314	156	80	76	2.31553	0.833996	1.53417	0.000257625	0.161993	TRUE	6
ENSG00000008853	RHOBTB2	0.00548382	154	83	71	2.26894	0.864868	1.51527	0.000107126	0.162188	TRUE	4
ENSG00000120742	SERP1	0.00548432	144	71	73	4.3764	3.56391	3.9597	0.000273107	0.162188	TRUE	6
ENSG00000236130	PTCSC2	0.0055058	160	76	84	0.562848	0.0518498	0.244363	1.57904e-08	0.162188	TRUE	2
ENSG00000182511	FES	0.00551659	164	83	81	2.14891	1.16358	1.65654	6.08898e-06	0.162188	TRUE	2
ENSG00000090339	ICAM1	0.00553288	155	80	75	4.37702	2.36346	3.29318	0.000198318	0.162188	TRUE	5
ENSG00000177119	ANO6	0.00558419	157	88	69	2.8937	2.10969	2.50924	0.000556293	0.162569	TRUE	8
ENSG00000069535	MAOB	0.00560278	155	83	72	2.58535	0.903685	1.6938	0.000127136	0.162569	TRUE	4
ENSG00000166510	CCDC68	0.00560798	156	83	73	1.14881	0.26681	0.622014	0.00027208	0.162569	TRUE	6
ENSG00000134216	CHIA	0.00568076	155	87	68	0.492311	0.0636177	0.214508	1.67874e-05	0.163354	TRUE	2
ENSG00000102935	ZNF423	0.00569369	150	82	68	0.764708	0.170605	0.420462	0.000187976	0.163354	TRUE	5
ENSG00000155090	KLF10	0.00570499	152	88	64	3.74289	2.67096	3.19025	0.00021275	0.163354	TRUE	6
ENSG00000130332	LSM7	0.00571824	152	69	83	3.7803	2.91112	3.33943	8.24611e-08	0.163354	TRUE	2
ENSG00000126787	DLGAP5	0.00575502	158	73	85	2.51702	1.49463	2.08123	0.000587781	0.16381	TRUE	9
ENSG00000144655	CSRNP1	0.00578039	153	81	72	3.21464	1.80955	2.39795	6.8505e-05	0.163938	TRUE	3
ENSG00000144895	EIF2A	0.00581724	157	75	82	3.56896	2.78759	3.1694	0.000137599	0.164389	TRUE	5
ENSG00000171126	KCNG3	0.00587323	140	63	77	0.646237	0.088317	0.333655	0.00104845	0.164719	TRUE	10
ENSG00000111269	CREBL2	0.00589041	143	84	59	3.12579	2.36904	2.763	6.6459e-05	0.164719	TRUE	3
ENSG00000100625	SIX4	0.0058918	150	68	82	1.83506	0.868672	1.34948	0.0005431	0.164719	TRUE	8
ENSG00000128641	MYO1B	0.005922	157	88	69	3.3981	2.30442	2.84953	0.000419543	0.1649	TRUE	8
ENSG00000140022	STON2	0.00596733	158	73	85	2.38761	1.06226	1.75267	0.00114956	0.1649	TRUE	10
ENSG00000231764	DLX6-AS1	0.00603906	145	64	81	0.56001	0.0647205	0.28716	4.21078e-09	0.1649	TRUE	1
ENSG00000120129	DUSP1	0.00606071	152	83	69	5.35286	3.54759	4.39115	0.000223988	0.1649	TRUE	6
ENSG00000150627	WDR17	0.00608789	148	86	62	0.444581	0.0514174	0.205378	3.52728e-05	0.1649	TRUE	3
ENSG00000215193	PEX26	0.00611424	157	69	88	1.72092	1.18924	1.45262	6.10563e-08	0.1649	TRUE	2
ENSG00000119681	LTBP2	0.00615369	155	82	73	3.71659	2.10385	2.91179	0.000920529	0.1649	TRUE	9
ENSG00000173535	TNFRSF10C	0.00617978	151	79	72	0.82634	0.16565	0.443474	0.000122936	0.1649	TRUE	4
ENSG00000185274	GALNT17	0.00618332	154	86	68	0.980535	0.145359	0.488532	0.000251816	0.1649	TRUE	6
ENSG00000215644	GCGR	0.00620598	139	60	79	0.522119	0.0217627	0.200282	0.000100676	0.1649	TRUE	4
ENSG00000111639	MRPL51	0.00622932	151	73	78	4.74395	3.9426	4.33543	0.000261012	0.1649	TRUE	6
ENSG00000088766	CRLS1	0.00631989	147	82	65	0.391892	0.151813	0.263196	0.000191031	0.1649	TRUE	5
ENSG00000186417	GLDN	0.0063208	147	79	68	0.960437	0.301106	0.533246	0.000111211	0.1649	TRUE	4
ENSG00000001561	ENPP4	0.00632575	162	87	75	2.19367	0.840907	1.48678	6.05355e-05	0.1649	TRUE	3
ENSG00000123838	C4BPA	0.006339	148	84	64	3.68353	0.551608	2.06224	0.000479605	0.1649	TRUE	8
ENSG00000054983	GALC	0.00636487	149	83	66	2.25146	1.23565	1.75517	4.27595e-05	0.1649	TRUE	3
ENSG00000156453	PCDH1	0.00636606	155	83	72	2.66795	1.19089	1.91283	0.000425952	0.1649	TRUE	8
ENSG00000130052	STARD8	0.00637089	147	75	72	1.52408	0.548199	0.946102	5.02653e-05	0.1649	TRUE	3
ENSG00000263400	TMEM220-AS1	0.00637632	149	81	68	0.15222	0.0355637	0.083909	2.91812e-05	0.1649	TRUE	2
ENSG00000147180	ZNF711	0.00643053	156	72	84	1.60424	0.468843	1.00846	0.00053028	0.1649	TRUE	8
ENSG00000259120	SMIM6	0.00645519	157	85	72	0.766919	0.125795	0.376522	0.000525175	0.1649	TRUE	8
ENSG00000125810	CD93	0.00647643	146	75	71	3.17384	1.63731	2.3251	6.52526e-05	0.1649	TRUE	3
ENSG00000166508	MCM7	0.0064838	169	79	90	4.37774	3.31083	3.85859	0.0013775	0.1649	TRUE	10
ENSG00000173846	PLK3	0.00648718	161	80	81	2.47761	1.43394	1.90674	0.00112252	0.1649	TRUE	10
ENSG00000244280	ECEL1P2	0.00650248	155	84	71	0.590148	0.105164	0.268772	0.00133392	0.1649	TRUE	10
ENSG00000033327	GAB2	0.006503	152	79	73	2.18682	1.00368	1.54712	0.00103286	0.1649	TRUE	10
ENSG00000003436	TFPI	0.00650778	153	89	64	2.6213	1.02658	1.76535	8.72212e-06	0.1649	TRUE	2
ENSG00000149596	JPH2	0.00659847	150	81	69	0.539853	0.0914676	0.271584	0.000687913	0.1649	TRUE	9
ENSG00000125538	IL1B	0.00660506	152	80	72	2.57628	0.901788	1.67062	0.000902395	0.1649	TRUE	9
ENSG00000134363	FST	0.00660722	159	74	85	3.80305	1.37023	2.62235	0.000730536	0.1649	TRUE	9
ENSG00000129347	KRI1	0.00661845	149	61	88	3.03854	2.12097	2.56784	0.000802367	0.1649	TRUE	9
ENSG00000139324	TMTC3	0.00662415	154	75	79	2.92035	1.94044	2.44699	0.000528194	0.1649	TRUE	8
ENSG00000237413	AC096531.2	0.00664931	149	82	67	0.349704	0.0728272	0.146613	0.00163066	0.1649	TRUE	10
ENSG00000171714	ANO5	0.00669138	156	89	67	0.502972	0.0701102	0.246318	0.000746069	0.1649	TRUE	9
ENSG00000239556	AC004951.2	0.00669924	149	62	87	1.63456	0.464403	0.953337	0	0.1649	TRUE	1
ENSG00000157613	CREB3L1	0.00670756	153	84	69	2.76396	1.11244	1.95047	6.02994e-05	0.1649	TRUE	3
ENSG00000149554	CHEK1	0.00672638	154	72	82	2.11675	1.25544	1.75141	0.000597412	0.1649	TRUE	9
ENSG00000133816	MICAL2	0.00673461	154	79	75	2.06127	0.812365	1.42884	0.000457017	0.1649	TRUE	8
ENSG00000115194	SLC30A3	0.00675425	141	64	77	0.651043	0.0453825	0.279772	0.00018356	0.1649	TRUE	5
ENSG00000140285	FGF7	0.00676116	154	84	70	1.4442	0.359254	0.845782	0.000312123	0.1649	TRUE	7
ENSG00000157212	PAXIP1	0.00677065	148	64	84	1.2942	0.781315	1.02637	0.00116007	0.1649	TRUE	10
ENSG00000177666	PNPLA2	0.00679704	157	81	76	2.76142	1.89295	2.29947	0.000184738	0.1649	TRUE	5
ENSG00000109099	PMP22	0.00680085	149	82	67	2.49818	1.27268	1.88058	1.69774e-05	0.1649	TRUE	2
ENSG00000198959	TGM2	0.00682392	149	83	66	4.33129	2.33102	3.34471	1.46863e-06	0.1649	TRUE	2
ENSG00000102760	RGCC	0.00685857	156	81	75	4.31222	2.80764	3.47862	0.000148234	0.1649	TRUE	5
ENSG00000240095	AC055758.1	0.00687065	203	62	141	0.272566	0.00290718	0.0934094	0	0.1649	TRUE	1
ENSG00000196636	SDHAF3	0.00689923	153	74	79	3.41665	2.27629	2.81403	0.00202661	0.1649	TRUE	10
ENSG00000243033	GAPDHP47	0.006939	157	67	90	0.0717018	0.00251323	0.0309107	0	0.1649	TRUE	1
ENSG00000211451	GNRHR2	0.00695242	148	67	81	0.721901	0.324742	0.504985	3.60523e-05	0.1649	TRUE	3
ENSG00000136840	ST6GALNAC4	0.00695951	161	83	78	2.81914	1.99596	2.40631	4.70026e-05	0.1649	TRUE	3
ENSG00000073754	CD5L	0.0069688	153	81	72	0.266149	0.0428834	0.12098	0.000103985	0.1649	TRUE	4
ENSG00000106823	ECM2	0.00702221	154	83	71	1.6451	0.545421	1.05564	0.000122108	0.164987	TRUE	4
ENSG00000148053	NTRK2	0.0070322	153	72	81	3.66655	0.562196	2.15093	0.000508538	0.164987	TRUE	8
ENSG00000130821	SLC6A8	0.00703549	145	63	82	4.59363	2.47981	3.62471	0.000816851	0.164987	TRUE	9
ENSG00000108242	CYP2C18	0.00708757	147	63	84	1.46677	0.175833	0.744094	0.000257123	0.165714	TRUE	6
ENSG00000149269	PAK1	0.00713482	147	66	81	3.61464	2.52869	3.06165	0.000937046	0.166114	TRUE	10
ENSG00000250988	SNHG21	0.00718564	152	64	88	0.678281	0.226505	0.434533	0.000269142	0.166114	TRUE	6
ENSG00000105364	MRPL4	0.0072378	155	68	87	2.71848	1.92219	2.30715	0.0011147	0.166114	TRUE	10
ENSG00000240694	PNMA2	0.00723914	153	83	70	1.04922	0.220642	0.572626	0.000111397	0.166114	TRUE	4
ENSG00000135324	MRAP2	0.0072495	149	71	78	2.86715	0.538504	1.59955	0.0010342	0.166114	TRUE	10
ENSG00000136160	EDNRB	0.00725054	155	85	70	1.86053	0.607339	1.10193	0.000161337	0.166114	TRUE	5
ENSG00000180251	SLC9A4	0.00726464	151	70	81	0.808407	0.059047	0.316348	0.000836948	0.166114	TRUE	9
ENSG00000233503	HNRNPLP1	0.00727384	150	68	82	0.121282	0.0144598	0.0607274	1.86392e-05	0.166114	TRUE	2
ENSG00000241839	PLEKHO2	0.00731292	153	81	72	3.11697	2.06974	2.57976	0.000432879	0.166523	TRUE	8
ENSG00000124831	LRRFIP1	0.00733578	158	84	74	2.81645	1.99488	2.39866	0.000236113	0.16656	TRUE	6
ENSG00000225697	SLC26A6	0.00744485	151	65	86	1.87852	1.06642	1.45939	1.34538e-05	0.168537	TRUE	2
ENSG00000243789	JMJD7	0.00746576	146	60	86	0.320353	0.0503901	0.166133	0.000221175	0.168537	TRUE	6
ENSG00000163492	CCDC141	0.00754131	147	80	67	0.241501	0.0292062	0.107277	4.34093e-05	0.168552	TRUE	3
ENSG00000181449	SOX2	0.0075577	161	75	86	5.01021	1.85911	3.57492	0.00138288	0.168552	TRUE	10
ENSG00000277351	AC013553.3	0.007562	154	83	71	0.455951	0.0869121	0.245983	0	0.168552	TRUE	1
ENSG00000271926	AC008972.1	0.00757849	150	80	70	0.440432	0.121314	0.268132	0.00214448	0.168552	TRUE	10
ENSG00000043355	ZIC2	0.00761436	155	67	88	1.88717	0.3597	1.09131	2.19219e-05	0.168552	TRUE	2
ENSG00000004399	PLXND1	0.00763089	148	77	71	3.12183	1.93248	2.52567	0.000161475	0.168552	TRUE	5
ENSG00000152137	HSPB8	0.00764341	152	78	74	3.07696	1.1898	2.12039	0	0.168552	TRUE	1
ENSG00000152818	UTRN	0.00765389	143	76	67	2.47301	1.3482	1.89732	0.00106369	0.168552	TRUE	10
ENSG00000186594	MIR22HG	0.00765951	156	85	71	2.48277	1.446	1.92287	9.67951e-05	0.168552	TRUE	4
ENSG00000183773	AIFM3	0.00770467	141	52	89	0.809262	0.184718	0.453358	7.89723e-05	0.168907	TRUE	4
ENSG00000121578	B4GALT4	0.00771864	147	67	80	2.96691	1.616	2.2582	0.00100701	0.168907	TRUE	10
ENSG00000125848	FLRT3	0.00782832	154	88	66	2.54902	0.65085	1.55271	0.000219326	0.170831	TRUE	6
ENSG00000114854	TNNC1	0.00785429	152	80	72	2.05008	0.44201	1.08844	0.000452735	0.170923	TRUE	8
ENSG00000176909	MAMSTR	0.00788747	150	67	83	1.32899	0.471182	0.844762	0.000217597	0.171171	TRUE	6
ENSG00000166592	RRAD	0.00793966	165	90	75	3.05281	0.950899	1.9014	0.00010103	0.171469	TRUE	4
ENSG00000136048	DRAM1	0.00800695	147	82	65	3.31802	1.84636	2.56116	5.51448e-06	0.171469	TRUE	2
ENSG00000172264	MACROD2	0.00801171	150	84	66	1.16005	0.208498	0.604765	0.000206921	0.171469	TRUE	6
ENSG00000095637	SORBS1	0.00804023	158	83	75	1.40781	0.492472	0.854787	2.97828e-05	0.171469	TRUE	2
ENSG00000112175	BMP5	0.00804712	157	86	71	1.43868	0.240485	0.731285	0.000192436	0.171469	TRUE	5
ENSG00000175445	LPL	0.00806556	149	81	68	2.59637	0.745504	1.53385	0.000184983	0.171469	TRUE	5
ENSG00000226935	LINC00161	0.00810648	153	69	84	0.291516	0.0119808	0.121253	8.0056e-05	0.171469	TRUE	4
ENSG00000186615	KTN1-AS1	0.00812067	148	67	81	0.604466	0.215214	0.398931	0.00102257	0.171469	TRUE	10
ENSG00000277075	HIST1H2AE	0.00812869	147	61	86	2.35691	0.667458	1.44301	0.000291815	0.171469	TRUE	7
ENSG00000225383	SFTA1P	0.00813188	148	84	64	1.59235	0.247459	0.781208	0.0002923	0.171469	TRUE	7
ENSG00000006625	GGCT	0.00814131	148	70	78	3.40052	2.36493	2.89925	0.000816321	0.171469	TRUE	9
ENSG00000171533	MAP6	0.00817233	152	86	66	1.09363	0.250485	0.612136	0.00048559	0.171663	TRUE	8
ENSG00000133124	IRS4	0.00820057	148	64	84	0.731626	0.0156194	0.257044	0.000296178	0.171797	TRUE	7
ENSG00000136630	HLX	0.00827217	150	80	70	0.724445	0.282962	0.482583	5.82256e-05	0.172836	TRUE	3
ENSG00000020426	MNAT1	0.00839806	150	68	82	1.99126	1.33401	1.66258	0.000222865	0.17473	TRUE	6
ENSG00000204969	PCDHA2	0.00842911	148	78	70	0.0860111	0.00537364	0.036677	5.43422e-08	0.17473	TRUE	2
ENSG00000188906	LRRK2	0.00844866	149	82	67	2.20444	0.567706	1.23189	0.00122819	0.17473	TRUE	10
ENSG00000069122	ADGRF5	0.0084518	150	80	70	2.9827	1.22627	1.98646	0.000208308	0.17473	TRUE	6
ENSG00000099994	SUSD2	0.00848474	146	77	69	3.0701	0.862901	1.82313	6.63941e-05	0.17495	TRUE	3
ENSG00000100526	CDKN3	0.00867378	157	75	82	2.78214	1.49014	2.17284	0.00198867	0.178356	TRUE	10
ENSG00000066084	DIP2B	0.00872631	157	72	85	2.96372	2.01433	2.47761	0.0015679	0.178356	TRUE	10
ENSG00000239877	IGSF11-AS1	0.00874177	220	63	157	0.0349264	0.000903599	0.0118308	0.000205191	0.178356	TRUE	6
ENSG00000261701	HPR	0.00878015	157	84	73	0.244262	0.025322	0.0999419	0.000719254	0.178356	TRUE	9
ENSG00000116830	TTF2	0.00878176	151	66	85	1.86118	1.11652	1.48996	0.000234111	0.178356	TRUE	6
ENSG00000154262	ABCA6	0.00879274	163	83	80	0.593263	0.146169	0.321915	6.5756e-05	0.178356	TRUE	3
ENSG00000095596	CYP26A1	0.00880881	157	70	87	1.30799	0.0853101	0.530848	4.72705e-06	0.178356	TRUE	2
ENSG00000183598	HIST2H3D	0.0088404	143	58	85	0.496021	0.0713472	0.249529	0.000115473	0.17839	TRUE	4
ENSG00000146859	TMEM140	0.00887551	151	81	70	2.72423	1.89169	2.30267	6.76628e-05	0.17839	TRUE	3
ENSG00000117507	FMO6P	0.00887863	154	70	84	1.32942	0.118912	0.587737	0.000546406	0.17839	TRUE	8
ENSG00000234456	MAGI2-AS3	0.00893122	163	88	75	0.806865	0.220867	0.468935	3.35747e-05	0.178864	TRUE	3
ENSG00000179178	TMEM125	0.00894776	152	80	72	3.03833	1.12086	2.01971	0.000829482	0.178864	TRUE	9
ENSG00000138593	SECISBP2L	0.0089876	147	75	72	2.32129	1.53829	1.88356	0.000372294	0.178886	TRUE	7
ENSG00000183087	GAS6	0.00902026	152	76	76	3.38635	1.95678	2.66689	0.000194789	0.178886	TRUE	5
ENSG00000166803	PCLAF	0.00905316	151	69	82	1.73616	0.740723	1.25799	0.000268842	0.178886	TRUE	6
ENSG00000142871	CCN1	0.00905974	153	80	73	4.4987	2.62306	3.49394	0.000133838	0.178886	TRUE	5
ENSG00000070808	CAMK2A	0.00906341	158	83	75	0.266056	0.0372524	0.130271	0	0.178886	TRUE	1
ENSG00000100749	VRK1	0.00908547	155	74	81	2.72031	1.80294	2.25079	0.000206642	0.178886	TRUE	6
ENSG00000211445	GPX3	0.00913604	152	84	68	4.59051	2.49222	3.49009	0.000308224	0.179266	TRUE	7
ENSG00000258777	HIF1A-AS1	0.00917416	153	74	79	0.496574	0.0868249	0.264017	0.000273596	0.179266	TRUE	6
ENSG00000014138	POLA2	0.00918364	160	69	91	1.15544	0.593032	0.862634	0.000108784	0.179266	TRUE	4
ENSG00000139508	SLC46A3	0.00921508	151	84	67	1.9883	0.977911	1.48506	7.4073e-05	0.179266	TRUE	3
ENSG00000205084	TMEM231	0.00923518	143	80	63	1.39651	0.590728	0.955808	0.000532408	0.179266	TRUE	8
ENSG00000258484	SPESP1	0.00924169	151	84	67	1.53909	0.109606	0.663999	0.00013027	0.179266	TRUE	5
ENSG00000173376	NDNF	0.00931758	150	83	67	2.5992	0.520093	1.45977	0.000161267	0.180293	TRUE	5
ENSG00000178752	ERFE	0.00935097	150	71	79	1.25313	0.244111	0.670405	0.000269348	0.180494	TRUE	6
ENSG00000085265	FCN1	0.00942416	150	76	74	1.26822	0.30049	0.686061	0.000230407	0.180872	TRUE	6
ENSG00000031691	CENPQ	0.00943454	148	67	81	2.44234	1.55551	1.98816	0.000407106	0.180872	TRUE	8
ENSG00000265107	GJA5	0.0094698	149	79	70	2.43528	0.884942	1.59735	4.47517e-05	0.180872	TRUE	3
ENSG00000111058	ACSS3	0.00950888	157	85	72	0.716611	0.153562	0.373933	9.61568e-05	0.180872	TRUE	4
ENSG00000155367	PPM1J	0.00951477	145	60	85	0.858112	0.258919	0.534221	6.7492e-05	0.180872	TRUE	3
ENSG00000111412	C12orf49	0.00951593	156	89	67	2.59727	1.90533	2.2277	0.000342411	0.180872	TRUE	7
ENSG00000143768	LEFTY2	0.00953172	146	76	70	0.341886	0.0603778	0.155268	0.00020893	0.180872	TRUE	6
ENSG00000130844	ZNF331	0.00963341	132	75	57	1.74377	0.834679	1.2639	2.39117e-05	0.182051	TRUE	2
ENSG00000095713	CRTAC1	0.0096697	154	85	69	2.57855	0.421129	1.41524	4.09387e-05	0.182051	TRUE	3
ENSG00000132334	PTPRE	0.00968382	158	85	73	1.8232	0.915448	1.3395	0.000314614	0.182051	TRUE	7
ENSG00000152082	MZT2B	0.00968652	144	60	84	3.12436	2.13052	2.62724	0.000101202	0.182051	TRUE	4
ENSG00000214842	RAD51AP2	0.00972103	162	74	88	0.275093	0.0350533	0.139922	5.18707e-05	0.182263	TRUE	3
ENSG00000167972	ABCA3	0.00977057	150	77	73	3.53788	1.0668	2.20996	0.000257654	0.182547	TRUE	6
ENSG00000131400	NAPSA	0.0097885	144	82	62	4.15872	0.729605	2.39868	0.00156767	0.182547	TRUE	10
ENSG00000198523	PLN	0.00982974	155	85	70	1.73181	0.372137	0.965664	0.000536146	0.182547	TRUE	8
ENSG00000109794	FAM149A	0.00983772	157	89	68	0.871852	0.24162	0.53301	0.000235464	0.182547	TRUE	6
ENSG00000087299	L2HGDH	0.00985883	145	66	79	1.47897	0.812553	1.13179	0.00176111	0.182547	TRUE	10
ENSG00000133835	HSD17B4	0.00987605	149	85	64	2.69137	2.00567	2.32062	6.29606e-05	0.182547	TRUE	3
ENSG00000106100	NOD1	0.00991873	156	81	75	1.43778	0.870158	1.14278	0.00044174	0.182547	TRUE	8
ENSG00000263429	TMEM238L	0.00992204	219	49	170	0.0486543	0.000330779	0.0112451	0.000599004	0.182547	TRUE	9
ENSG00000131016	AKAP12	0.00995289	151	83	68	2.24189	0.704772	1.41563	2.99327e-05	0.182636	TRUE	2
ENSG00000198910	L1CAM	0.00997336	149	81	68	1.08146	0.106513	0.531118	0.0010377	0.182636	TRUE	10
ENSG00000105650	PDE4C	0.010013	149	77	72	0.0199281	0.0014071	0.00882274	0.000389382	0.182935	TRUE	7
ENSG00000085552	IGSF9	0.0100532	148	64	84	3.15345	1.3724	2.30392	0.000154506	0.183064	TRUE	5
ENSG00000119865	CNRIP1	0.0100666	155	84	71	1.54952	0.618045	1.04819	9.80097e-06	0.183064	TRUE	2
ENSG00000136114	THSD1	0.0101176	155	85	70	1.68546	0.593005	1.0987	0.000711162	0.183082	TRUE	9
ENSG00000100908	EMC9	0.0101186	143	64	79	2.53214	1.64574	2.0713	0.000221292	0.183082	TRUE	6
ENSG00000234602	MCIDAS	0.0101511	156	71	85	0.758485	0.172012	0.42741	1.16737e-05	0.183082	TRUE	2
ENSG00000181788	SIAH2	0.0101608	146	70	76	3.99345	2.7631	3.39247	0.00278595	0.183082	TRUE	10
ENSG00000175920	DOK7	0.0102191	157	85	72	0.764345	0.154307	0.395338	0.000259258	0.18355	TRUE	6
ENSG00000243715	CACNA2D3-AS1	0.0102336	154	59	95	0.10028	0.000804416	0.0384064	0	0.18355	TRUE	1
ENSG00000126458	RRAS	0.010298	160	82	78	4.38302	2.98889	3.67563	0.000176196	0.18363	TRUE	5
ENSG00000149435	GGTLC1	0.0103034	154	84	70	1.40883	0.184703	0.632085	4.70009e-05	0.18363	TRUE	3
ENSG00000072657	TRHDE	0.0103082	153	80	73	0.250156	0.0274363	0.104247	0.000182589	0.18363	TRUE	5
ENSG00000127472	PLA2G5	0.0104374	149	79	70	0.77512	0.18749	0.441427	4.82503e-05	0.184275	TRUE	3
ENSG00000139874	SSTR1	0.0104657	151	81	70	0.758722	0.109454	0.364586	0.00126358	0.184275	TRUE	10
ENSG00000107831	FGF8	0.0104929	148	65	83	0.370486	0.0134035	0.147074	0.000538558	0.184275	TRUE	8
ENSG00000079308	TNS1	0.0105048	150	79	71	3.05176	1.63048	2.30279	0.000438383	0.184275	TRUE	8
ENSG00000113838	TBCCD1	0.0105239	161	75	86	2.55901	1.67291	2.09739	0.00048096	0.184275	TRUE	8
ENSG00000127329	PTPRB	0.0105466	156	81	75	1.46635	0.505087	0.886507	8.90217e-05	0.184275	TRUE	4
ENSG00000197415	VEPH1	0.0105862	151	84	67	1.1533	0.2404	0.575751	0.00156282	0.184275	TRUE	10
ENSG00000135218	CD36	0.0105908	157	80	77	2.09087	0.576451	1.20412	0.00019222	0.184275	TRUE	5
ENSG00000107317	PTGDS	0.0105989	156	77	79	0.829202	0.16305	0.418207	0.000390017	0.184275	TRUE	7
ENSG00000203645	LINC00501	0.0106062	147	66	81	0.147608	0.00369814	0.0558233	2.84085e-06	0.184275	TRUE	2
ENSG00000196344	ADH7	0.0106584	154	72	82	4.55993	0.472488	2.44035	0.00118052	0.184275	TRUE	10
ENSG00000121988	ZRANB3	0.0106888	156	75	81	0.720614	0.378481	0.536001	4.8577e-05	0.184275	TRUE	3
ENSG00000157315	TMED6	0.0107156	144	78	66	0.413194	0.194464	0.29355	9.36988e-05	0.184275	TRUE	4
ENSG00000251664	PCDHA12	0.010741	148	82	66	0.206408	0.0211328	0.0920867	1.76352e-08	0.184275	TRUE	2
ENSG00000162878	PKDCC	0.0107418	149	77	72	2.16886	0.722883	1.39066	0.000836626	0.184275	TRUE	9
ENSG00000167995	BEST1	0.0107489	153	81	72	0.559619	0.211669	0.366724	1.39381e-05	0.184275	TRUE	2
ENSG00000150556	LYPD6B	0.0107658	148	67	81	2.35872	0.593322	1.45016	0.000369736	0.184275	TRUE	7
ENSG00000110237	ARHGEF17	0.0107666	156	81	75	2.17833	1.17048	1.66055	0.000846023	0.184275	TRUE	9
ENSG00000130176	CNN1	0.0108207	161	87	74	2.43087	0.935515	1.63193	0.000336527	0.184799	TRUE	7
ENSG00000166548	TK2	0.010959	152	81	71	1.2805	0.760093	1.00964	4.75577e-05	0.185244	TRUE	3
ENSG00000023608	SNAPC1	0.0110906	147	70	77	2.46444	1.52576	1.97905	0.00114007	0.185244	TRUE	10
ENSG00000115525	ST3GAL5	0.0110975	161	88	73	1.23388	0.416945	0.794263	8.69903e-06	0.185244	TRUE	2
ENSG00000181744	DIPK2A	0.0111335	158	75	83	3.40884	1.87798	2.62544	0.00238268	0.185244	TRUE	10
ENSG00000233776	LINC01251	0.0111479	222	85	137	0.118611	0.00120962	0.0405701	0.000420433	0.185244	TRUE	8
ENSG00000021574	SPAST	0.0112187	161	79	82	2.36867	1.47024	1.89164	1.44141e-05	0.185244	TRUE	2
ENSG00000169994	MYO7B	0.0112335	160	80	80	0.376349	0.0649744	0.178294	3.92804e-05	0.185244	TRUE	3
ENSG00000132330	SCLY	0.0112553	148	63	85	0.249666	0.0920355	0.162692	1.40855e-05	0.185244	TRUE	2
ENSG00000182173	TSEN54	0.0112681	149	64	85	3.01721	2.18201	2.5896	5.26348e-07	0.185244	TRUE	2
ENSG00000163297	ANTXR2	0.0113557	147	79	68	2.04923	0.951582	1.51316	5.74715e-05	0.185244	TRUE	3
ENSG00000147465	STAR	0.0113565	158	72	86	1.02811	0.146933	0.477014	0.000495818	0.185244	TRUE	8
ENSG00000165194	PCDH19	0.0114161	155	74	81	1.8277	0.190993	0.892527	0.00103588	0.185244	TRUE	10
ENSG00000160917	CPSF4	0.0114167	145	64	81	2.66721	1.8615	2.26646	0.000528793	0.185244	TRUE	8
ENSG00000153395	LPCAT1	0.0114737	148	78	70	4.0938	2.51323	3.26411	0.000518096	0.185244	TRUE	8
ENSG00000133116	KL	0.0114878	155	84	71	0.724988	0.151851	0.356935	0.000471051	0.185244	TRUE	8
ENSG00000127920	GNG11	0.0114962	149	81	68	2.60302	1.30371	1.86668	3.00298e-05	0.185244	TRUE	2
ENSG00000019169	MARCO	0.0115333	153	82	71	3.68373	1.09832	2.30786	0.00341176	0.185244	TRUE	10
ENSG00000133030	MPRIP	0.0115463	152	76	76	2.43236	1.63313	2.03604	0.00210178	0.185244	TRUE	10
ENSG00000228459	LINC01546	0.0115505	158	76	82	0.177035	0.0155592	0.0792246	0.000278175	0.185244	TRUE	7
ENSG00000147872	PLIN2	0.0115545	147	78	69	3.22718	1.65384	2.46332	4.07376e-06	0.185244	TRUE	2
ENSG00000241685	ARPC1A	0.0116326	145	67	78	3.11132	2.21321	2.66528	0.00338199	0.185244	TRUE	10
ENSG00000242808	SOX2-OT	0.0117028	159	72	87	0.811423	0.045662	0.329626	0.00194005	0.185244	TRUE	10
ENSG00000230216	HSPB1P2	0.0117236	160	76	84	1.11075	0.333981	0.686471	1.0527e-08	0.185244	TRUE	2
ENSG00000106327	TFR2	0.0117952	152	68	84	1.00514	0.232923	0.576021	0.000177099	0.185244	TRUE	5
ENSG00000124491	F13A1	0.0118169	144	76	68	2.98517	1.09268	2.03483	5.70611e-05	0.185244	TRUE	3
ENSG00000105339	DENND3	0.0118309	158	80	78	1.76241	0.783838	1.19832	0.000183776	0.185244	TRUE	5
ENSG00000197037	ZSCAN25	0.011846	152	68	84	1.71895	1.1939	1.44977	0	0.185244	TRUE	1
ENSG00000247853	AC006064.2	0.0118589	152	71	81	0.219951	0.059398	0.130773	0	0.185244	TRUE	1
ENSG00000157107	FCHO2	0.0119022	151	84	67	2.27277	1.46467	1.84907	0.00554594	0.185244	TRUE	10
ENSG00000136231	IGF2BP3	0.0119317	150	68	82	1.89048	0.40082	1.17269	0.000645148	0.185244	TRUE	9
ENSG00000215458	AATBC	0.0119353	146	62	84	1.20351	0.30669	0.71834	0.000519834	0.185244	TRUE	8
ENSG00000117834	SLC5A9	0.0119387	155	81	74	0.482017	0.0920093	0.227412	0.000614882	0.185244	TRUE	9
ENSG00000175906	ARL4D	0.0119547	152	68	84	3.80414	1.95996	2.96667	0.00139633	0.185244	TRUE	10
ENSG00000124444	ZNF576	0.0119553	137	61	76	1.78383	1.22097	1.48633	0.000410351	0.185244	TRUE	8
ENSG00000136271	DDX56	0.011965	153	71	82	3.48403	2.82111	3.16149	0	0.185244	TRUE	1
ENSG00000106538	RARRES2	0.0119698	160	83	77	4.29822	2.52476	3.47759	0.000216258	0.185244	TRUE	6
ENSG00000065357	DGKA	0.0119852	149	69	80	2.72105	1.53325	2.16306	0.000507405	0.185244	TRUE	8
ENSG00000221676	RNU6ATAC	0.0119977	184	66	118	0.286422	0.00634277	0.122587	0.000298051	0.185244	TRUE	7
ENSG00000100092	SH3BP1	0.0119998	150	64	86	1.88863	0.996062	1.44724	0.00213302	0.185244	TRUE	10
ENSG00000100234	TIMP3	0.0120021	152	79	73	5.28155	3.01551	4.13775	0.000267522	0.185244	TRUE	6
ENSG00000207370	RF00019	0.0120274	150	67	83	0.757117	0.0950846	0.405137	0	0.185244	TRUE	1
ENSG00000125351	UPF3B	0.0120846	151	64	87	2.54985	1.71882	2.13945	0.000715563	0.185244	TRUE	9
ENSG00000136943	CTSV	0.0121209	162	77	85	2.71564	1.10264	1.9302	0.00037382	0.185244	TRUE	7
ENSG00000145362	ANK2	0.0121974	147	82	65	0.625085	0.137884	0.343752	0	0.185244	TRUE	1
ENSG00000087237	CETP	0.0121995	150	81	69	0.709584	0.219621	0.432711	1.71233e-05	0.185244	TRUE	2
ENSG00000159228	CBR1	0.0122223	154	73	81	4.83257	2.68685	3.69031	0.000385116	0.185244	TRUE	7
ENSG00000127903	ZNF835	0.0122242	149	78	71	0.31976	0.0553577	0.168056	8.58839e-07	0.185244	TRUE	2
ENSG00000186409	CCDC30	0.0122409	146	77	69	0.214184	0.0591949	0.123923	0.000352424	0.185244	TRUE	7
ENSG00000002726	AOC1	0.0122749	150	80	70	1.08042	0.138006	0.521325	2.14653e-05	0.185244	TRUE	2
ENSG00000107738	VSIR	0.0123179	156	83	73	3.07004	1.80058	2.44624	1.53741e-06	0.185244	TRUE	2
ENSG00000205981	DNAJC19	0.0123801	151	70	81	3.09389	2.00419	2.51921	0.00109669	0.185244	TRUE	10
ENSG00000132436	FIGNL1	0.0124086	159	76	83	2.19732	1.33351	1.78388	0.000505967	0.185244	TRUE	8
ENSG00000129691	ASH2L	0.0124474	155	73	82	3.11885	2.11495	2.55964	0	0.185244	TRUE	1
ENSG00000086548	CEACAM6	0.0124699	155	85	70	4.94148	1.7988	3.36556	0.000584546	0.185244	TRUE	9
ENSG00000144711	IQSEC1	0.0125131	158	83	75	2.32373	1.47669	1.88163	0.000188941	0.185244	TRUE	5
ENSG00000258479	LINC00640	0.0125199	149	67	82	0.750435	0.111547	0.386411	0.000311834	0.185244	TRUE	7
ENSG00000109132	PHOX2B	0.0125214	216	48	168	0.080088	6.45311e-05	0.014785	0.000203657	0.185244	TRUE	6
ENSG00000114353	GNAI2	0.0125361	151	81	70	4.11742	3.33418	3.71846	1.09069e-06	0.185244	TRUE	2
ENSG00000120645	IQSEC3	0.0125471	154	80	74	0.503579	0.0979195	0.246002	1.24314e-06	0.185244	TRUE	2
ENSG00000197121	PGAP1	0.0125701	157	73	84	2.00235	0.97588	1.45715	0.000685575	0.185244	TRUE	9
ENSG00000164626	KCNK5	0.0125761	149	79	70	1.87164	0.608607	1.2162	0.000235995	0.185244	TRUE	6
ENSG00000050555	LAMC3	0.0125848	148	75	73	1.66812	0.536539	1.06655	0.000141032	0.185244	TRUE	5
ENSG00000124615	MOCS1	0.0125935	155	82	73	1.75741	0.755612	1.24132	0.000267343	0.185244	TRUE	6
ENSG00000117600	PLPPR4	0.0125943	144	79	65	0.783146	0.187228	0.462018	9.21406e-05	0.185244	TRUE	4
ENSG00000099812	MISP	0.0126046	158	87	71	2.83327	1.12762	1.97544	0.000156052	0.185244	TRUE	5
ENSG00000249984	AC026780.2	0.0126114	233	65	168	0.0494982	0.00390476	0.0147505	0.00076965	0.185244	TRUE	9
ENSG00000103196	CRISPLD2	0.0126511	151	81	70	2.77659	1.29631	2.01338	3.29967e-05	0.185244	TRUE	3
ENSG00000146281	PM20D2	0.0126596	157	71	86	2.50033	1.56493	2.02554	1.53938e-05	0.185244	TRUE	2
ENSG00000171492	LRRC8D	0.0126643	163	79	84	2.88476	1.95017	2.41641	2.69339e-05	0.185244	TRUE	2
ENSG00000129194	SOX15	0.0126696	156	72	84	3.51204	0.997845	2.42963	0.000163575	0.185244	TRUE	5
ENSG00000278638	AC244093.5	0.0126789	163	70	93	0.253845	0.0477614	0.141614	4.2918e-06	0.185244	TRUE	2
ENSG00000159055	MIS18A	0.0126959	155	71	84	2.83276	1.96418	2.41747	0.000287461	0.185244	TRUE	7
ENSG00000204403	CASP12	0.0127324	164	88	76	0.244424	0.047781	0.122298	2.07855e-05	0.185244	TRUE	2
ENSG00000135929	CYP27A1	0.0127756	158	82	76	3.53129	1.74308	2.61399	0.000483128	0.185244	TRUE	8
ENSG00000116833	NR5A2	0.0127779	152	82	70	0.539848	0.167809	0.317664	0.000480767	0.185244	TRUE	8
ENSG00000275410	HNF1B	0.0127828	149	85	64	0.823855	0.104678	0.3851	0.000416434	0.185244	TRUE	8
ENSG00000196569	LAMA2	0.0127997	156	80	76	1.71483	0.55139	1.08779	0.000222282	0.185244	TRUE	6
ENSG00000167600	CYP2S1	0.0128141	155	72	83	4.56652	2.13877	3.46746	0.00045016	0.185244	TRUE	8
ENSG00000186648	CARMIL3	0.0128267	148	64	84	0.746925	0.1508	0.389261	0.000256979	0.185244	TRUE	6
ENSG00000174358	SLC6A19	0.0128388	211	82	129	0.0208824	0.000100602	0.00793701	0	0.185244	TRUE	1
ENSG00000177519	RPRM	0.0128476	159	69	90	1.43684	0.202187	0.731563	5.75114e-05	0.185244	TRUE	3
ENSG00000129244	ATP1B2	0.0128548	147	80	67	0.783335	0.242245	0.441213	0.000226014	0.185244	TRUE	6
ENSG00000104738	MCM4	0.0128654	154	73	81	3.57131	2.50237	3.11854	0.000563283	0.185244	TRUE	9
ENSG00000266835	GAPLINC	0.0128726	156	82	74	0.930398	0.267421	0.533651	0.000941418	0.185244	TRUE	10
ENSG00000157765	SLC34A2	0.0128934	146	81	65	4.97412	1.52478	3.28284	0.000524633	0.185244	TRUE	8
ENSG00000134504	KCTD1	0.0129031	155	73	82	2.49371	1.23775	1.88078	0.000793452	0.185244	TRUE	9
ENSG00000269889	AC078802.1	0.012907	150	67	83	0.943273	0.259011	0.547412	5.78982e-08	0.185244	TRUE	2
ENSG00000121552	CSTA	0.0129218	153	69	84	5.61828	2.95467	4.29791	0.000796316	0.185244	TRUE	9
ENSG00000101331	CCM2L	0.012971	143	74	69	0.843386	0.258743	0.473364	0.000138717	0.185316	TRUE	5
ENSG00000091129	NRCAM	0.0130148	156	72	84	2.74255	0.614943	1.58708	0.00115719	0.185316	TRUE	10
ENSG00000128610	FEZF1	0.0130412	146	68	78	1.33647	0.0848515	0.587544	0.000256959	0.185316	TRUE	6
ENSG00000233101	HOXB-AS3	0.0130625	159	84	75	0.764406	0.188807	0.438041	0.000153862	0.185316	TRUE	5
ENSG00000131355	ADGRE3	0.0130632	146	77	69	0.560677	0.117638	0.270107	0.000205352	0.185316	TRUE	6
ENSG00000088320	REM1	0.0130684	158	83	75	0.789461	0.191879	0.440494	0.000130085	0.185316	TRUE	5
ENSG00000149591	TAGLN	0.0131005	156	82	74	3.7315	2.08053	2.91202	0.000255825	0.185376	TRUE	6
ENSG00000274641	HIST1H2BO	0.0131198	152	64	88	0.894943	0.145563	0.463401	0.000264132	0.185376	TRUE	6
ENSG00000134198	TSPAN2	0.0132462	155	84	71	1.53376	0.408615	0.931272	0.000123381	0.186496	TRUE	4
ENSG00000068976	PYGM	0.0132465	155	83	72	0.377405	0.114532	0.215023	0.000219741	0.186496	TRUE	6
ENSG00000012171	SEMA3B	0.0133082	160	86	74	2.00871	0.650467	1.20358	0.00030371	0.186574	TRUE	7
ENSG00000188368	PRR19	0.0133438	159	76	83	0.847998	0.316309	0.551314	1.06754e-05	0.186574	TRUE	2
ENSG00000137648	TMPRSS4	0.013359	147	66	81	3.85907	1.4104	2.76747	0.00109778	0.186574	TRUE	10
ENSG00000105185	PDCD5	0.0133765	147	71	76	4.04291	2.99335	3.52317	0.000873735	0.186574	TRUE	9
ENSG00000102678	FGF9	0.0133833	155	83	72	0.307043	0.0383535	0.143075	0.000222795	0.186574	TRUE	6
ENSG00000188176	SMTNL2	0.0133946	161	85	76	0.772725	0.132401	0.384582	1.18666e-05	0.186574	TRUE	2
ENSG00000065989	AC011529.1	0.0134273	141	78	63	2.02264	1.06928	1.54086	9.18028e-05	0.186654	TRUE	4
ENSG00000185201	IFITM2	0.0134699	157	83	74	4.54797	3.05004	3.80781	6.47385e-06	0.186654	TRUE	2
ENSG00000141052	MYOCD	0.0134716	156	83	73	0.318322	0.0537314	0.130769	0.000158496	0.186654	TRUE	5
ENSG00000139880	CDH24	0.013531	147	65	82	2.35034	1.25208	1.78914	9.16282e-05	0.187148	TRUE	4
ENSG00000127922	SEM1	0.0136341	151	68	83	2.98158	2.02796	2.50613	0.000105755	0.187785	TRUE	4
ENSG00000175899	A2M	0.0136364	151	81	70	5.35241	3.30087	4.24547	0.000271667	0.187785	TRUE	6
ENSG00000183840	GPR39	0.0136786	142	76	66	0.865031	0.10218	0.437783	0.000991597	0.187785	TRUE	10
ENSG00000176273	SLC35G1	0.0136863	147	72	75	2.16067	0.627331	1.26783	0.000278918	0.187785	TRUE	7
ENSG00000148841	ITPRIP	0.0136967	150	80	70	2.55173	1.47721	1.99417	0.000346611	0.187785	TRUE	7
ENSG00000146276	GABRR1	0.0137489	142	62	80	0.915772	0.0921815	0.463909	0.000521866	0.188174	TRUE	8
ENSG00000168078	PBK	0.0138014	166	79	87	2.74132	1.41835	2.10691	0.000149706	0.188239	TRUE	5
ENSG00000278828	HIST1H3H	0.0138324	156	72	84	2.14527	0.634172	1.33215	0.000116089	0.188239	TRUE	4
ENSG00000186732	MPPED1	0.0138403	152	73	79	1.03534	0.0176187	0.38391	0.000165129	0.188239	TRUE	5
ENSG00000013364	MVP	0.0138495	156	78	78	3.94499	2.82792	3.39658	0.000382683	0.188239	TRUE	7
ENSG00000229676	ZNF492	0.0139046	145	79	66	0.240277	0.00419875	0.092949	0.00068199	0.188637	TRUE	9
ENSG00000170684	ZNF296	0.0139279	151	68	83	1.61575	0.763552	1.16037	0.000666511	0.188637	TRUE	9
ENSG00000119535	CSF3R	0.0139509	151	76	75	2.18662	0.689495	1.38104	0.000779276	0.188637	TRUE	9
ENSG00000105501	SIGLEC5	0.0139887	152	78	74	0.116454	0.00857656	0.053261	0.000149729	0.188763	TRUE	5
ENSG00000128917	DLL4	0.0140133	144	76	68	1.88277	0.927474	1.3689	0.000276407	0.188763	TRUE	7
ENSG00000164815	ORC5	0.0140601	153	75	78	2.46127	1.67299	2.06065	0.00128529	0.188763	TRUE	10
ENSG00000204161	TMEM273	0.0140703	155	81	74	1.64607	0.593732	1.05466	1.00472e-05	0.188763	TRUE	2
ENSG00000159339	PADI4	0.0140803	151	79	72	0.296211	0.0342815	0.138208	0.000276769	0.188763	TRUE	7
ENSG00000170190	SLC16A5	0.0141304	161	83	78	2.50375	1.25763	1.87467	5.50293e-05	0.18883	TRUE	3
ENSG00000173269	MMRN2	0.0141334	148	75	73	2.2595	1.02114	1.55771	5.8535e-05	0.18883	TRUE	3
ENSG00000166292	TMEM100	0.0141777	151	81	70	1.81222	0.305216	0.868924	0.000370769	0.18886	TRUE	7
ENSG00000106689	LHX2	0.0142207	152	70	82	1.04524	0.0847426	0.506311	0.000397937	0.18886	TRUE	8
ENSG00000078401	EDN1	0.0142209	147	81	66	3.30706	1.51081	2.35459	0.000275423	0.18886	TRUE	6
ENSG00000168827	GFM1	0.0142318	152	70	82	2.45759	1.79464	2.13743	0.000240867	0.18886	TRUE	6
ENSG00000131634	TMEM204	0.0142585	156	81	75	2.83722	1.52561	2.14539	3.31652e-05	0.188895	TRUE	3
ENSG00000159640	ACE	0.0143184	153	78	75	1.95371	0.886042	1.3767	5.90853e-05	0.18937	TRUE	3
ENSG00000224189	HAGLR	0.01439	151	86	65	2.07778	0.811779	1.43698	4.82903e-05	0.189997	TRUE	3
ENSG00000167874	TMEM88	0.0144504	149	74	75	1.65688	0.617281	1.08165	0.0001764	0.190103	TRUE	5
ENSG00000149575	SCN2B	0.0144642	150	78	72	0.474085	0.0458117	0.205633	0.000227459	0.190103	TRUE	6
ENSG00000245552	AP000787.1	0.0144707	151	65	86	0.539567	0.140086	0.300506	6.83743e-05	0.190103	TRUE	3
ENSG00000226756	AC007365.1	0.014537	156	72	84	0.746216	0.171651	0.414022	0.00013667	0.190439	TRUE	5
ENSG00000214160	ALG3	0.0145961	157	75	82	4.10946	2.88438	3.5105	0.000403206	0.190439	TRUE	8
ENSG00000092964	DPYSL2	0.0146038	156	85	71	3.2482	1.74596	2.42685	3.21886e-05	0.190439	TRUE	3
ENSG00000175193	PARL	0.0146521	153	72	81	2.41946	1.40292	1.88756	0.000837861	0.190439	TRUE	9
ENSG00000166961	MS4A15	0.0146559	151	81	70	1.53782	0.238029	0.720602	0.000208647	0.190439	TRUE	6
ENSG00000133800	LYVE1	0.0146844	161	83	78	1.70522	0.479548	1.00568	0.000245663	0.190439	TRUE	6
ENSG00000164023	SGMS2	0.0146894	158	85	73	2.09227	0.849349	1.41488	0.000306008	0.190439	TRUE	7
ENSG00000179855	GIPC3	0.0146902	151	82	69	1.00136	0.366709	0.650274	0.000347733	0.190439	TRUE	7
ENSG00000226174	TEX22	0.014737	143	61	82	0.346082	0.0656172	0.186306	2.95174e-05	0.190731	TRUE	2
ENSG00000169946	ZFPM2	0.0147971	142	77	65	0.845808	0.253068	0.527479	0.000253916	0.191013	TRUE	6
ENSG00000143226	FCGR2A	0.0148074	151	79	72	2.86414	1.36835	2.10117	9.46534e-05	0.191013	TRUE	4
ENSG00000119125	GDA	0.0149539	151	71	80	1.76285	0.194102	0.845657	0.000644499	0.191974	TRUE	9
ENSG00000106113	CRHR2	0.0149547	146	61	85	0.422714	0.0424539	0.191248	0.000132416	0.191974	TRUE	5
ENSG00000105723	GSK3A	0.0149552	155	72	83	2.56638	1.93853	2.24296	0.000102585	0.191974	TRUE	4
ENSG00000277775	HIST1H3F	0.0149872	153	65	88	0.52601	0.0609504	0.256411	8.71037e-05	0.19207	TRUE	4
ENSG00000114268	PFKFB4	0.0150476	146	62	84	1.96441	0.950557	1.42091	0.000785145	0.192531	TRUE	9
ENSG00000155511	GRIA1	0.0150733	156	83	73	0.49887	0.101139	0.217867	3.95186e-05	0.192546	TRUE	3
ENSG00000259129	LINC00648	0.0151006	147	83	64	0.753907	0.0150289	0.28088	0.000190686	0.19255	TRUE	5
ENSG00000087589	CASS4	0.0151226	150	77	73	1.12962	0.284695	0.65847	0.00150971	0.19255	TRUE	10
ENSG00000144837	PLA1A	0.0152514	161	85	76	1.59879	0.469977	0.924118	8.56962e-05	0.192912	TRUE	4
ENSG00000250305	TRMT9B	0.0152677	151	82	69	0.336535	0.0452242	0.15284	0.000223673	0.192912	TRUE	6
ENSG00000139133	ALG10	0.0152703	154	74	80	1.14731	0.604271	0.869938	0.00376582	0.192912	TRUE	10
ENSG00000178919	FOXE1	0.0152802	155	74	81	3.7974	0.831857	2.27081	0.00141568	0.192912	TRUE	10
ENSG00000182938	OTOP3	0.0152933	143	66	77	1.08474	0.0388458	0.400946	0.000548369	0.192912	TRUE	8
ENSG00000149564	ESAM	0.0153338	153	79	74	3.0165	1.74439	2.32013	0.000405756	0.192912	TRUE	8
ENSG00000163736	PPBP	0.0153376	147	78	69	0.879773	0.0844061	0.378845	3.10187e-05	0.192912	TRUE	3
ENSG00000173917	HOXB2	0.0153475	159	84	75	1.90987	0.651022	1.2367	0	0.192912	TRUE	1
ENSG00000047936	ROS1	0.0154162	154	83	71	2.2035	0.348331	1.20571	0.000475114	0.19324	TRUE	8
ENSG00000177464	GPR4	0.0154373	149	81	68	1.61214	0.772518	1.143	0.00130665	0.19324	TRUE	10
ENSG00000166265	CYYR1	0.0154474	157	83	74	2.22615	1.03526	1.53313	3.82072e-05	0.19324	TRUE	3
ENSG00000112290	WASF1	0.0154765	154	71	83	2.90554	1.35483	2.09544	0.000690094	0.193297	TRUE	9
ENSG00000172403	SYNPO2	0.0155924	155	85	70	1.39967	0.303753	0.730711	0.00107519	0.193861	TRUE	10
ENSG00000120057	SFRP5	0.0156108	148	76	72	1.23875	0.126657	0.552812	0.000639784	0.193861	TRUE	9
ENSG00000144355	DLX1	0.0156159	154	73	81	0.831902	0.0817926	0.375442	0.000173083	0.193861	TRUE	5
ENSG00000090512	FETUB	0.0156569	155	73	82	1.94177	0.143113	0.739687	0.000336579	0.193861	TRUE	7
ENSG00000260229	PPIAP51	0.0156825	155	69	86	0.279887	0.0520457	0.154984	0	0.193861	TRUE	1
ENSG00000079337	RAPGEF3	0.0156864	160	84	76	0.907806	0.277831	0.546752	0.000733188	0.193861	TRUE	9
ENSG00000196557	CACNA1H	0.0157074	153	78	75	0.980535	0.26651	0.576376	0.000117558	0.193861	TRUE	4
ENSG00000099899	TRMT2A	0.0157191	142	58	84	2.74254	1.96392	2.34595	0.000300757	0.193861	TRUE	7
ENSG00000171476	HOPX	0.0157963	152	82	70	2.97568	1.15411	1.98875	0.00129846	0.194317	TRUE	10
ENSG00000188266	HYKK	0.0158448	152	67	85	0.869323	0.369217	0.59495	0.000636639	0.194317	TRUE	9
ENSG00000174403	MIR1-1HG-AS1	0.0158886	160	80	80	0.0732667	0.00881891	0.0309722	0	0.194317	TRUE	1
ENSG00000074660	SCARF1	0.0158897	152	77	75	1.68516	0.80688	1.17453	2.4479e-05	0.194317	TRUE	2
ENSG00000162688	AGL	0.0159244	161	71	90	2.12202	1.4654	1.78542	0	0.194317	TRUE	1
ENSG00000242983	CABYRP1	0.0159246	220	52	168	0.0369368	0.000185688	0.0105087	0	0.194317	TRUE	1
ENSG00000106991	ENG	0.0159292	152	76	76	3.83316	2.489	3.10954	0.000126495	0.194317	TRUE	4
ENSG00000179023	KLHDC7A	0.0160147	157	84	73	0.730325	0.083978	0.32633	0.000299503	0.194909	TRUE	7
ENSG00000110799	VWF	0.0160728	160	79	81	3.61608	2.00949	2.73899	0.00100637	0.194909	TRUE	10
ENSG00000162520	SYNC	0.0161683	143	78	65	0.701843	0.202697	0.423369	0.000215697	0.194909	TRUE	6
ENSG00000233303	XXYLT1-AS1	0.0162006	155	65	90	0.486946	0.0436349	0.234878	0.000146175	0.194909	TRUE	5
ENSG00000151067	CACNA1C	0.0162076	149	78	71	0.611727	0.142783	0.345802	0.00103014	0.194909	TRUE	10
ENSG00000231290	APCDD1L-DT	0.0162506	154	85	69	0.267043	0.0164675	0.109865	0.000165345	0.194909	TRUE	5
ENSG00000224982	TMEM233	0.016287	142	75	67	0.401056	0.114903	0.226505	0.000164631	0.194909	TRUE	5
ENSG00000173805	HAP1	0.0163221	155	69	86	2.0661	0.303169	1.09866	9.70842e-05	0.194909	TRUE	4
ENSG00000116690	PRG4	0.0163356	148	77	71	0.942952	0.193038	0.417665	2.03058e-05	0.194909	TRUE	2
ENSG00000198252	STYX	0.0163512	148	69	79	2.30997	1.69641	1.99332	5.26348e-09	0.194909	TRUE	1
ENSG00000147099	HDAC8	0.0163713	151	67	84	0.465483	0.231468	0.3426	0	0.194909	TRUE	1
ENSG00000165424	ZCCHC24	0.0163924	159	83	76	2.18915	1.01718	1.58631	0.000845656	0.194909	TRUE	9
ENSG00000214456	PLIN5	0.0163935	152	75	77	0.603862	0.113823	0.318875	0.000597113	0.194909	TRUE	9
ENSG00000273965	AC243654.1	0.0164273	158	82	76	0.194279	0.0101343	0.0925597	0	0.194909	TRUE	1
ENSG00000095002	MSH2	0.0164353	162	76	86	1.93145	1.21497	1.56735	0.000462854	0.194909	TRUE	8
ENSG00000076864	RAP1GAP	0.0164391	149	81	68	2.45129	1.15245	1.7815	0.000855629	0.194909	TRUE	9
ENSG00000163909	HEYL	0.0164675	144	76	68	2.33468	1.15134	1.72304	9.82835e-05	0.194909	TRUE	4
ENSG00000167920	TMEM99	0.0164758	154	73	81	2.35565	1.42701	1.88783	0.000321518	0.194909	TRUE	7
ENSG00000145191	EIF2B5	0.0164814	152	71	81	3.27325	2.32298	2.7843	0.000399825	0.194909	TRUE	8
ENSG00000129226	CD68	0.0164884	153	82	71	0.080169	0.0135164	0.0418127	0.000279289	0.194909	TRUE	7
ENSG00000104327	CALB1	0.0164988	154	68	86	1.84351	0.0704603	0.678169	0.000429664	0.194909	TRUE	8
ENSG00000115884	SDC1	0.0165547	158	73	85	6.16294	4.80948	5.539	0.000633315	0.195276	TRUE	9
ENSG00000250328	AC022101.1	0.0166506	158	85	73	0.719378	0.0870603	0.341444	0.000144264	0.195909	TRUE	5
ENSG00000101577	LPIN2	0.0166582	158	82	76	2.47008	1.33481	1.89272	4.21197e-05	0.195909	TRUE	3
ENSG00000163501	IHH	0.0167311	157	82	75	0.405828	0.0686166	0.169949	2.2376e-05	0.196472	TRUE	2
ENSG00000177398	UMODL1	0.0168114	157	75	82	0.361896	0.0202159	0.145285	2.64903e-05	0.196619	TRUE	2
ENSG00000124171	PARD6B	0.0168217	150	80	70	1.64453	0.834235	1.21023	0.000218511	0.196619	TRUE	6
ENSG00000113742	CPEB4	0.0168631	150	77	73	1.80666	1.06858	1.39439	7.72235e-06	0.196619	TRUE	2
ENSG00000228401	AL590226.1	0.0168672	162	82	80	0.441519	0.0834131	0.202423	0.000331557	0.196619	TRUE	7
ENSG00000128591	FLNC	0.0168688	152	78	74	1.51753	0.43555	0.95358	0.000417421	0.196619	TRUE	8
ENSG00000104324	CPQ	0.0169341	151	83	68	2.71277	1.49229	2.13354	0.000342347	0.197048	TRUE	7
ENSG00000137269	LRRC1	0.0169558	166	73	93	2.51761	1.66063	2.09316	0.000203483	0.197048	TRUE	6
ENSG00000065054	SLC9A3R2	0.017074	163	83	80	3.24216	2.104	2.62275	0.000235393	0.197892	TRUE	6
ENSG00000185972	CCIN	0.0170787	148	79	69	0.274573	0.0521369	0.147036	0.000566375	0.197892	TRUE	9
ENSG00000158352	SHROOM4	0.0171459	153	82	71	1.45614	0.401795	0.874569	2.01011e-06	0.19827	TRUE	2
ENSG00000164070	HSPA4L	0.0171618	153	70	83	1.76634	0.720061	1.22689	0.000148925	0.19827	TRUE	5
ENSG00000203883	SOX18	0.0172006	148	73	75	2.03105	0.848646	1.43094	0.000245454	0.198426	TRUE	6
ENSG00000130822	PNCK	0.0172532	140	58	82	2.40004	0.375941	1.37476	0.000261419	0.198439	TRUE	6
ENSG00000120318	ARAP3	0.0172626	147	79	68	2.01903	1.06498	1.54143	0.000267718	0.198439	TRUE	6
ENSG00000134802	SLC43A3	0.0172775	145	73	72	2.14834	0.938127	1.52742	0	0.198439	TRUE	1
ENSG00000183826	BTBD9	0.017351	154	79	75	1.64981	0.83882	1.23263	0.000532217	0.198594	TRUE	8
ENSG00000110013	SIAE	0.0173636	156	89	67	1.91968	1.00176	1.4654	0.000522148	0.198594	TRUE	8
ENSG00000174348	PODN	0.0173776	152	80	72	2.41586	0.886067	1.64902	0.000126346	0.198594	TRUE	4
ENSG00000091127	PUS7	0.0174125	143	68	75	2.67872	1.75687	2.2245	0.00305373	0.198594	TRUE	10
ENSG00000128683	GAD1	0.0174212	155	69	86	0.807185	0.0917916	0.368621	5.95352e-05	0.198594	TRUE	3
ENSG00000253958	CLDN23	0.0174435	151	84	67	1.84793	0.760124	1.29067	7.21925e-05	0.198594	TRUE	3
ENSG00000112936	C7	0.017468	157	86	71	2.99288	0.727893	1.76905	0.000728997	0.198594	TRUE	9
ENSG00000196188	CTSE	0.0175719	151	86	65	3.54768	0.579107	2.14926	0.00154907	0.199308	TRUE	10
ENSG00000154642	C21orf91	0.0175816	148	72	76	2.49942	1.38338	1.89389	0.00143371	0.199308	TRUE	10
ENSG00000069974	RAB27A	0.0176222	155	89	66	2.48368	1.53111	2.01146	1.49004e-05	0.199481	TRUE	2
ENSG00000152583	SPARCL1	0.0177008	162	88	74	4.90767	3.07929	3.93154	0.00033232	0.200083	TRUE	7
ENSG00000150977	RILPL2	0.0177625	156	84	72	2.08331	1.35578	1.69651	5.7104e-05	0.200492	TRUE	3
ENSG00000166311	SMPD1	0.0177971	149	83	66	3.00154	2.10193	2.56136	0.000186852	0.200594	TRUE	5
ENSG00000117984	CTSD	0.0178405	150	78	72	4.90133	3.78978	4.34365	9.15827e-05	0.200795	TRUE	4
ENSG00000139926	FRMD6	0.0179215	159	75	84	2.96111	1.67075	2.34753	0.00074788	0.201229	TRUE	9
ENSG00000169554	ZEB2	0.0179303	151	80	71	1.36889	0.528788	0.89927	0.000162146	0.201229	TRUE	5
ENSG00000101945	SUV39H1	0.0180118	157	74	83	2.09733	1.35042	1.74342	0.000209633	0.201856	TRUE	6
ENSG00000130522	JUND	0.0180453	155	83	72	4.63694	3.52666	4.07436	7.42494e-05	0.201943	TRUE	3
ENSG00000065809	FAM107B	0.0180837	155	84	71	2.901	1.51432	2.2246	1.58882e-06	0.202084	TRUE	2
ENSG00000168477	TNXB	0.0181294	151	76	75	1.13782	0.2571	0.565562	0.000702045	0.202085	TRUE	9
ENSG00000267454	ZNF582-AS1	0.0181828	151	79	72	0.436458	0.0915377	0.237808	1.3995e-05	0.202085	TRUE	2
ENSG00000175265	GOLGA8A	0.0182502	145	57	88	2.49686	0.840114	1.6631	0.00107651	0.202085	TRUE	10
ENSG00000064225	ST3GAL6	0.0182679	146	79	67	1.17462	0.447596	0.785451	7.59343e-05	0.202085	TRUE	4
ENSG00000167670	CHAF1A	0.018271	149	68	81	2.68041	1.60194	2.15801	0.000303296	0.202085	TRUE	7
ENSG00000149781	FERMT3	0.0183188	160	83	77	3.08432	1.65204	2.35081	0.000225667	0.202085	TRUE	6
ENSG00000163918	RFC4	0.0183248	157	73	84	3.46773	2.1165	2.84441	0.00205074	0.202085	TRUE	10
ENSG00000110881	ASIC1	0.0183373	155	72	83	1.38781	0.451709	0.899718	5.92671e-05	0.202085	TRUE	3
ENSG00000227470	AC073415.1	0.0183396	156	69	87	1.03457	0.295398	0.656302	3.15809e-08	0.202085	TRUE	2
ENSG00000154016	GRAP	0.0183658	154	81	73	0.396168	0.105353	0.231189	0.000284502	0.202085	TRUE	7
ENSG00000177984	LCN15	0.0183667	200	73	127	0.0901001	0.000747834	0.0313553	6.26497e-05	0.202085	TRUE	3
ENSG00000188305	PEAK3	0.0184167	157	79	78	0.422544	0.0984456	0.230877	5.20751e-05	0.202179	TRUE	3
ENSG00000152455	SUV39H2	0.0184345	167	82	85	1.82129	1.12861	1.48032	0.000399866	0.202179	TRUE	8
ENSG00000244358	AC055758.2	0.0184701	198	66	132	0.196959	0.00273214	0.0673436	0.000205191	0.202179	TRUE	6
ENSG00000163155	LYSMD1	0.0184782	151	72	79	2.18575	1.45414	1.81805	0.000126063	0.202179	TRUE	4
ENSG00000237310	AC008267.5	0.018543	154	70	84	1.47258	0.603515	0.997765	0.000263547	0.202606	TRUE	6
ENSG00000151500	THYN1	0.0185738	156	75	81	3.12359	2.35013	2.71654	0.000205198	0.202661	TRUE	6
ENSG00000114331	ACAP2	0.0186339	159	73	86	3.06129	2.02121	2.51504	0.00138277	0.203034	TRUE	10
ENSG00000115297	TLX2	0.0186645	154	64	90	0.563926	0.0447797	0.241799	0.000184922	0.203071	TRUE	5
ENSG00000115761	NOL10	0.0186889	150	71	79	2.65396	2.05263	2.36822	0.000738013	0.203071	TRUE	9
ENSG00000124920	MYRF	0.0188023	155	84	71	1.358	0.410943	0.798547	0.000581863	0.203188	TRUE	9
ENSG00000172478	MAB21L4	0.0188065	159	85	74	2.25394	0.518785	1.33654	0.000178603	0.203188	TRUE	5
ENSG00000250026	TMPRSS11BNL	0.0188195	151	70	81	0.553729	0.0190759	0.199176	0.0015851	0.203188	TRUE	10
ENSG00000099860	GADD45B	0.0188551	159	79	80	3.82806	2.34769	3.02264	4.79519e-05	0.203188	TRUE	3
ENSG00000196843	ARID5A	0.018881	150	76	74	2.81256	2.00579	2.37983	3.54881e-05	0.203188	TRUE	3
ENSG00000150540	HNMT	0.0189034	166	89	77	2.34931	1.09955	1.71256	9.97743e-07	0.203188	TRUE	2
ENSG00000143333	RGS16	0.0189284	157	83	74	3.32222	1.89037	2.56262	8.4723e-05	0.203188	TRUE	4
ENSG00000101335	MYL9	0.0189318	158	83	75	4.85647	3.1945	4.00863	0.000226278	0.203188	TRUE	6
ENSG00000119203	CPSF3	0.0189593	158	79	79	3.19862	2.52917	2.87232	0.00236753	0.203188	TRUE	10
ENSG00000133661	SFTPD	0.018992	148	80	68	3.63013	0.669405	2.04482	0.000695953	0.203188	TRUE	9
ENSG00000037280	FLT4	0.0190092	150	78	72	1.44046	0.549649	0.957172	0.000444385	0.203188	TRUE	8
ENSG00000105011	ASF1B	0.0190233	160	75	85	3.38261	2.1352	2.83033	0.00109711	0.203188	TRUE	10
ENSG00000183607	GKN2	0.0190359	148	82	66	1.53916	0.259065	0.662101	0.000347048	0.203188	TRUE	7
ENSG00000112232	KHDRBS2	0.0190948	155	85	70	0.546246	0.111027	0.247026	0.000267068	0.203358	TRUE	6
ENSG00000154133	ROBO4	0.0191036	145	75	70	1.7501	0.655028	1.14266	0.000491818	0.203358	TRUE	8
ENSG00000229314	ORM1	0.0191307	151	84	67	1.82492	0.19515	0.914497	0.000771172	0.203366	TRUE	9
ENSG00000168061	SAC3D1	0.0191562	163	75	88	2.5391	1.68271	2.10644	0.000251347	0.203366	TRUE	6
ENSG00000151846	PABPC3	0.0192647	157	80	77	0.486124	0.135831	0.289858	5.50267e-05	0.204242	TRUE	3
ENSG00000111665	CDCA3	0.0193236	163	80	83	2.2021	1.10575	1.69762	0.000340622	0.204289	TRUE	7
ENSG00000250390	AP001790.1	0.0193236	161	74	87	0.841244	0.0537006	0.337993	0.000102568	0.204289	TRUE	4
ENSG00000137672	TRPC6	0.0193471	159	85	74	1.50886	0.480942	0.915229	0.000229934	0.204289	TRUE	6
ENSG00000186073	C15orf41	0.0194222	147	64	83	1.34405	0.669596	0.996271	1.61845e-05	0.204467	TRUE	2
ENSG00000148516	ZEB1	0.0194343	154	84	70	1.74813	0.820855	1.25634	0.000240284	0.204467	TRUE	6
ENSG00000109881	CCDC34	0.0194421	153	69	84	2.46231	1.47123	1.9735	0.000283155	0.204467	TRUE	7
ENSG00000167771	RCOR2	0.0195035	149	66	83	1.97963	0.487648	1.18537	0.000351177	0.204829	TRUE	7
ENSG00000233610	LINC00462	0.0195286	145	68	77	0.657854	0.0355418	0.25615	0.000198636	0.204829	TRUE	5
ENSG00000164442	CITED2	0.0196313	155	83	72	3.76164	2.32306	3.02071	2.41873e-05	0.205632	TRUE	2
ENSG00000174842	GLMN	0.0197252	149	65	84	1.7556	1.10342	1.42284	0.000938182	0.205778	TRUE	10
ENSG00000165238	WNK2	0.0197629	156	69	87	2.13357	0.520957	1.29523	0.000269429	0.205778	TRUE	6
ENSG00000186198	SLC51B	0.0197831	158	81	77	0.887462	0.255161	0.476674	0.000108284	0.205778	TRUE	4
ENSG00000163075	CFAP221	0.0198964	153	84	69	0.707721	0.114844	0.342318	0.000789753	0.205778	TRUE	9
ENSG00000137507	LRRC32	0.0199027	149	81	68	2.81421	1.37774	2.0395	0.000400118	0.205778	TRUE	8
ENSG00000059588	TARBP1	0.0199126	141	61	80	2.64332	1.72977	2.17726	0.000450938	0.205778	TRUE	8
ENSG00000165704	HPRT1	0.019938	151	73	78	4.09549	3.06399	3.60836	0.000623368	0.205778	TRUE	9
ENSG00000185739	SRL	0.0199506	159	82	77	0.326447	0.0479235	0.148401	0.000219947	0.205778	TRUE	6
ENSG00000171988	JMJD1C	0.0199729	146	79	67	2.09936	1.37817	1.73218	2.62658e-05	0.205778	TRUE	2
ENSG00000178789	CD300LB	0.0199886	152	77	75	0.662045	0.156914	0.368843	8.83606e-05	0.205778	TRUE	4
ENSG00000143590	EFNA3	0.0199921	149	66	83	2.00592	0.796605	1.39626	0.000166216	0.205778	TRUE	5
ENSG00000123358	NR4A1	0.0199998	150	78	72	3.14758	1.42349	2.15235	0.000589931	0.205778	TRUE	9
ENSG00000172716	SLFN11	0.02002	148	80	68	2.54934	1.19098	1.87979	2.91719e-06	0.205778	TRUE	2
ENSG00000105509	HAS1	0.0200324	151	84	67	0.832643	0.0991026	0.377217	0.000264934	0.205778	TRUE	6
ENSG00000112769	LAMA4	0.0200382	152	79	73	2.39952	1.13264	1.73111	0.000830142	0.205778	TRUE	9
ENSG00000249115	HAUS5	0.0200883	158	68	90	2.41049	1.49642	1.94665	0.000443047	0.205804	TRUE	8
ENSG00000110047	EHD1	0.0201593	148	73	75	2.94847	1.93175	2.42628	0.000616671	0.205804	TRUE	9
ENSG00000276368	HIST1H2AJ	0.0202078	156	65	91	0.460466	0.0353844	0.208736	0.000816934	0.205804	TRUE	9
ENSG00000138135	CH25H	0.0202148	158	83	75	2.63621	0.811171	1.66587	3.56745e-05	0.205804	TRUE	3
ENSG00000185480	PARPBP	0.0202476	164	80	84	1.44323	0.634781	1.05108	0.000426479	0.205804	TRUE	8
ENSG00000100311	PDGFB	0.0202528	152	78	74	2.74274	1.47179	2.09541	4.37994e-05	0.205804	TRUE	3
ENSG00000175984	DENND2C	0.0202577	151	69	82	1.76154	0.650908	1.18896	0.000482556	0.205804	TRUE	8
ENSG00000166634	SERPINB12	0.0202842	149	70	79	1.4046	0.122974	0.547329	0.000942881	0.205804	TRUE	10
ENSG00000134317	GRHL1	0.0203356	149	66	83	2.34722	1.0196	1.68823	0.000795704	0.205804	TRUE	9
ENSG00000273983	HIST1H3G	0.0204262	154	69	85	0.748389	0.086377	0.359412	0.000130694	0.205804	TRUE	5
ENSG00000146267	FAXC	0.0204271	162	77	85	1.32303	0.362431	0.798464	0.000732696	0.205804	TRUE	9
ENSG00000255277	ABCC6P2	0.0204327	150	83	67	0.471498	0.0809609	0.246821	8.45315e-05	0.205804	TRUE	4
ENSG00000134910	STT3A	0.0204427	146	70	76	3.59998	2.94651	3.28452	0.000512884	0.205804	TRUE	8
ENSG00000100263	RHBDD3	0.0204505	157	68	89	2.8852	2.03455	2.47067	0.000180672	0.205804	TRUE	5
ENSG00000158246	TENT5B	0.0205247	151	74	77	2.39145	0.722003	1.49329	7.79294e-05	0.205804	TRUE	4
ENSG00000100448	CTSG	0.0205283	146	76	70	1.13361	0.177887	0.563367	8.5888e-05	0.205804	TRUE	4
ENSG00000119630	PGF	0.020545	155	68	87	2.54363	1.04435	1.76453	0.000293266	0.205804	TRUE	7
ENSG00000100678	SLC8A3	0.0205556	144	76	68	0.14132	0.0159265	0.0636626	7.01797e-09	0.205804	TRUE	1
ENSG00000129450	SIGLEC9	0.0206143	150	75	75	1.45979	0.488827	0.939098	7.92167e-05	0.205804	TRUE	4
ENSG00000171885	AQP4	0.0206147	151	85	66	2.88399	0.419133	1.51272	0.000355564	0.205804	TRUE	7
ENSG00000102098	SCML2	0.0206215	150	71	79	1.15845	0.210277	0.631756	0.00014532	0.205804	TRUE	5
ENSG00000178297	TMPRSS9	0.0206607	154	65	89	0.352417	0.0718341	0.195304	0.000142536	0.205804	TRUE	5
ENSG00000136270	TBRG4	0.0207285	148	66	82	3.16645	2.35259	2.77353	0.000839345	0.205804	TRUE	9
ENSG00000183032	SLC25A21	0.0207654	147	65	82	0.441482	0.0864145	0.23137	0.000141064	0.205804	TRUE	5
ENSG00000106244	PDAP1	0.0207703	155	69	86	4.32816	3.61836	3.97045	0	0.205804	TRUE	1
ENSG00000124216	SNAI1	0.0208078	151	81	70	2.11669	0.885107	1.47997	0.000167167	0.205804	TRUE	5
ENSG00000164828	SUN1	0.0208277	154	67	87	3.06336	2.38907	2.71646	0.000146363	0.205804	TRUE	5
ENSG00000180198	RCC1	0.0208424	146	65	81	3.34608	2.45665	2.92287	0.00127972	0.205804	TRUE	10
ENSG00000169291	SHE	0.020844	154	79	75	1.07082	0.27247	0.587867	2.57803e-05	0.205804	TRUE	2
ENSG00000226421	SLC25A5P5	0.0208753	154	72	82	0.985262	0.187039	0.566778	0	0.205804	TRUE	1
ENSG00000136404	TM6SF1	0.0208771	158	83	75	0.892326	0.258447	0.528155	4.5433e-05	0.205804	TRUE	3
ENSG00000171388	APLN	0.0208791	148	77	71	2.08192	0.77021	1.38823	0.000115958	0.205804	TRUE	4
ENSG00000138670	RASGEF1B	0.0210666	156	85	71	1.61877	0.679113	1.10731	0.000158851	0.206201	TRUE	5
ENSG00000262655	SPON1	0.021092	158	80	78	2.84856	1.03359	1.9512	7.84111e-05	0.206201	TRUE	4
ENSG00000112144	ICK	0.0210934	156	74	82	2.77189	1.69992	2.19858	0.00127293	0.206201	TRUE	10
ENSG00000006740	ARHGAP44	0.0211053	153	82	71	1.14521	0.297889	0.649884	0.000263788	0.206201	TRUE	6
ENSG00000175324	LSM1	0.0211098	149	69	80	2.81554	1.79927	2.23002	0.00034411	0.206201	TRUE	7
ENSG00000160753	RUSC1	0.0211252	161	71	90	2.86658	2.114	2.49515	0.000137524	0.206201	TRUE	5
ENSG00000272141	AL390719.2	0.0211473	143	57	86	2.07052	0.53304	1.24831	0	0.206201	TRUE	1
ENSG00000100577	GSTZ1	0.0211833	149	70	79	1.65441	0.915534	1.25065	0.000692162	0.206201	TRUE	9
ENSG00000163827	LRRC2	0.0212267	155	82	73	0.280709	0.0475927	0.137245	1.48928e-06	0.206201	TRUE	2
ENSG00000198909	MAP3K3	0.0212442	143	76	67	2.25764	1.55261	1.8798	0.000185064	0.206201	TRUE	5
ENSG00000171004	HS6ST2	0.0212464	156	77	79	2.41867	0.711045	1.57869	0.000260865	0.206201	TRUE	6
ENSG00000164463	CREBRF	0.0213139	162	86	76	1.29945	0.739692	1.00644	0.00079674	0.206201	TRUE	9
ENSG00000158417	EIF5B	0.0213326	160	77	83	3.48476	2.7885	3.13591	0.00225525	0.206201	TRUE	10
ENSG00000242154	AC004884.2	0.0213448	158	73	85	0.386409	0.0836165	0.216103	0.000307808	0.206201	TRUE	7
ENSG00000196465	MYL6B	0.0213608	153	71	82	2.66099	1.80645	2.22383	0.000290665	0.206201	TRUE	7
ENSG00000134917	ADAMTS8	0.0213675	147	78	69	1.14286	0.221213	0.536358	0.00018201	0.206201	TRUE	5
ENSG00000131788	PIAS3	0.0213795	144	64	80	2.9675	2.17682	2.54661	0.00012605	0.206201	TRUE	4
ENSG00000117632	STMN1	0.0213918	151	73	78	4.17085	2.93904	3.55806	0.000971733	0.206201	TRUE	10
ENSG00000160808	MYL3	0.0214734	150	82	68	0.415741	0.110346	0.247893	0.00036096	0.206734	TRUE	7
ENSG00000177575	CD163	0.021529	151	77	74	3.32096	1.33553	2.30958	0.000128055	0.207015	TRUE	5
ENSG00000226266	AC009961.1	0.0216581	148	68	80	0.38917	0.150883	0.252503	0.000615448	0.207908	TRUE	9
ENSG00000175536	LIPT2	0.021701	141	66	75	1.43569	0.609114	1.00108	0.00130572	0.207908	TRUE	10
ENSG00000164045	CDC25A	0.0217434	155	74	81	1.75125	0.858989	1.331	0.000244939	0.207908	TRUE	6
ENSG00000150636	CCDC102B	0.0217481	144	78	66	1.17605	0.476436	0.782293	0.000124929	0.207908	TRUE	4
ENSG00000075702	WDR62	0.021775	162	74	88	1.61296	0.673088	1.1511	0.00240549	0.207908	TRUE	10
ENSG00000070614	NDST1	0.0217975	147	77	70	3.02598	2.12522	2.55828	0.00140222	0.207908	TRUE	10
ENSG00000187266	EPOR	0.0218149	152	78	74	1.52553	0.737596	1.07555	0.000356979	0.207908	TRUE	7
ENSG00000165457	FOLR2	0.0218368	147	76	71	3.08906	1.29646	2.21607	2.09949e-05	0.207908	TRUE	2
ENSG00000128274	A4GALT	0.0218937	163	72	91	3.69506	2.03977	2.82529	0.000263445	0.207908	TRUE	6
ENSG00000180229	HERC2P3	0.0219109	150	78	72	0.639988	0.0721174	0.305822	6.98712e-07	0.207908	TRUE	2
ENSG00000011465	DCN	0.0219222	157	83	74	4.4304	2.40007	3.41962	0.000390747	0.207908	TRUE	7
ENSG00000176907	TCIM	0.0219394	154	83	71	4.73237	2.63011	3.64443	0.000540669	0.207908	TRUE	8
ENSG00000179008	C14orf39	0.0220277	145	59	86	0.254737	0.0102699	0.0999906	2.23936e-05	0.208493	TRUE	2
ENSG00000169860	P2RY1	0.0220982	152	71	81	2.86428	1.01989	1.96439	0.000700813	0.20874	TRUE	9
ENSG00000093217	XYLB	0.0221069	148	69	79	1.1685	0.489541	0.812328	6.39792e-05	0.20874	TRUE	3
ENSG00000123405	NFE2	0.0221496	154	83	71	0.891982	0.163281	0.469838	0.000495153	0.208893	TRUE	8
ENSG00000136244	IL6	0.0221771	144	80	64	2.79084	0.702377	1.60346	0.000608055	0.2089	TRUE	9
ENSG00000006377	DLX6	0.0222684	154	74	80	1.69374	0.301907	0.989627	0.000476718	0.209365	TRUE	8
ENSG00000146731	CCT6A	0.0222869	162	80	82	4.85372	3.91496	4.38222	0.00100903	0.209365	TRUE	10
ENSG00000110172	CHORDC1	0.0223064	151	69	82	1.9274	1.17751	1.51214	8.28123e-05	0.209365	TRUE	4
ENSG00000114770	ABCC5	0.0224617	156	73	83	4.07051	1.91848	2.99776	0.000558676	0.210249	TRUE	8
ENSG00000173950	XXYLT1	0.0225054	154	71	83	3.05568	1.84633	2.47941	0.000407372	0.210249	TRUE	8
ENSG00000161281	COX7A1	0.0225179	151	77	74	2.78046	1.42672	2.0582	0.0021359	0.210249	TRUE	10
ENSG00000154316	TDH	0.0225244	149	72	77	0.527323	0.0275029	0.224149	1.34817e-05	0.210249	TRUE	2
ENSG00000196260	SFTA2	0.0225393	147	81	66	3.25345	0.451445	1.72301	0.000611244	0.210249	TRUE	9
ENSG00000182795	C1orf116	0.0225673	146	80	66	3.08262	1.38487	2.19913	0.0010038	0.210249	TRUE	10
ENSG00000001631	KRIT1	0.0225878	152	67	85	1.01243	0.576466	0.778665	0.000114733	0.210249	TRUE	4
ENSG00000144481	TRPM8	0.0226513	154	72	82	0.254894	0.0298397	0.102801	0.000498652	0.210535	TRUE	8
ENSG00000171815	PCDHB1	0.0226722	149	82	67	0.0419189	0.00237281	0.0176264	1.76352e-08	0.210535	TRUE	2
ENSG00000205181	LINC00654	0.0227692	152	81	71	0.438486	0.107562	0.252412	1.17491e-05	0.210756	TRUE	2
ENSG00000118523	CCN2	0.0227768	151	80	71	5.09549	3.06137	4.08275	8.0811e-05	0.210756	TRUE	4
ENSG00000131759	RARA	0.0227913	159	80	79	2.53121	1.64166	2.06929	8.46508e-05	0.210756	TRUE	4
ENSG00000081479	LRP2	0.0228323	154	83	71	0.672505	0.0971669	0.32558	0.000630294	0.210756	TRUE	9
ENSG00000247675	LRP4-AS1	0.0228465	155	67	88	0.232707	0.0518103	0.127457	0.000139044	0.210756	TRUE	5
ENSG00000120075	HOXB5	0.022857	155	83	72	1.35721	0.471369	0.885993	0.000153862	0.210756	TRUE	5
ENSG00000170779	CDCA4	0.0229171	162	76	86	3.21736	2.10866	2.7096	0.000750759	0.211063	TRUE	9
ENSG00000141448	GATA6	0.0229776	157	83	74	1.60307	0.558833	1.00693	2.30794e-05	0.211372	TRUE	2
ENSG00000170214	ADRA1B	0.0230711	149	79	70	0.494492	0.0495077	0.22699	9.36578e-05	0.211984	TRUE	4
ENSG00000151239	TWF1	0.023101	156	78	78	3.5824	2.70255	3.14773	0.000552815	0.212011	TRUE	8
ENSG00000172346	CSDC2	0.0232891	158	80	78	1.11018	0.256187	0.635116	0.000715821	0.213457	TRUE	9
ENSG00000073050	XRCC1	0.0233129	147	69	78	2.87977	2.19269	2.53135	0	0.213457	TRUE	1
ENSG00000123689	G0S2	0.0233748	158	78	80	3.67555	1.76629	2.66515	0.00062175	0.213775	TRUE	9
ENSG00000154099	DNAAF1	0.0234133	149	78	71	0.644438	0.123907	0.290551	0.000281558	0.213878	TRUE	7
ENSG00000184828	ZBTB7C	0.0234794	157	73	84	2.65889	0.784518	1.65556	0.000122913	0.213966	TRUE	4
ENSG00000106268	NUDT1	0.0234963	159	71	88	3.11168	2.11568	2.62798	0.00137242	0.213966	TRUE	10
ENSG00000109321	AREG	0.0236249	151	80	71	3.59305	1.25054	2.36269	0.000561854	0.213966	TRUE	9
ENSG00000104147	OIP5	0.0236297	155	74	81	1.22841	0.517249	0.880488	0.000197846	0.213966	TRUE	5
ENSG00000278954	AC130686.1	0.023669	151	68	83	0.355079	0.0376823	0.169302	0	0.213966	TRUE	1
ENSG00000129484	PARP2	0.0237125	145	67	78	2.3152	1.5793	1.92967	0.000325494	0.213966	TRUE	7
ENSG00000255717	SNHG1	0.0237205	152	67	85	3.27214	2.03327	2.65149	0.000947166	0.213966	TRUE	10
ENSG00000129467	ADCY4	0.0237464	156	78	78	0.994017	0.378264	0.609301	0.000939108	0.213966	TRUE	10
ENSG00000170965	PLAC1	0.0237986	151	70	81	1.26915	0.093384	0.562601	0.000125327	0.213966	TRUE	4
ENSG00000185130	HIST1H2BL	0.0238089	150	64	86	0.595787	0.102942	0.320795	0.00344118	0.213966	TRUE	10
ENSG00000141639	MAPK4	0.023812	151	79	72	0.721984	0.0777871	0.311903	0.000300809	0.213966	TRUE	7
ENSG00000000003	TSPAN6	0.0238167	151	74	77	3.15706	2.21853	2.67774	0.000174855	0.213966	TRUE	5
ENSG00000163412	EIF4E3	0.0238314	151	85	66	1.32266	0.590452	0.952539	9.91767e-05	0.213966	TRUE	4
ENSG00000143633	C1orf131	0.0238391	151	71	80	1.85977	1.16464	1.51704	5.10215e-05	0.213966	TRUE	3
ENSG00000171777	RASGRP4	0.0238626	156	75	81	0.876371	0.258688	0.510507	0.000977604	0.213966	TRUE	10
ENSG00000134762	DSC3	0.0239072	153	70	83	4.15546	1.66458	3.16259	0.0013855	0.213966	TRUE	10
ENSG00000187527	ATP13A5	0.0239646	160	69	91	1.02188	0.044582	0.406345	0.000241384	0.213966	TRUE	6
ENSG00000150457	LATS2	0.0239951	152	80	72	2.10244	1.22928	1.65349	0.000708036	0.213966	TRUE	9
ENSG00000130701	RBBP8NL	0.024057	145	62	83	1.58243	0.54722	1.05318	1.71137e-05	0.213966	TRUE	2
ENSG00000260802	SERTM2	0.0240574	148	80	68	0.326923	0.0319373	0.129963	0.000161467	0.213966	TRUE	5
ENSG00000066405	CLDN18	0.0240578	149	80	69	2.8872	0.473676	1.34381	0.0012417	0.213966	TRUE	10
ENSG00000137692	DCUN1D5	0.0240828	144	68	76	1.86266	1.11922	1.47688	0.000841334	0.213966	TRUE	9
ENSG00000145604	SKP2	0.024141	158	72	86	1.91682	0.96356	1.45877	0.00053109	0.213966	TRUE	8
ENSG00000104221	BRF2	0.0241491	142	64	78	2.01902	1.10289	1.50115	0.000626734	0.213966	TRUE	9
ENSG00000024422	EHD2	0.0241653	149	78	71	4.31849	2.74749	3.54648	0.000369537	0.213966	TRUE	7
ENSG00000070778	AL162171.1	0.024169	153	81	72	1.57377	0.683469	1.09501	0.0010296	0.213966	TRUE	10
ENSG00000176595	KBTBD11	0.024223	151	84	67	0.972802	0.277433	0.588256	0.000670027	0.213966	TRUE	9
ENSG00000124126	PREX1	0.0242832	152	79	73	2.56293	1.3022	1.90366	6.09969e-05	0.213966	TRUE	3
ENSG00000254453	NAV2-AS2	0.0243249	204	81	123	0.0843158	0.00586638	0.035366	8.97647e-05	0.213966	TRUE	4
ENSG00000133019	CHRM3	0.0243366	149	69	80	1.15444	0.323933	0.729806	0.000166693	0.213966	TRUE	5
ENSG00000114023	FAM162A	0.0243658	154	69	85	3.92176	2.63655	3.28253	0.000978345	0.213966	TRUE	10
ENSG00000012779	ALOX5	0.0243934	154	78	76	3.05567	1.32414	2.1575	5.32901e-05	0.213966	TRUE	3
ENSG00000137801	THBS1	0.0244536	153	84	69	4.22148	2.39253	3.26917	2.54888e-05	0.213966	TRUE	2
ENSG00000102010	BMX	0.0244723	164	89	75	0.838527	0.184652	0.412361	0.000185598	0.213966	TRUE	5
ENSG00000188158	NHS	0.0245173	151	70	81	1.24143	0.483823	0.846962	7.75919e-05	0.213966	TRUE	4
ENSG00000124143	ARHGAP40	0.0245175	154	81	73	1.00315	0.0862427	0.461257	0.000700444	0.213966	TRUE	9
ENSG00000138738	PRDM5	0.0245193	149	85	64	0.654764	0.20868	0.419886	8.17541e-05	0.213966	TRUE	4
ENSG00000004776	HSPB6	0.0245226	154	80	74	1.03684	0.217817	0.532981	0.00036234	0.213966	TRUE	7
ENSG00000139832	RAB20	0.0245276	157	81	76	3.1948	2.02861	2.59801	1.12457e-06	0.213966	TRUE	2
ENSG00000095917	TPSD1	0.0245392	148	79	69	1.44667	0.109263	0.715345	0.000104933	0.213966	TRUE	4
ENSG00000114209	PDCD10	0.0245397	148	72	76	3.79372	2.72113	3.24845	0.000772989	0.213966	TRUE	9
ENSG00000155093	PTPRN2	0.0246869	154	81	73	1.3583	0.425395	0.815962	4.10375e-05	0.214573	TRUE	3
ENSG00000204564	C6orf136	0.0246908	155	67	88	2.58752	1.84852	2.21278	7.02771e-05	0.214573	TRUE	3
ENSG00000079462	PAFAH1B3	0.0246912	158	76	82	3.44068	2.269	2.86327	0.0030572	0.214573	TRUE	10
ENSG00000187800	PEAR1	0.0249586	153	79	74	1.32419	0.46689	0.843988	0.000314253	0.216194	TRUE	7
ENSG00000185479	KRT6B	0.0250125	154	72	82	5.57508	1.68116	3.76424	0.000306941	0.216194	TRUE	7
ENSG00000039537	C6	0.0250207	153	85	68	0.62404	0.109211	0.263975	0.000260022	0.216194	TRUE	6
ENSG00000102007	PLP2	0.0250307	156	74	82	5.17026	4.08997	4.64315	0.000800872	0.216194	TRUE	9
ENSG00000124570	SERPINB6	0.025034	160	84	76	2.45908	1.48988	1.97921	0.00039262	0.216194	TRUE	7
ENSG00000124356	STAMBP	0.0250669	143	71	72	2.54902	1.95798	2.24575	0	0.216194	TRUE	1
ENSG00000187672	ERC2	0.0250704	156	73	83	0.519742	0.0920002	0.27063	0.000226978	0.216194	TRUE	6
ENSG00000147536	GINS4	0.0251158	166	78	88	1.50142	0.627717	1.03868	0.00312522	0.216349	TRUE	10
ENSG00000105372	RPS19	0.0251978	153	74	79	6.1653	5.16561	5.65854	7.01797e-09	0.216376	TRUE	1
ENSG00000146054	TRIM7	0.0252047	148	71	77	1.29924	0.212304	0.711641	0.000294043	0.216376	TRUE	7
ENSG00000174891	RSRC1	0.0252488	153	72	81	2.60585	1.73768	2.18469	0.000413927	0.216376	TRUE	8
ENSG00000089225	TBX5	0.0252803	162	86	76	1.49838	0.502497	0.963639	0.000784927	0.216376	TRUE	9
ENSG00000168546	GFRA2	0.0252835	146	75	71	0.433354	0.0675681	0.20943	2.53208e-06	0.216376	TRUE	2
ENSG00000109743	BST1	0.0252842	150	78	72	1.65895	0.525004	1.02589	9.9033e-05	0.216376	TRUE	4
ENSG00000179869	ABCA13	0.0253888	145	65	80	2.03953	0.406595	1.19774	0.000525865	0.216922	TRUE	8
ENSG00000155622	XAGE2	0.0254033	158	85	73	1.03419	0.0962617	0.456986	0.000270169	0.216922	TRUE	6
ENSG00000183955	KMT5A	0.0254436	144	65	79	2.92108	2.14614	2.54103	3.42283e-05	0.216945	TRUE	3
ENSG00000113368	LMNB1	0.0254612	161	82	79	3.31891	2.37383	2.87996	0.00060375	0.216945	TRUE	9
ENSG00000155561	NUP205	0.0256182	151	68	83	3.12269	2.33289	2.7302	0.000205622	0.218047	TRUE	6
ENSG00000186197	EDARADD	0.025754	144	63	81	1.75383	0.450092	1.06593	0.00146423	0.218668	TRUE	10
ENSG00000104884	ERCC2	0.0257709	146	70	76	2.01533	1.34864	1.67041	0	0.218668	TRUE	1
ENSG00000106245	BUD31	0.0257747	147	71	76	3.21578	2.4969	2.83953	0	0.218668	TRUE	1
ENSG00000203697	CAPN8	0.0258225	154	83	71	1.57664	0.214899	0.802465	0.000999797	0.218821	TRUE	10
ENSG00000102854	MSLN	0.0258662	158	81	77	3.36349	0.599392	1.89097	0.000145965	0.218821	TRUE	5
ENSG00000278716	AC133540.1	0.0258764	146	63	83	0.188067	0.00474634	0.0767439	0.00102554	0.218821	TRUE	10
ENSG00000088035	ALG6	0.0259302	145	65	80	1.73814	1.17745	1.45425	8.69125e-05	0.218879	TRUE	4
ENSG00000161911	TREML1	0.0259389	155	77	78	0.491004	0.120464	0.278821	0.000225944	0.218879	TRUE	6
ENSG00000003402	CFLAR	0.025968	149	79	70	2.20441	1.4006	1.77586	0.000702521	0.218889	TRUE	9
ENSG00000173706	HEG1	0.0260799	149	80	69	3.03968	1.63224	2.31284	0.000514022	0.219597	TRUE	8
ENSG00000088926	F11	0.0261337	156	81	75	0.417082	0.0934166	0.178035	0.000181794	0.219619	TRUE	5
ENSG00000122852	SFTPA1	0.0261385	142	79	63	6.79077	1.51596	4.26547	0.00126564	0.219619	TRUE	10
ENSG00000023909	GCLM	0.0262107	160	79	81	4.00458	1.87532	2.81124	0.000310238	0.219839	TRUE	7
ENSG00000182809	CRIP2	0.0262566	158	81	77	3.51426	1.70581	2.58806	0.000183692	0.219839	TRUE	5
ENSG00000081052	COL4A4	0.0262663	161	84	77	1.28823	0.283794	0.679167	4.83816e-05	0.219839	TRUE	3
ENSG00000164035	EMCN	0.0263062	158	84	74	1.55448	0.517472	0.928825	0.000589623	0.219839	TRUE	9
ENSG00000174442	ZWILCH	0.0263163	155	75	80	2.0746	1.36943	1.74877	0.000533076	0.219839	TRUE	8
ENSG00000163347	CLDN1	0.026354	153	69	84	5.82324	3.1232	4.52314	0.00052605	0.219839	TRUE	8
ENSG00000240230	COX19	0.0263606	157	71	86	1.6444	1.04305	1.33459	0.000485092	0.219839	TRUE	8
ENSG00000130700	GATA5	0.0263975	151	78	73	0.471486	0.0447338	0.218934	0.000473042	0.219841	TRUE	8
ENSG00000105227	PRX	0.0264168	151	79	72	1.45099	0.474535	0.861328	0.00121672	0.219841	TRUE	10
ENSG00000198939	ZFP2	0.026526	152	81	71	0.435085	0.124488	0.248186	0.000366582	0.219915	TRUE	7
ENSG00000154188	ANGPT1	0.0265437	155	88	67	1.44772	0.422694	0.838888	6.10099e-05	0.219915	TRUE	3
ENSG00000101158	NELFCD	0.0265452	153	71	82	3.41073	2.64283	3.02369	0.00109848	0.219915	TRUE	10
ENSG00000224892	RPS4XP16	0.0265803	142	68	74	0.729017	0.249456	0.466657	0	0.219915	TRUE	1
ENSG00000187116	LILRA5	0.0265958	153	81	72	1.69557	0.560038	1.06142	0.00099782	0.219915	TRUE	10
ENSG00000178397	FAM220A	0.0265979	150	72	78	2.99287	2.20484	2.59657	0.000248143	0.219915	TRUE	6
ENSG00000119866	BCL11A	0.0266406	153	70	83	1.48701	0.444568	0.941472	0.00234838	0.219915	TRUE	10
ENSG00000100410	PHF5A	0.0266496	147	71	76	4.186	3.25526	3.70059	0.000437883	0.219915	TRUE	8
ENSG00000163683	SMIM14	0.0267148	150	81	69	2.91372	1.96353	2.41388	4.28088e-05	0.220221	TRUE	3
ENSG00000258279	LINC00592	0.0267746	147	68	79	0.397309	0.0690692	0.208571	0.000107904	0.220484	TRUE	4
ENSG00000169116	PARM1	0.0268462	159	83	76	3.35091	1.38675	2.33565	0.00037665	0.220841	TRUE	7
ENSG00000181938	GINS3	0.0269587	160	76	84	1.70715	0.923892	1.31829	0.00107714	0.221454	TRUE	10
ENSG00000185477	GPRIN3	0.0269821	154	83	71	1.15718	0.356957	0.719342	0.000264812	0.221454	TRUE	6
ENSG00000147027	TMEM47	0.0270052	159	89	70	2.36433	1.04502	1.67797	0.000388122	0.221454	TRUE	7
ENSG00000022267	FHL1	0.0271317	145	77	68	2.72637	0.920513	1.74179	0.000172459	0.221847	TRUE	5
ENSG00000170893	TRH	0.0271611	152	79	73	0.150639	0.0106916	0.0644579	3.18774e-05	0.221847	TRUE	3
ENSG00000105700	KXD1	0.027169	151	68	83	2.57649	2.05055	2.29685	0	0.221847	TRUE	1
ENSG00000070087	PFN2	0.0271738	153	72	81	4.83914	2.873	3.9106	0.0013839	0.221847	TRUE	10
ENSG00000184983	NDUFA6	0.0272056	143	66	77	4.34762	3.52847	3.91148	0	0.221847	TRUE	1
ENSG00000137968	SLC44A5	0.0272828	148	64	84	1.81556	0.497199	1.15276	9.32677e-05	0.221847	TRUE	4
ENSG00000077943	ITGA8	0.0272912	155	81	74	1.46623	0.404872	0.81927	1.99233e-05	0.221847	TRUE	2
ENSG00000166897	ELFN2	0.0272925	153	84	69	0.465681	0.0384432	0.210001	0.000609961	0.221847	TRUE	9
ENSG00000064205	CCN5	0.0273159	159	85	74	1.58169	0.371495	0.890168	1.60714e-05	0.221847	TRUE	2
ENSG00000204882	GPR20	0.0273551	154	85	69	0.378515	0.0679208	0.198852	9.32535e-05	0.221847	TRUE	4
ENSG00000003096	KLHL13	0.0274298	151	72	79	2.00804	0.555509	1.25676	0.00065177	0.221847	TRUE	9
ENSG00000146143	PRIM2	0.0274765	154	75	79	1.91485	1.18875	1.55614	0.000393524	0.221847	TRUE	7
ENSG00000130054	FAM155B	0.0274857	145	68	77	1.23665	0.166293	0.624979	8.88021e-05	0.221847	TRUE	4
ENSG00000007402	CACNA2D2	0.0274968	154	82	72	1.88666	0.488489	1.00477	0.000646523	0.221847	TRUE	9
ENSG00000111837	MAK	0.0275238	154	81	73	0.523075	0.144564	0.294159	0.00047538	0.221847	TRUE	8
ENSG00000124440	HIF3A	0.0275426	146	79	67	1.34683	0.180762	0.612885	0.000946371	0.221847	TRUE	10
ENSG00000010295	IFFO1	0.0275917	156	78	78	1.57233	0.672302	1.08944	0.000781749	0.221847	TRUE	9
ENSG00000265144	MIR548AM	0.0276042	220	56	164	0.317882	0.00447882	0.0965275	0.00089372	0.221847	TRUE	9
ENSG00000181634	TNFSF15	0.0276331	144	81	63	1.0899	0.34588	0.66699	9.1234e-05	0.221847	TRUE	4
ENSG00000092140	G2E3	0.0276444	153	71	82	1.68055	1.04858	1.35597	0.000287312	0.221847	TRUE	7
ENSG00000149547	EI24	0.0276917	150	73	77	4.22076	3.50737	3.86049	0.000307692	0.221847	TRUE	7
ENSG00000186854	TRABD2A	0.0276973	160	85	75	0.588731	0.122355	0.313704	0.000171581	0.221847	TRUE	5
ENSG00000178175	ZNF366	0.0277796	153	82	71	0.464502	0.0987705	0.243205	0.000563587	0.221847	TRUE	9
ENSG00000198053	SIRPA	0.0278377	156	84	72	3.39589	2.05814	2.78311	0.000200715	0.221847	TRUE	6
ENSG00000110042	DTX4	0.0278406	143	78	65	2.56669	1.36072	1.95634	6.24794e-05	0.221847	TRUE	3
ENSG00000100644	HIF1A	0.0278667	147	67	80	4.5183	3.53633	4.03726	0	0.221847	TRUE	1
ENSG00000234614	C2CD4D-AS1	0.0279164	150	83	67	2.03175	0.628432	1.28888	0.000205255	0.221847	TRUE	6
ENSG00000212123	PRR22	0.0279413	149	61	88	1.12953	0.316819	0.678843	2.63529e-05	0.221847	TRUE	2
ENSG00000137434	C6orf52	0.0279451	141	65	76	1.22637	0.43499	0.799001	0.000111213	0.221847	TRUE	4
ENSG00000225177	AL590617.2	0.0279457	148	64	84	1.59985	0.554741	1.03633	0	0.221847	TRUE	1
ENSG00000257335	MGAM	0.0279721	170	85	85	0.275229	0.0448805	0.128919	0.000191879	0.221847	TRUE	5
ENSG00000139985	ADAM21	0.0279832	151	65	86	0.253639	0.0333898	0.118667	6.7026e-05	0.221847	TRUE	3
ENSG00000114853	ZBTB47	0.0280017	152	76	76	1.57954	0.854294	1.20336	0.000515702	0.221847	TRUE	8
ENSG00000085840	ORC1	0.0280523	160	76	84	2.09402	1.10446	1.65126	0.000866609	0.221847	TRUE	9
ENSG00000240498	CDKN2B-AS1	0.0282241	145	68	77	0.218685	0.029281	0.112785	0.000122833	0.221847	TRUE	4
ENSG00000092929	UNC13D	0.0282519	155	75	80	2.4391	1.03208	1.70447	0.000425514	0.221847	TRUE	8
ENSG00000104870	FCGRT	0.0282676	148	77	71	3.85543	2.77566	3.31592	0.000201305	0.221847	TRUE	6
ENSG00000162545	CAMK2N1	0.0282687	150	81	69	3.04782	1.20373	2.0781	0.000288379	0.221847	TRUE	7
ENSG00000167552	TUBA1A	0.0282786	146	78	68	4.50548	2.87443	3.68163	0.000152891	0.221847	TRUE	5
ENSG00000108622	ICAM2	0.0282825	158	84	74	1.39069	0.449984	0.869761	3.91342e-05	0.221847	TRUE	3
ENSG00000167100	SAMD14	0.0283225	146	74	72	0.505484	0.148649	0.301342	2.84969e-05	0.221847	TRUE	2
ENSG00000169814	BTD	0.0283229	148	82	66	1.00234	0.511517	0.741158	0.000456623	0.221847	TRUE	8
ENSG00000197405	C5AR1	0.0283764	147	73	74	2.99134	1.4997	2.19644	0.00021956	0.221847	TRUE	6
ENSG00000141696	P3H4	0.0284277	156	70	86	3.08641	1.93441	2.53405	0.000404564	0.221847	TRUE	8
ENSG00000157778	PSMG3	0.0284394	158	75	83	3.60583	2.65443	3.15531	0.00636082	0.221847	TRUE	10
ENSG00000139132	FGD4	0.0284555	155	82	73	1.37686	0.665544	0.998767	3.76792e-05	0.221847	TRUE	3
ENSG00000137960	GIPC2	0.0284614	155	79	76	0.979529	0.156053	0.468851	6.76221e-05	0.221847	TRUE	3
ENSG00000074527	NTN4	0.02847	157	85	72	2.89946	1.34148	2.09005	4.41665e-08	0.221847	TRUE	2
ENSG00000189068	VSTM1	0.0284775	160	81	79	0.297399	0.0165034	0.12538	0.000186149	0.221847	TRUE	5
ENSG00000166845	C18orf54	0.0284878	163	76	87	1.17419	0.601415	0.869213	0.000319622	0.221847	TRUE	7
ENSG00000076003	MCM6	0.0285124	161	81	80	3.34531	2.52595	2.96987	0.0010578	0.221847	TRUE	10
ENSG00000275437	AL121832.3	0.0285287	154	66	88	0.406633	0.089097	0.226624	2.10539e-08	0.221847	TRUE	2
ENSG00000067177	PHKA1	0.0286212	159	75	84	1.85452	1.06407	1.45398	0.000428751	0.221847	TRUE	8
ENSG00000125798	FOXA2	0.0286486	146	79	67	1.75359	0.235243	0.862796	0.000144824	0.221847	TRUE	5
ENSG00000174804	FZD4	0.0286723	148	78	70	1.76287	0.814596	1.20862	1.26694e-05	0.221847	TRUE	2
ENSG00000237289	CKMT1B	0.028697	149	67	82	1.83041	0.421889	1.13886	0.000348448	0.221847	TRUE	7
ENSG00000189419	SPATA41	0.0287069	149	67	82	0.479446	0.134575	0.289954	0.000126267	0.221847	TRUE	4
ENSG00000018280	SLC11A1	0.0287149	159	78	81	2.09287	0.924875	1.42105	0.00027164	0.221847	TRUE	6
ENSG00000169744	LDB2	0.0287684	150	79	71	1.70476	0.718828	1.11772	2.45403e-05	0.221847	TRUE	2
ENSG00000132965	ALOX5AP	0.0288351	155	79	76	3.59559	1.75338	2.65048	0.00013089	0.221847	TRUE	5
ENSG00000143473	KCNH1	0.0288376	156	73	83	0.218348	0.0196079	0.0902515	0.000156411	0.221847	TRUE	5
ENSG00000179399	GPC5	0.0288423	155	82	73	0.550667	0.0552576	0.227851	0.000318596	0.221847	TRUE	7
ENSG00000163808	KIF15	0.0288573	161	78	83	1.63149	0.810994	1.24248	0.000522496	0.221847	TRUE	8
ENSG00000151655	ITIH2	0.0288711	156	85	71	0.411698	0.0687148	0.18509	0.000619804	0.221847	TRUE	9
ENSG00000179314	WSCD1	0.028931	157	81	76	0.633461	0.0988352	0.305716	2.47826e-05	0.221847	TRUE	2
ENSG00000223387	LINC02068	0.0289393	159	73	86	0.327259	0.0332882	0.147933	0.000206551	0.221847	TRUE	6
ENSG00000261235	AC092142.1	0.0289451	151	69	82	1.16265	0.205063	0.63656	0	0.221847	TRUE	1
ENSG00000121797	CCRL2	0.0290001	158	85	73	1.55014	0.506648	0.975039	0.000475189	0.222052	TRUE	8
ENSG00000160688	FLAD1	0.0290419	150	71	79	3.21536	2.39226	2.82806	0.00019608	0.222155	TRUE	5
ENSG00000113810	SMC4	0.0290884	162	75	87	2.90541	1.90996	2.43113	0.00313378	0.222173	TRUE	10
ENSG00000172115	CYCS	0.0291008	153	73	80	3.90193	2.97157	3.41806	0.000205191	0.222173	TRUE	6
ENSG00000182742	HOXB4	0.0291359	147	75	72	1.59993	0.492896	1.02461	5.12768e-05	0.222225	TRUE	3
ENSG00000136867	SLC31A2	0.0292375	159	84	75	0.278116	0.08011	0.1677	0.000156268	0.222526	TRUE	5
ENSG00000133422	MORC2	0.0292586	157	68	89	2.35749	1.70607	2.02779	0.00205709	0.222526	TRUE	10
ENSG00000240922	LSAMP-AS1	0.0292852	163	77	86	1.00553	0.0850801	0.468444	0.000491326	0.222526	TRUE	8
ENSG00000166831	RBPMS2	0.0293409	155	79	76	1.24981	0.41659	0.796197	0	0.222526	TRUE	1
ENSG00000107819	SFXN3	0.0293502	151	79	72	2.78838	1.71242	2.24648	0.000240255	0.222526	TRUE	6
ENSG00000086205	FOLH1	0.0293526	155	75	80	1.53616	0.327973	0.849216	0.000870274	0.222526	TRUE	9
ENSG00000135917	SLC19A3	0.0293737	152	82	70	0.69519	0.175266	0.356155	7.58597e-05	0.222526	TRUE	4
ENSG00000107371	EXOSC3	0.0294975	146	68	78	1.48718	0.829201	1.13523	0.000549423	0.223249	TRUE	8
ENSG00000056277	ZNF280C	0.0296501	149	73	76	1.61624	0.82137	1.19301	0.000927691	0.223767	TRUE	9
ENSG00000151617	EDNRA	0.0296546	146	79	67	2.4515	1.02142	1.7364	3.5224e-05	0.223767	TRUE	3
ENSG00000106948	AKNA	0.029675	153	80	73	2.06241	0.986234	1.49998	0.000641934	0.223767	TRUE	9
ENSG00000131409	LRRC4B	0.0296799	161	84	77	0.84833	0.187291	0.445226	0.00028393	0.223767	TRUE	7
ENSG00000183763	TRAIP	0.02972	156	75	81	1.59594	0.831846	1.24176	4.96426e-05	0.223854	TRUE	3
ENSG00000226950	DANCR	0.0297486	158	77	81	2.00221	0.900333	1.40329	0.000711965	0.223856	TRUE	9
ENSG00000133636	NTS	0.0298436	154	70	84	5.75383	0.564638	2.99232	0.000763879	0.224355	TRUE	9
ENSG00000102554	KLF5	0.030051	150	72	78	4.85061	3.25812	4.09939	0.00140461	0.225699	TRUE	10
ENSG00000103534	TMC5	0.0301212	151	82	69	2.056	0.44057	1.18918	0.000625689	0.225999	TRUE	9
ENSG00000059377	TBXAS1	0.0301729	159	81	78	1.91374	0.813716	1.33565	7.07833e-05	0.225999	TRUE	3
ENSG00000121361	KCNJ8	0.0301773	154	81	73	1.95917	0.883591	1.37985	7.9973e-05	0.225999	TRUE	4
ENSG00000028137	TNFRSF1B	0.0302423	151	77	74	3.3379	1.87086	2.60574	2.18892e-05	0.226001	TRUE	2
ENSG00000221986	MYBPHL	0.0302427	153	80	73	0.459964	0.0552147	0.2016	0.000225783	0.226001	TRUE	6
ENSG00000177133	LINC00982	0.0302638	158	82	76	0.31354	0.0547142	0.149373	0.000155401	0.226001	TRUE	5
ENSG00000214725	CDIPTOSP	0.030298	141	63	78	1.30832	0.1677	0.645676	5.26757e-05	0.226041	TRUE	3
ENSG00000156531	PHF6	0.0303314	155	73	82	2.12965	1.52505	1.83593	0.000345884	0.226051	TRUE	7
ENSG00000145029	NICN1	0.030385	213	5	208	0.00785471	0	0.000131423	0.000294144	0.226051	TRUE	7
ENSG00000198682	PAPSS2	0.0303929	150	81	69	3.31556	1.65464	2.43068	9.28058e-05	0.226051	TRUE	4
ENSG00000108405	P2RX1	0.0304578	154	79	75	1.12438	0.294537	0.652227	0.00116736	0.226051	TRUE	10
ENSG00000154864	PIEZO2	0.0304728	153	81	72	0.893117	0.171911	0.467397	7.9808e-05	0.226051	TRUE	4
ENSG00000116062	MSH6	0.0305051	156	75	81	2.77232	1.91432	2.35509	0.00163686	0.226051	TRUE	10
ENSG00000113916	BCL6	0.0305262	140	60	80	3.30648	2.39713	2.84785	0	0.226051	TRUE	1
ENSG00000072952	MRVI1	0.0305542	160	83	77	1.52309	0.589165	1.02052	7.82164e-05	0.226051	TRUE	4
ENSG00000150625	GPM6A	0.0305583	147	79	68	0.690616	0.166672	0.31714	0.00015473	0.226051	TRUE	5
ENSG00000103647	CORO2B	0.0306187	150	81	69	1.10151	0.260958	0.601172	0.00021552	0.226191	TRUE	6
ENSG00000167747	C19orf48	0.030656	160	75	85	3.67409	2.61391	3.17195	0.00144441	0.226191	TRUE	10
ENSG00000261949	GFY	0.0308105	158	70	88	0.259188	0.007232	0.103357	0.000505035	0.226191	TRUE	8
ENSG00000215595	C20orf202	0.0308212	156	81	75	0.370765	0.111381	0.21165	8.57662e-05	0.226191	TRUE	4
ENSG00000218358	RAET1K	0.0308491	152	67	85	0.607484	0.100066	0.316068	0.00018498	0.226191	TRUE	5
ENSG00000151379	MSGN1	0.0308597	155	71	84	0.554187	0.024151	0.215946	0.000849119	0.226191	TRUE	9
ENSG00000125788	DEFB126	0.0308609	157	76	81	0.918016	0.0604513	0.407841	0.000797817	0.226191	TRUE	9
ENSG00000206190	ATP10A	0.030873	157	83	74	0.890814	0.195234	0.482985	3.29951e-05	0.226191	TRUE	3
ENSG00000108106	UBE2S	0.0308851	160	79	81	3.36581	2.13396	2.77701	0.000590408	0.226191	TRUE	9
ENSG00000170899	GSTA4	0.0308919	144	68	76	3.87246	2.34607	3.09724	0	0.226191	TRUE	1
ENSG00000136352	NKX2-1	0.0308939	155	83	72	2.45345	0.377441	1.27115	0.00103096	0.226191	TRUE	10
ENSG00000274227	AC073575.2	0.0309609	158	67	91	0.279739	0.0576983	0.155783	0	0.226251	TRUE	1
ENSG00000168874	ATOH8	0.0309841	157	80	77	1.16879	0.234447	0.593311	0.000195269	0.226251	TRUE	5
ENSG00000154678	PDE1C	0.0309886	145	79	66	0.323508	0.067523	0.161879	5.18685e-05	0.226251	TRUE	3
ENSG00000168389	MFSD2A	0.0310325	150	82	68	2.81784	1.46295	2.0986	0.000105322	0.226361	TRUE	4
ENSG00000137747	TMPRSS13	0.031086	140	62	78	2.51917	1.1732	1.83812	2.51073e-05	0.226541	TRUE	2
ENSG00000073282	TP63	0.0311411	156	76	80	4.72998	2.15272	3.64239	0.00266164	0.226686	TRUE	10
ENSG00000170271	FAXDC2	0.0311704	151	82	69	1.67093	0.605041	1.03823	3.70383e-05	0.226686	TRUE	3
ENSG00000206559	ZCWPW2	0.0311924	154	84	70	0.144834	0.0495914	0.0897937	9.60555e-05	0.226686	TRUE	4
ENSG00000158270	COLEC12	0.0312778	156	79	77	2.22999	0.677473	1.40277	3.06686e-05	0.227097	TRUE	2
ENSG00000086730	LAT2	0.031354	157	80	77	1.94179	0.91369	1.38343	8.82564e-05	0.227201	TRUE	4
ENSG00000091106	NLRC4	0.0313811	158	82	76	1.03685	0.374591	0.64693	0.000463567	0.227201	TRUE	8
ENSG00000143248	RGS5	0.0314099	156	84	72	2.92155	1.51747	2.16269	0.000195499	0.227201	TRUE	5
ENSG00000265102	MIR3942	0.0314492	156	66	90	0.737808	0.08157	0.374001	0.000260905	0.227201	TRUE	6
ENSG00000163823	CCR1	0.0314646	156	81	75	2.4766	1.02954	1.74651	9.01146e-05	0.227201	TRUE	4
ENSG00000117500	TMED5	0.0314657	145	81	64	2.49132	1.71286	2.08731	0.000393409	0.227201	TRUE	7
ENSG00000281404	LINC01176	0.0315311	142	60	82	0.89294	0.23983	0.543107	0	0.227464	TRUE	1
ENSG00000161640	SIGLEC11	0.0317062	160	84	76	0.364805	0.0762302	0.175672	3.57784e-05	0.227748	TRUE	3
ENSG00000128016	ZFP36	0.0317561	151	79	72	5.5985	3.88315	4.69384	0.000558971	0.227748	TRUE	8
ENSG00000116990	MYCL	0.0317673	159	69	90	2.59685	0.993928	1.72535	0.000599639	0.227748	TRUE	9
ENSG00000166415	WDR72	0.0317919	154	73	81	2.56343	0.946486	1.81878	0.000576294	0.227748	TRUE	9
ENSG00000004799	PDK4	0.0318094	153	77	76	2.40024	0.576594	1.38634	8.75009e-05	0.227748	TRUE	4
ENSG00000139567	ACVRL1	0.0318096	154	79	75	2.57804	1.32226	1.88529	0.000259237	0.227748	TRUE	6
ENSG00000137077	CCL21	0.0318188	156	81	75	4.47032	2.2352	3.43398	0.000323979	0.227748	TRUE	7
ENSG00000163872	YEATS2	0.0318283	155	73	82	3.07475	1.9618	2.50233	0.00187316	0.227748	TRUE	10
ENSG00000211454	AKR7L	0.0318314	156	65	91	0.306014	0.0558714	0.157414	0.000164603	0.227748	TRUE	5
ENSG00000198576	ARC	0.0318771	149	77	72	0.829934	0.143475	0.402131	8.07702e-05	0.227868	TRUE	4
ENSG00000248383	PCDHAC1	0.0319675	143	79	64	0.277991	0.0306601	0.127568	6.31184e-05	0.228071	TRUE	3
ENSG00000164032	H2AFZ	0.0319968	146	71	75	4.8665	3.89694	4.38275	0.000338504	0.228071	TRUE	7
ENSG00000104894	CD37	0.0320433	155	78	77	2.54008	1.13118	1.80149	0.000137384	0.228071	TRUE	5
ENSG00000117226	GBP3	0.032072	143	78	65	2.63567	1.27256	1.96432	0.000239994	0.228071	TRUE	6
ENSG00000135443	KRT85	0.032108	158	71	87	0.187422	0.00509907	0.0743498	0.000104291	0.228071	TRUE	4
ENSG00000112378	PERP	0.0321259	159	73	86	6.22635	4.6826	5.5484	0.000450822	0.228071	TRUE	8
ENSG00000182667	NTM	0.0321314	149	81	68	1.81941	0.618211	1.14749	0.000902571	0.228071	TRUE	9
ENSG00000278108	MIR6757	0.0321378	204	72	132	0.455228	0.0161679	0.178085	0.000310446	0.228071	TRUE	7
ENSG00000244731	C4A	0.0321845	151	81	70	1.25915	0.258671	0.709641	3.23116e-05	0.228196	TRUE	3
ENSG00000109062	SLC9A3R1	0.0322731	143	67	76	5.15841	3.33672	4.29643	0.00110026	0.228618	TRUE	10
ENSG00000166825	ANPEP	0.0323504	156	78	78	2.51888	1.05747	1.7601	0.000298898	0.228745	TRUE	7
ENSG00000185875	THNSL1	0.0323514	150	73	77	1.74591	0.99587	1.37076	0.000541277	0.228745	TRUE	8
ENSG00000162614	NEXN	0.0323783	155	82	73	1.68275	0.618589	1.09422	0.00012505	0.228745	TRUE	4
ENSG00000122483	CCDC18	0.0324303	152	65	87	0.90226	0.40936	0.647547	0.000287876	0.228906	TRUE	7
ENSG00000114113	RBP2	0.0326063	152	81	71	0.709105	0.123553	0.325826	5.544e-05	0.229779	TRUE	3
ENSG00000118407	FILIP1	0.0326124	151	78	73	0.625338	0.14691	0.323369	0.000194181	0.229779	TRUE	5
ENSG00000121905	HPCA	0.032734	148	65	83	0.424237	0.084509	0.225738	4.65745e-05	0.230272	TRUE	3
ENSG00000174502	SLC26A9	0.0327424	150	77	73	1.45814	0.222696	0.727078	0.000186648	0.230272	TRUE	5
ENSG00000135063	FAM189A2	0.0328411	154	82	72	1.08587	0.23975	0.556795	0.000177213	0.230272	TRUE	5
ENSG00000130005	GAMT	0.0328477	147	68	79	2.77501	1.34061	2.04669	3.60445e-05	0.230272	TRUE	3
ENSG00000164024	METAP1	0.0328573	152	71	81	3.56949	2.68076	3.1252	0.000359721	0.230272	TRUE	7
ENSG00000173114	LRRN3	0.0328583	154	81	73	0.680516	0.128439	0.329912	3.64807e-05	0.230272	TRUE	3
ENSG00000163959	SLC51A	0.0329328	144	64	80	1.2222	0.457053	0.799335	3.05273e-05	0.230589	TRUE	2
ENSG00000136522	MRPL47	0.0330632	161	78	83	4.39366	3.27975	3.84773	0.000489219	0.230966	TRUE	8
ENSG00000188959	C9orf152	0.0331049	157	84	73	1.32633	0.249464	0.667405	0.000330698	0.230966	TRUE	7
ENSG00000104903	LYL1	0.0331119	159	76	83	1.25579	0.536129	0.874201	0.000143105	0.230966	TRUE	5
ENSG00000148773	MKI67	0.0331562	160	74	86	2.74363	1.60534	2.24715	0.00245496	0.230966	TRUE	10
ENSG00000135248	FAM71F1	0.0331966	161	75	86	0.481406	0.0169556	0.186134	5.70537e-05	0.230966	TRUE	3
ENSG00000147113	DIPK2B	0.0332019	150	79	71	1.37998	0.561259	0.906282	0.000253613	0.230966	TRUE	6
ENSG00000115944	COX7A2L	0.0332118	151	74	77	3.59595	2.7974	3.1664	0.000205191	0.230966	TRUE	6
ENSG00000141469	SLC14A1	0.0332219	151	83	68	0.711543	0.0965977	0.294426	4.36481e-05	0.230966	TRUE	3
ENSG00000142273	CBLC	0.0332947	153	70	83	3.6024	1.93343	2.86933	6.59761e-05	0.23107	TRUE	3
ENSG00000142279	WTIP	0.033319	152	78	74	0.986817	0.287671	0.605062	0.000132487	0.23107	TRUE	5
ENSG00000147206	NXF3	0.0333251	153	82	71	0.525039	0.0909781	0.232198	0.000292858	0.23107	TRUE	7
ENSG00000127831	VIL1	0.0333762	151	84	67	0.557486	0.0121159	0.204181	0.000101453	0.231172	TRUE	4
ENSG00000162706	CADM3	0.0333987	149	80	69	0.698927	0.0813595	0.335535	2.99147e-05	0.231172	TRUE	2
ENSG00000051341	POLQ	0.0335001	159	69	90	1.49093	0.572482	1.04267	0.00041682	0.23167	TRUE	8
ENSG00000139233	LLPH	0.0336443	148	70	78	1.40398	0.952626	1.16231	0.000209053	0.232048	TRUE	6
ENSG00000168484	SFTPC	0.0337024	150	81	69	5.81166	0.646013	2.93237	0.000255081	0.232048	TRUE	6
ENSG00000164683	HEY1	0.0337262	151	72	79	3.19498	1.2644	2.2122	0.000857067	0.232048	TRUE	9
ENSG00000100314	CABP7	0.03373	151	63	88	0.253509	0.0369484	0.115448	8.4357e-06	0.232048	TRUE	2
ENSG00000186432	KPNA4	0.0337724	160	78	82	3.00526	2.29814	2.65327	0.000102575	0.232048	TRUE	4
ENSG00000179044	EXOC3L1	0.033785	154	81	73	1.25371	0.687118	0.935143	0.000120648	0.232048	TRUE	4
ENSG00000137145	DENND4C	0.0338218	152	80	72	2.0011	1.25852	1.60845	8.80472e-05	0.232048	TRUE	4
ENSG00000141384	TAF4B	0.0338326	158	76	82	1.79377	0.943396	1.35134	0.000347801	0.232048	TRUE	7
ENSG00000132274	TRIM22	0.0338389	154	83	71	3.08646	1.69706	2.40353	0.00104845	0.232048	TRUE	10
ENSG00000141622	RNF165	0.0338502	153	70	83	0.914196	0.15778	0.480737	0.000437458	0.232048	TRUE	8
ENSG00000125450	NUP85	0.033884	151	70	81	2.8002	2.12415	2.45803	0.00104248	0.232078	TRUE	10
ENSG00000041802	LSG1	0.0339328	160	74	86	3.58158	2.58189	3.07437	0.000110744	0.232209	TRUE	4
ENSG00000128342	LIF	0.0340239	164	85	79	2.52931	0.939613	1.65363	0.000197352	0.23263	TRUE	5
ENSG00000168505	GBX2	0.0340779	157	72	85	0.382986	0.024464	0.164252	3.2826e-05	0.232796	TRUE	3
ENSG00000143382	ADAMTSL4	0.0341277	155	75	80	1.88328	0.644976	1.18744	0.00016041	0.23291	TRUE	5
ENSG00000144868	TMEM108	0.0341567	152	83	69	1.12178	0.194574	0.585843	0.000145316	0.23291	TRUE	5
ENSG00000254122	PCDHGB7	0.0341834	141	73	68	1.02677	0.197178	0.532033	2.0018e-05	0.23291	TRUE	2
ENSG00000197635	DPP4	0.0342281	149	78	71	1.29124	0.289946	0.733322	4.97328e-06	0.233012	TRUE	2
ENSG00000144283	PKP4	0.0343194	158	75	83	2.84093	2.13466	2.47299	0.000615448	0.233329	TRUE	9
ENSG00000197299	BLM	0.0343439	155	75	80	1.45437	0.686189	1.07996	0.000459006	0.233329	TRUE	8
ENSG00000256870	SLC5A8	0.0344108	151	84	67	0.843807	0.0801512	0.367599	0.000292643	0.233329	TRUE	7
ENSG00000164400	CSF2	0.0344592	153	79	74	1.08114	0.180274	0.535529	0.00101782	0.233329	TRUE	10
ENSG00000109756	RAPGEF2	0.0344801	151	79	72	1.51152	0.82583	1.13208	0.00037285	0.233329	TRUE	7
ENSG00000131462	TUBG1	0.0344949	161	76	85	3.42669	2.64585	3.06302	0.00020735	0.233329	TRUE	6
ENSG00000130204	AC011481.1	0.0345021	153	74	79	3.73431	2.88141	3.31973	0.000415611	0.233329	TRUE	8
ENSG00000228162	AC097713.1	0.0345122	152	73	79	1.31403	0.0553165	0.52493	0	0.233329	TRUE	1
ENSG00000166482	MFAP4	0.034563	158	81	77	4.44147	2.01043	3.17114	0.000170989	0.233471	TRUE	5
ENSG00000196754	S100A2	0.0346292	159	72	87	6.62498	2.96673	4.94564	0.000761105	0.233717	TRUE	9
ENSG00000205517	RGL3	0.0346941	149	78	71	1.37737	0.281165	0.728389	0.00154499	0.233777	TRUE	10
ENSG00000163006	CCDC138	0.0346976	156	76	80	1.27057	0.631608	0.948613	0.000946508	0.233777	TRUE	10
ENSG00000187840	EIF4EBP1	0.0348157	151	70	81	5.42669	3.69152	4.52686	0.000265874	0.234255	TRUE	6
ENSG00000087302	RTRAF	0.0348281	135	64	71	3.01349	2.41254	2.70778	0.000307771	0.234255	TRUE	7
ENSG00000148824	MTG1	0.0349267	140	57	83	0.695841	0.252497	0.460931	0.00024303	0.234268	TRUE	6
ENSG00000172348	RCAN2	0.0349268	159	84	75	1.97543	0.753609	1.29667	8.14956e-05	0.234268	TRUE	4
ENSG00000189114	BLOC1S3	0.0349681	155	72	83	2.32805	1.72584	2.02404	9.34486e-08	0.234268	TRUE	2
ENSG00000176209	SMIM19	0.0349945	151	74	77	2.57788	1.65412	2.09071	0.000205209	0.234268	TRUE	6
ENSG00000198774	RASSF9	0.0350124	151	71	80	2.65249	0.799503	1.72428	0.000703029	0.234268	TRUE	9
ENSG00000186407	CD300E	0.0350379	153	76	77	1.35482	0.321918	0.774847	0.000318282	0.234268	TRUE	7
ENSG00000189051	RNF222	0.0350388	155	65	90	0.273088	0.0263802	0.120914	0.000293822	0.234268	TRUE	7
ENSG00000135750	KCNK1	0.0350765	142	68	74	3.15927	1.60851	2.41582	0.000819986	0.234321	TRUE	9
ENSG00000094755	GABRP	0.0351177	147	80	67	2.20963	0.231632	0.97453	0.000438651	0.234396	TRUE	8
ENSG00000123219	CENPK	0.0353065	159	74	85	1.58031	0.729823	1.15011	0.000503642	0.235115	TRUE	8
ENSG00000140395	WDR61	0.0353237	157	75	82	2.4271	1.78345	2.07725	0	0.235115	TRUE	1
ENSG00000277118	RF00017	0.0353348	203	61	142	0.134509	0.00184433	0.0503235	0	0.235115	TRUE	1
ENSG00000112981	NME5	0.0353696	156	83	73	0.777022	0.144505	0.379623	0.000395806	0.235115	TRUE	7
ENSG00000143971	ETAA1	0.0353787	145	67	78	1.62386	1.06689	1.33769	5.26348e-09	0.235115	TRUE	1
ENSG00000126785	RHOJ	0.0354139	146	76	70	1.7516	0.754254	1.16299	4.88037e-06	0.235115	TRUE	2
ENSG00000189046	ALKBH2	0.0354431	154	69	85	2.57195	1.68822	2.12331	0.00103187	0.235115	TRUE	10
ENSG00000188783	PRELP	0.0354776	157	82	75	3.20096	1.25995	2.20489	0.000453553	0.235115	TRUE	8
ENSG00000146151	HMGCLL1	0.0355485	157	83	74	0.369052	0.0557951	0.169012	0.000326308	0.235115	TRUE	7
ENSG00000115368	WDR75	0.0355532	148	72	76	2.89854	2.20961	2.56296	0.000227886	0.235115	TRUE	6
ENSG00000230667	SETSIP	0.0356053	161	82	79	0.200174	0.043794	0.115846	7.37102e-05	0.235115	TRUE	3
ENSG00000126882	FAM78A	0.0356077	152	79	73	1.44942	0.548459	0.986231	0.000296739	0.235115	TRUE	7
ENSG00000066279	ASPM	0.0356803	158	76	82	1.84193	0.893966	1.4036	0.00082834	0.235115	TRUE	9
ENSG00000126500	FLRT1	0.0356988	158	66	92	0.354611	0.0513041	0.176087	2.67162e-05	0.235115	TRUE	2
ENSG00000158055	GRHL3	0.0357023	156	72	84	2.69341	0.747	1.80152	0.000221111	0.235115	TRUE	6
ENSG00000276180	HIST1H4I	0.0357068	150	71	79	2.76561	1.44006	2.09007	5.14964e-05	0.235115	TRUE	3
ENSG00000103995	CEP152	0.0357341	150	66	84	1.10903	0.496214	0.794294	0.000107359	0.235115	TRUE	4
ENSG00000058335	RASGRF1	0.0358808	148	77	71	1.0489	0.172887	0.485506	0.000450409	0.235793	TRUE	8
ENSG00000165699	TSC1	0.035937	137	74	63	1.3836	0.926073	1.15564	0	0.235793	TRUE	1
ENSG00000102053	ZC3H12B	0.0359463	156	80	76	0.268012	0.0741395	0.159215	4.59755e-05	0.235793	TRUE	3
ENSG00000177272	KCNA3	0.035966	157	84	73	1.13223	0.220028	0.599155	0.000263261	0.235793	TRUE	6
ENSG00000106628	POLD2	0.0360044	157	74	83	4.05117	3.18857	3.62784	0.00102183	0.235793	TRUE	10
ENSG00000140678	ITGAX	0.0360427	163	81	82	2.48519	1.20367	1.80846	0.000671235	0.235793	TRUE	9
ENSG00000106462	EZH2	0.0360687	153	71	82	2.70669	1.46351	2.09383	0.000127521	0.235793	TRUE	4
ENSG00000239474	KLHL41	0.0361308	152	80	72	0.191119	0.0347824	0.0986071	7.80574e-05	0.235793	TRUE	4
ENSG00000172602	RND1	0.0361333	153	85	68	2.15876	0.511745	1.21641	8.54002e-05	0.235793	TRUE	4
ENSG00000088387	DOCK9	0.0361374	159	80	79	2.30734	1.38251	1.81947	0.00133711	0.235793	TRUE	10
ENSG00000106236	NPTX2	0.0363695	141	81	60	1.6878	0.32889	0.880023	0.000238742	0.236578	TRUE	6
ENSG00000102195	GPR50	0.0363881	154	72	82	1.16883	0.0566662	0.437202	0.00013305	0.236578	TRUE	5
ENSG00000114251	WNT5A	0.0363892	157	75	82	3.56712	1.46019	2.4805	0.00207034	0.236578	TRUE	10
ENSG00000259417	CTXND1	0.0364045	163	87	76	0.325625	0.0678193	0.155469	0.000256716	0.236578	TRUE	6
ENSG00000104059	FAM189A1	0.0364337	147	78	69	0.404761	0.0493779	0.168426	0.000224505	0.236578	TRUE	6
ENSG00000238078	LINC01352	0.0364622	149	83	66	0.351104	0.0549611	0.167759	7.28227e-09	0.236578	TRUE	2
ENSG00000198223	CSF2RA	0.0366096	152	77	75	1.77446	0.604514	1.15549	2.34915e-05	0.236578	TRUE	2
ENSG00000140986	RPL3L	0.0366856	148	67	81	0.468259	0.0759396	0.238895	0.000311418	0.236578	TRUE	7
ENSG00000100842	EFS	0.0366917	146	65	81	3.21228	1.92732	2.59838	0.000800437	0.236578	TRUE	9
ENSG00000108468	CBX1	0.0367198	150	71	79	4.04009	3.11671	3.58585	0.00103746	0.236578	TRUE	10
ENSG00000144218	AFF3	0.0367281	145	76	69	0.609936	0.122012	0.287839	0.000156764	0.236578	TRUE	5
ENSG00000166823	MESP1	0.0367558	156	70	86	0.978632	0.226772	0.55498	0.000137788	0.236578	TRUE	5
ENSG00000224215	AL606469.1	0.0367766	160	82	78	0.344533	0.0417957	0.161886	0.000205191	0.236578	TRUE	6
ENSG00000223572	CKMT1A	0.036808	151	67	84	1.7067	0.378742	1.03872	0.000188784	0.236578	TRUE	5
ENSG00000230988	RPL23AP11	0.0368383	143	60	83	0.605791	0.0167261	0.233782	0	0.236578	TRUE	1
ENSG00000170954	ZNF415	0.0368864	144	77	67	1.22605	0.237187	0.720415	0.00010259	0.236578	TRUE	4
ENSG00000165490	DDIAS	0.0368945	162	77	85	1.9233	0.926787	1.41726	0.00165199	0.236578	TRUE	10
ENSG00000137575	SDCBP	0.0369405	147	83	64	4.17148	3.32954	3.72556	0	0.236578	TRUE	1
ENSG00000164104	HMGB2	0.0369618	148	71	77	4.39342	3.38147	3.88199	0.000491364	0.236578	TRUE	8
ENSG00000244265	SIAH2-AS1	0.0369806	150	70	80	0.214763	0.0275593	0.105009	0	0.236578	TRUE	1
ENSG00000266524	GDF10	0.0369917	151	80	71	1.01732	0.181702	0.480147	4.70076e-05	0.236578	TRUE	3
ENSG00000278535	DHRS11	0.0370048	156	73	83	1.53641	0.724316	1.10968	0.000789047	0.236578	TRUE	9
ENSG00000170369	CST2	0.0370354	148	81	67	1.44537	0.175425	0.723521	0.000157641	0.236578	TRUE	5
ENSG00000171206	TRIM8	0.0370622	155	79	76	3.50643	2.51433	3.00763	0.000410341	0.236578	TRUE	8
ENSG00000168631	MUCL3	0.0370752	154	81	73	0.622928	0.105564	0.266628	0.000417452	0.236578	TRUE	8
ENSG00000163145	C1QTNF7	0.0370997	157	83	74	0.707876	0.127119	0.339352	3.2905e-05	0.236578	TRUE	3
ENSG00000102547	CAB39L	0.0371279	156	87	69	1.63457	0.801225	1.15731	0.000299018	0.236578	TRUE	7
ENSG00000183378	OVCH2	0.0371365	147	77	70	0.439783	0.0753947	0.206592	5.21259e-06	0.236578	TRUE	2
ENSG00000169562	GJB1	0.0371475	151	80	71	0.630876	0.0747656	0.265593	0.000531445	0.236578	TRUE	8
ENSG00000164647	STEAP1	0.0371905	156	78	78	3.47502	1.89539	2.71606	0.00117989	0.236578	TRUE	10
ENSG00000100372	SLC25A17	0.0371911	154	72	82	2.62899	1.97852	2.29133	0	0.236578	TRUE	1
ENSG00000250302	LINC01618	0.0374681	154	70	84	0.219759	0.0383674	0.113266	0	0.238147	TRUE	1
ENSG00000115361	ACADL	0.0376145	162	89	73	0.947234	0.245027	0.497928	0.000624535	0.238884	TRUE	9
ENSG00000189120	SP6	0.0376851	158	84	74	1.67672	0.504681	1.06684	0.000428846	0.239139	TRUE	8
ENSG00000236200	KDM4A-AS1	0.0377267	158	72	86	0.897392	0.238194	0.527219	0	0.23921	TRUE	1
ENSG00000131747	TOP2A	0.0378556	158	75	83	3.75491	2.46223	3.22208	0.00087161	0.239668	TRUE	9
ENSG00000072274	TFRC	0.03786	158	74	84	5.30596	3.48376	4.34572	0.000603719	0.239668	TRUE	9
ENSG00000185306	C12orf56	0.0379627	140	66	74	1.248	0.250904	0.74782	7.98238e-05	0.240124	TRUE	4
ENSG00000109771	LRP2BP	0.0380801	167	84	83	0.530863	0.194345	0.305878	6.0886e-05	0.240673	TRUE	3
ENSG00000240583	AQP1	0.0383151	156	82	74	4.55257	2.47258	3.42038	0.000286842	0.2416	TRUE	7
ENSG00000134115	CNTN6	0.0384094	149	82	67	0.439042	0.0883358	0.194884	0.000238398	0.2416	TRUE	6
ENSG00000114686	MRPL3	0.0384451	151	72	79	4.29014	3.36627	3.8336	0.00356718	0.2416	TRUE	10
ENSG00000236778	INTS6-AS1	0.0384703	143	65	78	0.178377	0.0478876	0.103006	0.000908308	0.2416	TRUE	9
ENSG00000168275	COA6	0.0384757	155	75	80	3.15973	1.78673	2.42996	0.000521642	0.2416	TRUE	8
ENSG00000239542	RN7SL399P	0.0384938	147	65	82	0.983918	0.0705853	0.436061	0	0.2416	TRUE	1
ENSG00000072163	LIMS2	0.0385401	150	77	73	1.66711	0.602798	1.07145	0.000431762	0.2416	TRUE	8
ENSG00000158122	PRXL2C	0.0385428	145	83	62	2.21113	1.37721	1.80765	9.42357e-05	0.2416	TRUE	4
ENSG00000243667	WDR92	0.0386188	149	69	80	1.22029	0.758587	0.976777	5.26348e-09	0.2416	TRUE	1
ENSG00000213949	ITGA1	0.0386314	153	83	70	1.7503	0.795235	1.2387	1.73881e-05	0.2416	TRUE	2
ENSG00000236699	ARHGEF38	0.0386322	154	82	72	0.595841	0.108504	0.316359	0.000717682	0.2416	TRUE	9
ENSG00000179598	PLD6	0.0386464	147	71	76	1.41198	0.677723	1.01983	3.23074e-06	0.2416	TRUE	2
ENSG00000119457	SLC46A2	0.03867	152	79	73	0.907796	0.152443	0.421868	0.00123469	0.2416	TRUE	10
ENSG00000249859	PVT1	0.0386793	151	71	80	0.855455	0.266237	0.546823	0.00202142	0.2416	TRUE	10
ENSG00000154645	CHODL	0.038688	150	75	75	1.96702	0.34254	1.09225	0.000132545	0.2416	TRUE	5
ENSG00000080293	SCTR	0.0387597	147	80	67	1.41468	0.227884	0.734938	0.0018237	0.241722	TRUE	10
ENSG00000267698	AC002116.2	0.0387711	151	67	84	0.74259	0.179608	0.432122	0	0.241722	TRUE	1
ENSG00000105696	TMEM59L	0.0388345	150	79	71	0.871182	0.115885	0.435361	0.000180411	0.241722	TRUE	5
ENSG00000244694	PTCHD4	0.0388484	151	85	66	0.445891	0.0736424	0.220855	5.82847e-05	0.241722	TRUE	3
ENSG00000173253	DMRT2	0.0389344	147	71	76	2.3261	0.289623	1.2119	0.000423446	0.241722	TRUE	8
ENSG00000130270	ATP8B3	0.038935	141	64	77	0.952783	0.200523	0.534562	6.97165e-05	0.241722	TRUE	3
ENSG00000138180	CEP55	0.0389531	152	72	80	3.03277	1.85608	2.52145	0.000210854	0.241722	TRUE	6
ENSG00000155438	NIFK	0.0389537	152	73	79	3.08539	2.34934	2.72649	0.000275483	0.241722	TRUE	6
ENSG00000279141	AL590226.2	0.0390396	153	71	82	1.33713	0.165209	0.694283	0.00193975	0.242064	TRUE	10
ENSG00000170989	S1PR1	0.039117	155	83	72	2.28083	0.992709	1.51087	0.000102016	0.242329	TRUE	4
ENSG00000196196	HRCT1	0.039144	158	85	73	1.18961	0.191865	0.606923	0.000298174	0.242329	TRUE	7
ENSG00000169083	AR	0.0391819	158	86	72	0.716328	0.11797	0.360667	3.28746e-05	0.242372	TRUE	3
ENSG00000197142	ACSL5	0.0392872	159	85	74	2.5838	0.905201	1.71231	0.000176882	0.242833	TRUE	5
ENSG00000171992	SYNPO	0.0393692	154	82	72	3.20059	1.65543	2.39137	1.20619e-06	0.24301	TRUE	2
ENSG00000206384	COL6A6	0.0393832	152	80	72	1.13574	0.182876	0.542186	6.15723e-05	0.24301	TRUE	3
ENSG00000279047	AC244517.5	0.0394098	199	81	118	0.0268232	0.00050243	0.0104429	0	0.24301	TRUE	1
ENSG00000170381	SEMA3E	0.0394537	143	79	64	0.866993	0.138241	0.398933	4.91881e-05	0.24301	TRUE	3
ENSG00000165300	SLITRK5	0.0395216	149	68	81	0.257003	0.0157746	0.104742	8.04576e-05	0.24301	TRUE	4
ENSG00000214146	LINC02026	0.0395449	153	66	87	0.410561	0.0792837	0.219943	0	0.24301	TRUE	1
ENSG00000250295	RDH10-AS1	0.039561	155	62	93	0.423802	0.0619568	0.206367	0.000416307	0.24301	TRUE	8
ENSG00000174325	DIRC1	0.0395634	161	76	85	0.190954	0.0127445	0.0873223	0.000191286	0.24301	TRUE	5
ENSG00000239900	ADSL	0.0396527	146	67	79	0.692156	0.341274	0.504258	0	0.243183	TRUE	1
ENSG00000138101	DTNB	0.0396534	151	70	81	1.95963	1.20518	1.56394	6.27857e-05	0.243183	TRUE	3
ENSG00000178726	THBD	0.0397561	153	81	72	4.12651	1.93453	3.06122	0.00029102	0.243524	TRUE	7
ENSG00000269001	AC092070.2	0.0397792	143	72	71	1.15715	0.282907	0.736358	5.26348e-09	0.243524	TRUE	1
ENSG00000100060	MFNG	0.0398249	155	79	76	2.22845	0.991007	1.58345	9.99946e-05	0.243524	TRUE	4
ENSG00000100162	CENPM	0.039833	147	67	80	2.90293	1.69706	2.35928	0.000809823	0.243524	TRUE	9
ENSG00000165810	BTNL9	0.0400079	152	81	71	1.59402	0.306754	0.800228	0.000418633	0.244403	TRUE	8
ENSG00000204301	NOTCH4	0.0400409	148	75	73	1.683	0.675661	1.11879	0.0012409	0.244415	TRUE	10
ENSG00000137309	HMGA1	0.0401911	159	73	86	5.56336	4.41301	5.06271	0.000562435	0.245139	TRUE	9
ENSG00000163689	C3orf67	0.0402221	143	66	77	0.906335	0.253044	0.57135	0.000251705	0.245139	TRUE	6
ENSG00000135298	ADGRB3	0.040481	156	86	70	0.327106	0.0384066	0.144744	7.35831e-05	0.246346	TRUE	3
ENSG00000144045	DQX1	0.0405635	144	61	83	1.8513	0.477442	1.19565	0.000194241	0.246346	TRUE	5
ENSG00000105894	PTN	0.0405703	161	74	87	3.8745	1.37046	2.60712	0.00038289	0.246346	TRUE	7
ENSG00000101144	BMP7	0.0405877	146	66	80	3.42247	1.14334	2.40304	0.00229008	0.246346	TRUE	10
ENSG00000183784	C9orf66	0.0406434	153	81	72	0.263581	0.047114	0.135086	5.30653e-06	0.246346	TRUE	2
ENSG00000006638	TBXA2R	0.0406992	148	76	72	0.90925	0.333361	0.591714	0.000284299	0.246346	TRUE	7
ENSG00000168995	SIGLEC7	0.0407557	148	77	71	1.15968	0.312962	0.70327	0.000187727	0.246346	TRUE	5
ENSG00000223492	AL391097.1	0.0407663	194	61	133	0.037683	0.000620536	0.0146561	0	0.246346	TRUE	1
ENSG00000145147	SLIT2	0.0407694	140	76	64	1.86172	0.528967	1.18533	0.000406991	0.246346	TRUE	8
ENSG00000134962	KLB	0.0407819	161	83	78	0.391209	0.0796488	0.194473	0.000467097	0.246346	TRUE	8
ENSG00000200428	RF00019	0.0408144	150	68	82	0.787282	0.106399	0.406966	0	0.246346	TRUE	1
ENSG00000105427	CNFN	0.0408498	153	71	82	3.50808	1.21788	2.31105	0.000288138	0.246346	TRUE	7
ENSG00000197380	DACT3	0.0408584	151	80	71	1.16401	0.349397	0.729373	0.000458289	0.246346	TRUE	8
ENSG00000048540	LMO3	0.0409841	147	79	68	1.69464	0.267486	0.846445	0.000220043	0.246346	TRUE	6
ENSG00000167613	LAIR1	0.0409863	151	78	73	2.18244	0.842284	1.49188	0.000227956	0.246346	TRUE	6
ENSG00000142408	CACNG8	0.0410273	151	71	80	0.112248	0.00673686	0.047849	0.000410109	0.246346	TRUE	8
ENSG00000163431	LMOD1	0.0410471	162	83	79	1.92539	0.609897	1.19652	0.00024077	0.246346	TRUE	6
ENSG00000069764	PLA2G10	0.0410754	155	81	74	0.936831	0.26541	0.535897	3.92801e-05	0.246346	TRUE	3
ENSG00000126822	PLEKHG3	0.0410984	142	60	82	2.39983	1.30119	1.85923	0.000321255	0.246346	TRUE	7
ENSG00000004478	FKBP4	0.041195	157	77	80	4.03451	2.93029	3.50777	0.000135225	0.246346	TRUE	5
ENSG00000107833	NPM3	0.0412079	156	73	83	4.25958	3.02861	3.65477	0.000579367	0.246346	TRUE	9
ENSG00000237978	KCNMB2-AS1	0.0412104	146	68	78	1.56164	0.429977	0.996743	6.83761e-05	0.246346	TRUE	3
ENSG00000164674	SYTL3	0.0412107	150	78	72	1.91371	0.876322	1.36665	8.19648e-05	0.246346	TRUE	4
ENSG00000243955	GSTA1	0.0412249	148	70	78	4.77561	0.888707	2.6874	0.000632236	0.246346	TRUE	9
ENSG00000154764	WNT7A	0.041231	155	80	75	1.22657	0.131454	0.587403	0.000247342	0.246346	TRUE	6
ENSG00000182557	SPNS3	0.0412679	155	81	74	0.400725	0.0919825	0.224391	0.000177855	0.246346	TRUE	5
ENSG00000137757	CASP5	0.0412761	150	83	67	0.59082	0.133389	0.330692	4.06009e-05	0.246346	TRUE	3
ENSG00000115363	EVA1A	0.0413243	142	75	67	2.44415	0.725341	1.5216	0.000622447	0.246346	TRUE	9
ENSG00000105202	FBL	0.0413295	153	73	80	5.10483	4.00901	4.55456	0.000426063	0.246346	TRUE	8
ENSG00000112419	PHACTR2	0.0413729	139	72	67	1.72277	0.899122	1.29126	0.000261314	0.246418	TRUE	6
ENSG00000162981	FAM84A	0.0415111	153	71	82	3.03874	1.29888	2.19349	0.00033474	0.247054	TRUE	7
ENSG00000130224	LRCH2	0.0416792	153	82	71	0.979358	0.208345	0.536876	0.000233811	0.247357	TRUE	6
ENSG00000147874	HAUS6	0.0416861	153	74	79	1.85015	1.17386	1.49262	0.00011704	0.247357	TRUE	4
ENSG00000130988	RGN	0.0417272	153	80	73	1.13366	0.25058	0.595176	0.000159177	0.247357	TRUE	5
ENSG00000242125	SNHG3	0.0417587	148	63	85	2.45752	1.30257	1.86886	0.000211886	0.247357	TRUE	6
ENSG00000264425	MIR4653	0.041759	145	67	78	2.30512	0.859113	1.60819	0.000207117	0.247357	TRUE	6
ENSG00000047617	ANO2	0.0417699	160	84	76	0.363972	0.0852511	0.194123	1.49647e-05	0.247357	TRUE	2
ENSG00000131171	SH3BGRL	0.0417824	145	84	61	4.2926	3.07235	3.70535	1.39647e-05	0.247357	TRUE	2
ENSG00000136267	DGKB	0.0419536	157	71	86	0.1854	0.00943002	0.0744414	6.69486e-07	0.24802	TRUE	2
ENSG00000260083	MIR762HG	0.0419575	145	67	78	0.904369	0.413151	0.637252	0.000134616	0.24802	TRUE	5
ENSG00000173013	CCDC96	0.0420259	149	80	69	1.0009	0.358184	0.641471	4.19458e-05	0.248143	TRUE	3
ENSG00000135423	GLS2	0.0420476	153	67	86	0.122146	0.0234199	0.06648	0.000278954	0.248143	TRUE	7
ENSG00000164920	OSR2	0.0420731	152	73	79	1.67255	0.625779	1.1251	2.50366e-05	0.248143	TRUE	2
ENSG00000173198	CYSLTR1	0.0421728	155	82	73	0.931722	0.233791	0.543849	1.43699e-05	0.248544	TRUE	2
ENSG00000114737	CISH	0.0424308	151	80	71	2.05086	1.05832	1.52198	6.93326e-06	0.249547	TRUE	2
ENSG00000110318	CEP126	0.0424367	153	82	71	0.794576	0.254069	0.490198	0.000194798	0.249547	TRUE	5
ENSG00000138376	BARD1	0.0424383	166	82	84	1.42487	0.852177	1.12772	5.60101e-05	0.249547	TRUE	3
ENSG00000160117	ANKLE1	0.0425066	141	60	81	0.723008	0.139846	0.375109	5.90063e-05	0.249641	TRUE	3
ENSG00000114859	CLCN2	0.0425179	158	74	84	1.41377	0.499507	0.930802	8.70449e-05	0.249641	TRUE	4
ENSG00000137491	SLCO2B1	0.0426373	152	77	75	2.65953	0.964026	1.77914	0.000123694	0.250156	FALSE	4
ENSG00000166128	RAB8B	0.0427175	155	81	74	2.46406	1.54669	1.99359	0.000205851	0.25044	FALSE	6
ENSG00000232874	AC080129.2	0.0427982	153	66	87	0.729949	0.102066	0.375494	0	0.250722	FALSE	1
ENSG00000010610	CD4	0.0428319	148	78	70	3.6324	2.01337	2.83658	0.000203416	0.250722	FALSE	6
ENSG00000187867	PALM3	0.0429114	157	81	76	1.20876	0.248076	0.649738	0.000216308	0.250722	FALSE	6
ENSG00000198001	IRAK4	0.042919	147	69	78	2.25599	1.58166	1.90426	0	0.250722	FALSE	1
ENSG00000174837	ADGRE1	0.0429252	152	80	72	0.979803	0.195403	0.487769	0.000101094	0.250722	FALSE	4
ENSG00000142973	CYP4B1	0.0430097	156	81	75	3.09387	0.56798	1.6852	0.000166812	0.251028	FALSE	5
ENSG00000189280	GJB5	0.043059	155	73	82	3.65565	1.56918	2.78334	0.00074769	0.25113	FALSE	9
ENSG00000046774	MAGEC2	0.0431272	171	69	102	1.22947	0.0372756	0.420342	0.000240362	0.251269	FALSE	6
ENSG00000142700	DMRTA2	0.0431468	145	68	77	1.68801	0.102168	0.81144	2.20064e-05	0.251269	FALSE	2
ENSG00000068831	RASGRP2	0.0431866	159	78	81	1.11758	0.31981	0.656144	0.00109473	0.251314	FALSE	10
ENSG00000146966	DENND2A	0.0432521	142	73	69	1.33139	0.430611	0.81636	3.47106e-05	0.251509	FALSE	3
ENSG00000235387	SPAAR	0.0433322	160	89	71	0.497261	0.126712	0.277723	0.000156422	0.251746	FALSE	5
ENSG00000161217	PCYT1A	0.043357	158	73	85	3.34069	2.30733	2.81112	0.000268134	0.251746	FALSE	6
ENSG00000137843	PAK6	0.0434225	153	66	87	2.04083	1.04794	1.5551	0.00108497	0.251812	FALSE	10
ENSG00000075461	CACNG4	0.0434325	149	85	64	1.79162	0.271683	0.884565	6.59904e-05	0.251812	FALSE	3
ENSG00000204217	BMPR2	0.0434795	149	83	66	2.66812	1.84211	2.21748	0.000940881	0.251882	FALSE	10
ENSG00000131018	SYNE1	0.0435944	152	77	75	1.06858	0.295152	0.605329	1.85043e-06	0.251882	FALSE	2
ENSG00000196787	HIST1H2AG	0.043607	150	68	82	1.25623	0.301184	0.711638	0.000272556	0.251882	FALSE	6
ENSG00000176769	TCERG1L	0.0436267	157	81	76	0.261355	0.00281768	0.101571	7.03806e-05	0.251882	FALSE	3
ENSG00000117791	MARC2	0.0437051	149	80	69	2.28047	1.3001	1.76819	0.000247792	0.251882	FALSE	6
ENSG00000162804	SNED1	0.0437366	150	75	75	1.06832	0.329725	0.663607	0.00029701	0.251882	FALSE	7
ENSG00000104140	RHOV	0.0437407	149	69	80	4.06372	2.04225	3.16795	0.000508498	0.251882	FALSE	8
ENSG00000111845	PAK1IP1	0.0437443	149	68	81	3.45807	2.61029	3.04795	0.00243814	0.251882	FALSE	10
ENSG00000221716	SNORA11	0.0437829	153	66	87	0.94595	0.220598	0.553957	9.62235e-06	0.251882	FALSE	2
ENSG00000159433	STARD9	0.0438195	161	81	80	0.58221	0.149549	0.333605	0.000921238	0.251882	FALSE	9
ENSG00000215184	RPS12P16	0.0438658	180	69	111	0.128377	0.00397259	0.0527755	0.000205219	0.251882	FALSE	6
ENSG00000185303	SFTPA2	0.0438754	144	80	64	7.00766	1.77511	4.51052	0.0013686	0.251882	FALSE	10
ENSG00000260314	MRC1	0.0438901	150	76	74	3.12443	1.04217	1.97991	3.97728e-05	0.251882	FALSE	3
ENSG00000064218	DMRT3	0.0439174	153	74	79	1.32272	0.108761	0.614474	0.000609358	0.251882	FALSE	9
ENSG00000049540	ELN	0.0439407	163	86	77	3.05713	1.00924	2.00965	0.000141443	0.251882	FALSE	5
ENSG00000171840	NINJ2	0.0440014	152	79	73	1.93392	0.756253	1.30435	2.56632e-05	0.251882	FALSE	2
ENSG00000103710	RASL12	0.0440069	160	82	78	2.03511	0.917143	1.41833	0.000213055	0.251882	FALSE	6
ENSG00000121075	TBX4	0.0440423	158	83	75	1.60524	0.429579	0.93626	0.000247205	0.251882	FALSE	6
ENSG00000165526	RPUSD4	0.0440919	159	74	85	2.27142	1.72275	1.97794	0	0.251882	FALSE	1
ENSG00000078549	ADCYAP1R1	0.0441052	152	77	75	0.331548	0.0367104	0.153699	0.000142512	0.251882	FALSE	5
ENSG00000123415	SMUG1	0.0441179	141	66	75	2.31089	1.62739	1.96947	0.000203575	0.251882	FALSE	6
ENSG00000163206	SMCP	0.0441598	185	70	115	0.445017	0.0147062	0.165628	6.30896e-05	0.251939	FALSE	3
ENSG00000064886	CHI3L2	0.0441981	155	81	74	2.18552	0.504351	1.20693	2.85887e-05	0.251974	FALSE	2
ENSG00000168679	SLC16A4	0.0443226	157	82	75	1.69167	0.557965	1.03944	0.000121327	0.252062	FALSE	4
ENSG00000171223	JUNB	0.0443282	154	77	77	5.25806	3.92631	4.5964	0.000297805	0.252062	FALSE	7
ENSG00000187257	RSBN1L	0.0443683	150	72	78	2.20459	1.65879	1.9308	0	0.252062	FALSE	1
ENSG00000110987	BCL7A	0.0443699	152	69	83	2.27605	1.49225	1.87609	8.27724e-05	0.252062	FALSE	4
ENSG00000138172	CALHM2	0.0443969	159	83	76	2.24677	1.30523	1.77697	1.21804e-05	0.252062	FALSE	2
ENSG00000239381	AC125613.1	0.0444061	184	65	119	0.113693	0.00154391	0.0417932	0	0.252062	FALSE	1
ENSG00000227467	LINC01537	0.0445478	152	80	72	0.259191	0.0209305	0.109256	0.00041297	0.252311	FALSE	8
ENSG00000276903	HIST1H2AL	0.0445899	155	67	88	0.464219	0.0422004	0.216867	0.00064535	0.252311	FALSE	9
ENSG00000136002	ARHGEF4	0.044614	151	69	82	2.3113	0.780737	1.54873	0.000518013	0.252311	FALSE	8
ENSG00000124406	ATP8A1	0.0446505	151	81	70	1.41131	0.420971	0.870502	0.000229214	0.252311	FALSE	6
ENSG00000166394	CYB5R2	0.0446558	156	73	83	2.21036	0.833751	1.5094	6.18807e-05	0.252311	FALSE	3
ENSG00000145014	TMEM44	0.0446688	150	69	81	2.47925	1.38309	1.88307	8.19371e-05	0.252311	FALSE	4
ENSG00000169715	MT1E	0.0447124	155	78	77	4.19384	1.87591	3.01194	4.11131e-05	0.252311	FALSE	3
ENSG00000233122	CTAGE7P	0.0447263	137	59	78	0.335612	0.0671227	0.185854	0.000191445	0.252311	FALSE	5
ENSG00000176884	GRIN1	0.044789	146	68	78	0.226799	0.0224281	0.102115	0.000172113	0.252311	FALSE	5
ENSG00000174640	SLCO2A1	0.0447951	157	83	74	2.98727	1.13698	1.96499	1.00241e-05	0.252311	FALSE	2
ENSG00000273344	PAXIP1-AS1	0.0448031	154	72	82	2.23827	1.21957	1.69709	0.000419931	0.252311	FALSE	8
ENSG00000118946	PCDH17	0.0448583	155	88	67	1.70431	0.687904	1.15857	0.00103798	0.252441	FALSE	10
ENSG00000168040	FADD	0.0449247	153	80	73	1.67524	0.705699	1.1326	0.00596066	0.252633	FALSE	10
ENSG00000234912	SNHG20	0.0450257	151	70	81	1.04044	0.42844	0.712226	0.000308954	0.252899	FALSE	7
ENSG00000115163	CENPA	0.0450363	152	71	81	2.48773	1.33545	1.97101	0.000103556	0.252899	FALSE	4
ENSG00000241644	INMT	0.0451356	155	80	75	2.29167	0.690196	1.32192	0.000291417	0.253248	FALSE	7
ENSG00000139433	GLTP	0.045163	146	69	77	4.54594	3.39961	3.94363	0.000644587	0.253248	FALSE	9
ENSG00000184117	NIPSNAP1	0.0452426	162	78	84	3.87515	2.88496	3.37155	0.000494959	0.253459	FALSE	8
ENSG00000143367	TUFT1	0.0452788	143	66	77	3.60394	2.21361	2.89651	0.000602439	0.253459	FALSE	9
ENSG00000058804	NDC1	0.0453122	164	79	85	2.84535	2.07386	2.47846	0.000740468	0.253459	FALSE	9
ENSG00000204950	LRRC10B	0.0454288	154	83	71	1.22868	0.183617	0.555882	5.81882e-05	0.253459	FALSE	3
ENSG00000126561	STAT5A	0.0454725	155	80	75	2.26353	1.19967	1.74181	0.000360862	0.253459	FALSE	7
ENSG00000115159	GPD2	0.0454881	145	75	70	3.05362	2.17695	2.61055	0	0.253459	FALSE	1
ENSG00000104332	SFRP1	0.0455572	157	85	72	2.21755	0.24105	1.10198	9.32276e-05	0.253459	FALSE	4
ENSG00000171234	UGT2B7	0.0455579	147	78	69	0.635808	0.0287921	0.236592	0.000313105	0.253459	FALSE	7
ENSG00000166046	TCP11L2	0.0455609	148	79	69	1.18806	0.606455	0.882389	3.90798e-05	0.253459	FALSE	3
ENSG00000197140	ADAM32	0.0455764	154	70	84	0.285434	0.0470928	0.143448	1.22284e-05	0.253459	FALSE	2
ENSG00000184378	ACTRT3	0.0455766	146	65	81	1.523	0.775457	1.11357	0.000894837	0.253459	FALSE	9
ENSG00000231927	AC093734.1	0.0456207	169	62	107	0.237144	0.00499109	0.0976965	0	0.253459	FALSE	1
ENSG00000229544	NKX1-2	0.0456256	149	66	83	1.13106	0.070719	0.475844	0.000166263	0.253459	FALSE	5
ENSG00000196220	SRGAP3	0.0456577	139	64	75	0.826814	0.28255	0.525657	0.000186284	0.253459	FALSE	5
ENSG00000183091	NEB	0.045694	151	68	83	0.465539	0.0945632	0.248994	0.000621923	0.253459	FALSE	9
ENSG00000129988	LBP	0.0457168	154	89	65	0.752341	0.0344377	0.30994	0.000323757	0.253459	FALSE	7
ENSG00000249464	LINC01091	0.0457796	157	82	75	0.157424	0.0284265	0.0777992	0.000487221	0.253628	FALSE	8
ENSG00000265992	ESRG	0.0458436	158	75	83	1.13019	0.0256742	0.388223	0.000421527	0.253655	FALSE	8
ENSG00000149212	SESN3	0.045904	160	76	84	3.68379	1.95927	2.80334	0.00309564	0.253655	FALSE	10
ENSG00000104967	NOVA2	0.04593	148	77	71	0.648039	0.195177	0.355644	0.000436892	0.253655	FALSE	8
ENSG00000106078	COBL	0.0459375	153	79	74	1.10666	0.187467	0.574904	0.000395887	0.253655	FALSE	7
ENSG00000188878	FBF1	0.0459696	146	62	84	1.07522	0.444792	0.737868	6.69278e-05	0.253655	FALSE	3
ENSG00000236137	AL445231.1	0.0460056	151	70	81	0.304554	0.0849219	0.182345	0	0.253655	FALSE	1
ENSG00000166272	WBP1L	0.0460483	152	80	72	2.73687	1.93082	2.3407	0	0.253655	FALSE	1
ENSG00000144802	NFKBIZ	0.0460699	152	77	75	2.91352	1.4513	2.1332	0.000510855	0.253655	FALSE	8
ENSG00000139597	N4BP2L1	0.0460751	155	85	70	1.43672	0.585255	0.994009	0.000133735	0.253655	FALSE	5
ENSG00000185442	FAM174B	0.0461642	164	85	79	2.20553	1.00007	1.56671	0.000492288	0.253968	FALSE	8
ENSG00000163053	SLC16A14	0.0462179	148	71	77	2.05321	0.697501	1.33991	0.000446507	0.254085	FALSE	8
ENSG00000185246	PRPF39	0.0462896	148	66	82	2.19093	1.50833	1.8417	0	0.254301	FALSE	1
ENSG00000276409	CCL14	0.0463316	151	80	71	0.134521	0.0280853	0.0608612	0.000199092	0.254354	FALSE	5
ENSG00000183454	GRIN2A	0.0463768	152	81	71	0.283945	0.00689146	0.100129	0.000332082	0.254425	FALSE	7
ENSG00000082175	PGR	0.0464335	152	81	71	0.280615	0.0493586	0.138043	7.97393e-06	0.254443	FALSE	2
ENSG00000132517	SLC52A1	0.0464566	139	61	78	1.55897	0.361048	0.908506	7.15193e-05	0.254443	FALSE	3
ENSG00000150787	PTS	0.0464849	152	74	78	2.64545	1.67178	2.14885	0.000354725	0.254443	FALSE	7
ENSG00000258952	SALRNA1	0.0466118	158	72	86	0.188446	0.0282763	0.0927533	0	0.254443	FALSE	1
ENSG00000180448	ARHGAP45	0.0466151	160	78	82	2.49293	1.46653	1.96921	0.000104803	0.254443	FALSE	4
ENSG00000161267	BDH1	0.0466224	159	71	88	2.159	0.91933	1.52082	0.000975929	0.254443	FALSE	10
ENSG00000196204	RNF216P1	0.0466471	140	65	75	1.11602	0.66602	0.887371	0	0.254443	FALSE	1
ENSG00000167165	UGT1A6	0.0466567	150	73	77	0.907695	0.0781955	0.448247	0.00107973	0.254443	FALSE	10
ENSG00000188257	PLA2G2A	0.0467443	153	85	68	1.87724	0.27438	0.958146	0.000563581	0.254443	FALSE	9
ENSG00000232940	HCG25	0.0467686	150	63	87	0.260028	0.0813095	0.163091	3.82639e-05	0.254443	FALSE	3
ENSG00000176619	LMNB2	0.0467724	159	72	87	3.86015	2.8319	3.39013	0.00438314	0.254443	FALSE	10
ENSG00000236144	TMEM147-AS1	0.0467724	155	67	88	1.37166	0.475648	0.898234	0.00121998	0.254443	FALSE	10
ENSG00000197953	AADACL2	0.0468012	164	75	89	0.486651	0.0269447	0.187096	6.17784e-05	0.254443	FALSE	3
ENSG00000125910	S1PR4	0.046865	157	78	79	1.83892	0.666669	1.20021	2.4567e-05	0.254614	FALSE	2
ENSG00000249751	ECSCR	0.0470056	152	79	73	0.769066	0.231192	0.453758	0.000267264	0.254854	FALSE	6
ENSG00000146376	ARHGAP18	0.0470274	151	81	70	2.64393	1.50576	2.04879	1.58613e-06	0.254854	FALSE	2
ENSG00000127533	F2RL3	0.0470377	154	75	79	1.28127	0.389384	0.785346	0.000136819	0.254854	FALSE	5
ENSG00000175182	FAM131A	0.0470623	158	74	84	2.17424	1.20222	1.64942	0.000178664	0.254854	FALSE	5
ENSG00000153066	TXNDC11	0.0470913	158	81	77	3.22895	2.54177	2.87091	0.00044272	0.254854	FALSE	8
ENSG00000182165	TP53TG1	0.0471696	149	69	80	0.943136	0.404631	0.650878	0	0.254854	FALSE	1
ENSG00000149654	CDH22	0.0472044	148	80	68	0.487916	0.00618074	0.175922	0.000193459	0.254854	FALSE	5
ENSG00000137975	CLCA2	0.0472349	160	77	83	4.72814	1.23963	3.27304	0.000626529	0.254854	FALSE	9
ENSG00000010072	SPRTN	0.0472442	160	78	82	1.70429	1.14871	1.41385	0.000933294	0.254854	FALSE	10
ENSG00000103044	HAS3	0.0472448	150	71	79	4.22954	1.82656	3.13875	0.000980318	0.254854	FALSE	10
ENSG00000196876	SCN8A	0.0472661	155	69	86	0.546423	0.105822	0.292847	5.62965e-06	0.254854	FALSE	2
ENSG00000228701	TNKS2-AS1	0.0473305	151	70	81	0.764734	0.170452	0.435305	2.40328e-05	0.255026	FALSE	2
ENSG00000267060	PTGES3L	0.0473972	151	68	83	0.41217	0.0864285	0.224294	8.83091e-05	0.25504	FALSE	4
ENSG00000164049	FBXW12	0.047398	149	69	80	0.165647	0.0181701	0.0774705	0	0.25504	FALSE	1
ENSG00000198092	TMPRSS11F	0.0474392	151	70	81	1.32515	0.128144	0.610778	0.000612444	0.255087	FALSE	9
ENSG00000126453	BCL2L12	0.0475062	150	69	81	2.85096	2.00488	2.44801	0.000150313	0.255144	FALSE	5
ENSG00000142347	MYO1F	0.0475147	162	80	82	2.02156	0.873879	1.41266	0.000254896	0.255144	FALSE	6
ENSG00000088836	SLC4A11	0.0476101	153	71	82	2.78843	0.86838	1.80295	1.86511e-05	0.255482	FALSE	2
ENSG00000141668	CBLN2	0.0476848	160	75	85	0.537295	0.0139457	0.199755	4.05444e-05	0.255625	FALSE	3
ENSG00000254165	AC090739.1	0.047702	153	69	84	0.853576	0.247305	0.518773	0	0.255625	FALSE	1
ENSG00000257017	HP	0.0477884	146	82	64	2.52217	0.276908	1.29384	0.000236505	0.255914	FALSE	6
ENSG00000075643	MOCOS	0.0478272	142	79	63	1.85118	0.685044	1.26524	0.000575805	0.255947	FALSE	9
ENSG00000132970	WASF3	0.0478826	152	82	70	1.13701	0.262538	0.665347	0.00010339	0.25595	FALSE	4
ENSG00000265972	TXNIP	0.0478929	157	83	74	5.38722	3.81016	4.61411	5.81806e-05	0.25595	FALSE	3
ENSG00000244122	UGT1A7	0.0479349	145	72	73	2.20051	0.0822855	0.825472	0.00074039	0.255954	FALSE	9
ENSG00000178878	APOLD1	0.0479643	150	78	72	1.8559	0.855518	1.3023	0.000137749	0.255954	FALSE	5
ENSG00000157734	SNX22	0.0480377	159	79	80	0.821121	0.231874	0.46594	8.27276e-05	0.255954	FALSE	4
ENSG00000207606	MIR554	0.0480541	174	69	105	0.511539	0.0173617	0.226134	0.000243155	0.255954	FALSE	6
ENSG00000187054	TMPRSS11A	0.0480818	150	72	78	2.64817	0.213822	1.16913	0.000151389	0.255954	FALSE	5
ENSG00000122694	GLIPR2	0.0480891	154	79	75	3.09289	1.81061	2.40621	2.49826e-05	0.255954	FALSE	2
ENSG00000237037	NDUFA6-DT	0.048179	145	66	79	0.526372	0.217235	0.354857	0	0.256101	FALSE	1
ENSG00000127528	KLF2	0.0482365	152	76	76	2.42914	1.04007	1.66391	0.000225509	0.256101	FALSE	6
ENSG00000154920	EME1	0.0482627	151	69	82	1.42459	0.540177	0.991002	0.0001654	0.256101	FALSE	5
ENSG00000114867	EIF4G1	0.0482685	160	74	86	5.05925	4.10591	4.58738	0.00421357	0.256101	FALSE	10
ENSG00000122952	ZWINT	0.048283	154	74	80	3.45837	2.30033	2.95884	0.000318654	0.256101	FALSE	7
ENSG00000141527	CARD14	0.0483822	149	66	83	0.937401	0.258314	0.568973	0.000231346	0.256101	FALSE	6
ENSG00000221909	FAM200A	0.0483891	150	71	79	2.05848	1.38182	1.71438	0	0.256101	FALSE	1
ENSG00000126953	TIMM8A	0.0483966	145	67	78	1.93097	1.1877	1.55662	0.00012217	0.256101	FALSE	4
ENSG00000279147	AC112504.1	0.0484211	147	62	85	0.0573625	0.00424769	0.0266618	0	0.256101	FALSE	1
ENSG00000145908	ZNF300	0.0484427	158	68	90	1.29837	0.346699	0.791988	8.88772e-05	0.256101	FALSE	4
ENSG00000069424	KCNAB2	0.0485691	157	81	76	1.50921	0.726507	1.0841	0.00035128	0.256597	FALSE	7
ENSG00000100368	CSF2RB	0.0486813	149	75	74	2.46188	0.914423	1.65209	0.00042923	0.256961	FALSE	8
ENSG00000198443	KRTAP4-1	0.0487036	152	71	81	0.878415	0.113416	0.456557	0.000835774	0.256961	FALSE	9
ENSG00000207923	MIR559	0.0488348	163	74	89	1.1758	0.142996	0.61782	0.000293092	0.257481	FALSE	7
ENSG00000184661	CDCA2	0.0488987	165	80	85	1.7985	0.899516	1.38054	0.00220299	0.257619	FALSE	10
ENSG00000127074	RGS13	0.0489464	167	88	79	0.352878	0.0686627	0.174088	0.000143768	0.257619	FALSE	5
ENSG00000103994	ZNF106	0.0489594	155	81	74	2.36984	1.60298	1.96676	0.000618857	0.257619	FALSE	9
ENSG00000101846	STS	0.0490397	158	87	71	1.34004	0.55539	0.901384	3.76002e-05	0.257869	FALSE	3
ENSG00000116260	QSOX1	0.0491468	155	79	76	3.85675	2.92315	3.39568	0.00047341	0.258259	FALSE	8
ENSG00000198556	ZNF789	0.049397	149	63	86	1.18217	0.560547	0.850671	0.000567309	0.2594	FALSE	9
ENSG00000149256	TENM4	0.0496584	160	73	87	1.69395	0.574063	1.12139	0.00136672	0.260125	FALSE	10
ENSG00000095932	SMIM24	0.0496664	147	65	82	0.738499	0.074155	0.338035	3.31563e-05	0.260125	FALSE	3
ENSG00000165757	JCAD	0.0496944	158	81	77	2.1713	0.879696	1.43959	5.93926e-05	0.260125	FALSE	3
ENSG00000071655	MBD3	0.0498196	153	69	84	2.38559	1.65963	2.01652	0.000102585	0.260125	FALSE	4
ENSG00000213123	TCTEX1D2	0.0498385	152	71	81	1.32166	0.426679	0.864267	0.000104902	0.260125	FALSE	4
ENSG00000153162	BMP6	0.0498509	157	83	74	1.62764	0.457861	0.961102	0.00021069	0.260125	FALSE	6
ENSG00000167088	SNRPD1	0.0499195	162	78	84	3.1221	2.28656	2.70233	0.000106012	0.260125	FALSE	4
ENSG00000166743	ACSM1	0.0499642	167	87	80	0.375491	0.0708588	0.194444	0.000157183	0.260125	FALSE	5
ENSG00000168386	FILIP1L	0.0499904	149	78	71	2.6646	1.25526	1.92857	5.07705e-05	0.260125	FALSE	3
ENSG00000240497	AC092919.1	0.0499952	154	73	81	0.158342	0.00993568	0.0641981	0	0.260125	FALSE	1
ENSG00000168140	VASN	0.0499964	155	77	78	2.76965	1.32751	2.03967	9.90244e-06	0.260125	FALSE	2
ENSG00000124780	KCNK17	0.0500108	152	77	75	0.849782	0.180455	0.446078	3.87884e-05	0.260125	FALSE	3
ENSG00000165698	SPACA9	0.0500253	151	80	71	1.71138	0.879408	1.25924	0	0.260125	FALSE	1
ENSG00000166278	C2	0.0500286	154	80	74	2.05123	0.88724	1.44222	0.000455025	0.260125	FALSE	8
ENSG00000143365	RORC	0.0500316	154	83	71	1.33283	0.222676	0.685938	0.000676213	0.260125	FALSE	9
ENSG00000163467	TSACC	0.0501394	159	79	80	0.802235	0.243086	0.504924	7.85382e-05	0.260204	FALSE	4
ENSG00000172935	MRGPRF	0.0501721	157	82	75	1.39175	0.40297	0.889515	0.000526562	0.260204	FALSE	8
ENSG00000135424	ITGA7	0.050191	164	85	79	1.26252	0.475461	0.830209	0.000612619	0.260204	FALSE	9
ENSG00000155659	VSIG4	0.05021	146	75	71	3.65235	1.5162	2.53729	0.000295402	0.260204	FALSE	7
ENSG00000172889	EGFL7	0.0502124	159	80	79	3.17689	1.90194	2.51785	2.08661e-05	0.260204	FALSE	2
ENSG00000232560	LINC01549	0.0503239	154	68	86	0.183894	0.00635695	0.0713992	6.14194e-05	0.260245	FALSE	3
ENSG00000243317	STMP1	0.0503473	147	72	75	3.42076	2.54321	2.98101	0.000290992	0.260245	FALSE	7
ENSG00000213088	ACKR1	0.0503488	157	81	76	2.59953	0.664797	1.52927	4.22229e-05	0.260245	FALSE	3
ENSG00000204305	AGER	0.050353	159	81	78	3.98856	1.43793	2.42588	0.000840149	0.260245	FALSE	9
ENSG00000197362	ZNF786	0.0505433	150	67	83	1.87798	1.14457	1.50717	0.000349056	0.261057	FALSE	7
ENSG00000196159	FAT4	0.0506238	160	82	78	0.828194	0.175198	0.435972	8.94238e-05	0.261301	FALSE	4
ENSG00000145216	FIP1L1	0.0506976	158	72	86	1.74869	1.17936	1.44251	1.21845e-06	0.261357	FALSE	2
ENSG00000176438	SYNE3	0.0507629	144	74	70	0.772786	0.198306	0.450762	0.000930617	0.261357	FALSE	10
ENSG00000184351	KRTAP19-1	0.0507735	154	73	81	1.2988	0.0868881	0.510911	5.45713e-05	0.261357	FALSE	3
ENSG00000197892	KIF13B	0.0508351	148	75	73	1.55265	0.66988	1.08848	0.00103864	0.261357	FALSE	10
ENSG00000157110	RBPMS	0.0508379	148	80	68	2.07585	1.08301	1.52535	0.000172347	0.261357	FALSE	5
ENSG00000110074	FOXRED1	0.0508873	142	64	78	2.21597	1.49851	1.85486	0.000682878	0.261357	FALSE	9
ENSG00000172476	RAB40A	0.0509207	151	81	70	0.360096	0.0897796	0.204577	0	0.261357	FALSE	1
ENSG00000160908	ZNF394	0.0509609	149	64	85	1.62696	1.19943	1.39841	0.00123058	0.261357	FALSE	10
ENSG00000159231	CBR3	0.0509917	146	71	75	2.49115	0.747488	1.49542	0.000307156	0.261357	FALSE	7
ENSG00000185860	CCDC190	0.0510586	151	71	80	2.03328	0.0897921	0.840406	2.48221e-05	0.261357	FALSE	2
ENSG00000197272	IL27	0.0510629	148	75	73	0.326489	0.0604207	0.168849	0.000259044	0.261357	FALSE	6
ENSG00000171051	FPR1	0.0510667	155	79	76	2.62128	0.908936	1.7237	0.000297648	0.261357	FALSE	7
ENSG00000174944	P2RY14	0.0511544	150	80	70	1.0193	0.324072	0.630602	0.00103516	0.261357	FALSE	10
ENSG00000065320	NTN1	0.0512703	151	69	82	2.58537	0.940049	1.74877	0.000295988	0.261357	FALSE	7
ENSG00000234380	LINC01426	0.0512924	133	57	76	0.816731	0.112501	0.422496	0.000137673	0.261357	FALSE	5
ENSG00000176749	CDK5R1	0.0512928	155	70	85	2.0137	0.914744	1.45225	0.000105342	0.261357	FALSE	4
ENSG00000125375	DMAC2L	0.0513456	150	67	83	1.67757	1.09703	1.38215	0	0.261357	FALSE	1
ENSG00000197540	GZMM	0.0513534	153	79	74	1.77962	0.557995	1.14582	0.000612142	0.261357	FALSE	9
ENSG00000173947	PIFO	0.0513586	150	79	71	1.4622	0.230176	0.732073	0.000293854	0.261357	FALSE	7
ENSG00000101911	PRPS2	0.0513728	151	72	79	3.69256	2.85551	3.27359	0.000161418	0.261357	FALSE	5
ENSG00000181544	FANCB	0.0513976	155	72	83	0.950836	0.389511	0.674992	0.000127751	0.261357	FALSE	4
ENSG00000135333	EPHA7	0.0514043	152	71	81	1.3852	0.0745072	0.603799	0.000644409	0.261357	FALSE	9
ENSG00000102384	CENPI	0.0514308	162	80	82	1.49788	0.755969	1.14536	0.00042605	0.261357	FALSE	8
ENSG00000019102	VSIG2	0.0514719	154	81	73	2.54558	0.583234	1.4528	0.000151427	0.261357	FALSE	5
ENSG00000183943	PRKX	0.0514926	159	75	84	3.15685	1.65177	2.37535	5.34993e-05	0.261357	FALSE	3
ENSG00000224611	AC007919.1	0.0515355	163	74	89	0.615349	0.0533504	0.287865	7.2626e-07	0.261357	FALSE	2
ENSG00000184675	AMER1	0.0515409	152	70	82	1.44649	0.713357	1.07063	0.000132883	0.261357	FALSE	5
ENSG00000158516	CPA2	0.051566	148	70	78	0.479911	0.0305082	0.190986	0.000272985	0.261357	FALSE	6
ENSG00000261371	PECAM1	0.0516709	151	78	73	3.75561	2.28522	2.95425	0.000329572	0.261689	FALSE	7
ENSG00000103569	AQP9	0.0516983	157	80	77	2.10833	0.601555	1.33074	0.000736659	0.261689	FALSE	9
ENSG00000226240	LINC00381	0.0517544	145	69	76	0.31964	0.0190812	0.140733	0	0.261805	FALSE	1
ENSG00000144485	HES6	0.0519007	150	67	83	2.51248	0.973918	1.64687	0.000462082	0.262292	FALSE	8
ENSG00000153446	C16orf89	0.0519175	143	79	64	3.23555	0.588616	1.81562	0.000255283	0.262292	FALSE	6
ENSG00000196550	FAM72A	0.0520143	154	73	81	0.634166	0.21314	0.412654	0.000118184	0.262612	FALSE	4
ENSG00000203499	IQANK1	0.0521447	139	61	78	3.12972	1.79153	2.50555	0.000246499	0.263101	FALSE	6
ENSG00000278783	MIR6071	0.0522144	229	82	147	0.485857	0.0525062	0.180595	0.00016618	0.263223	FALSE	5
ENSG00000138771	SHROOM3	0.0522382	162	86	76	1.70094	0.731628	1.17131	1.81069e-05	0.263223	FALSE	2
ENSG00000240563	L1TD1	0.0522694	153	82	71	0.341633	0.0282668	0.152382	5.21976e-07	0.263223	FALSE	2
ENSG00000133246	PRAM1	0.0524706	152	77	75	1.2914	0.434358	0.785542	0.000957118	0.263834	FALSE	10
ENSG00000132434	LANCL2	0.0525025	157	76	81	2.29252	1.50494	1.86553	7.21848e-08	0.263834	FALSE	2
ENSG00000124145	SDC4	0.0525059	148	76	72	5.5026	4.03622	4.75082	4.0831e-05	0.263834	FALSE	3
ENSG00000112996	MRPS30	0.0525365	148	71	77	2.63473	1.8579	2.23287	0.00103565	0.263834	FALSE	10
ENSG00000186231	KLHL32	0.0525585	150	82	68	0.354959	0.0637622	0.163464	0.000751546	0.263834	FALSE	9
ENSG00000165197	VEGFD	0.0526041	152	84	68	1.50397	0.424899	0.770958	0.000292388	0.263894	FALSE	7
ENSG00000147044	CASK	0.0526653	152	70	82	2.07079	1.32984	1.68745	0.000371366	0.263953	FALSE	7
ENSG00000119703	ZC2HC1C	0.0526932	146	76	70	0.470481	0.162107	0.294461	0.000127334	0.263953	FALSE	4
ENSG00000137819	PAQR5	0.0527168	152	80	72	1.23875	0.40629	0.770708	0.000233967	0.263953	FALSE	6
ENSG00000187513	GJA4	0.0527502	145	76	69	2.25769	1.12831	1.63291	0.000309047	0.263953	FALSE	7
ENSG00000165383	LRRC18	0.0528271	161	83	78	0.434042	0.0707405	0.187266	4.05976e-05	0.264113	FALSE	3
ENSG00000093009	CDC45	0.0528494	146	68	78	2.90647	1.56467	2.28832	0.000824335	0.264113	FALSE	9
ENSG00000169762	TAPT1	0.0529168	152	81	71	1.76347	1.12842	1.41183	0.000171243	0.264281	FALSE	5
ENSG00000259974	LINC00261	0.0529823	152	80	72	0.822089	0.102005	0.364548	0.00131864	0.264396	FALSE	10
ENSG00000196169	KIF19	0.0530842	148	77	71	0.619409	0.0892555	0.287317	6.86663e-05	0.264396	FALSE	3
ENSG00000136869	TLR4	0.0530855	160	85	75	1.44682	0.431033	0.892736	8.54912e-05	0.264396	FALSE	4
ENSG00000114166	KAT2B	0.0530942	149	80	69	1.92297	1.09786	1.48751	0.00107147	0.264396	FALSE	10
ENSG00000253563	NKX2-1-AS1	0.0531081	153	83	70	0.796687	0.0980534	0.360175	0.0025849	0.264396	FALSE	10
ENSG00000155189	AGPAT5	0.053142	161	74	87	2.30981	1.54058	1.90293	0.00097336	0.264397	FALSE	10
ENSG00000219607	PPP1R3G	0.0532209	151	69	82	1.1418	0.307041	0.68888	0.000253104	0.264622	FALSE	6
ENSG00000154175	ABI3BP	0.0532618	146	77	69	1.81388	0.492803	1.02949	0.000144394	0.264658	FALSE	5
ENSG00000267107	PCAT19	0.0533226	155	78	77	0.988779	0.279902	0.536498	0.000275621	0.264675	FALSE	7
ENSG00000163734	CXCL3	0.0533607	152	79	73	1.91911	0.490643	1.09336	0.000895619	0.264675	FALSE	9
ENSG00000143256	PFDN2	0.0533663	160	74	86	5.0582	4.1661	4.61059	0.000451317	0.264675	FALSE	8
ENSG00000226137	BAIAP2-DT	0.0535225	154	83	71	2.21056	1.32942	1.7598	7.15755e-05	0.265283	FALSE	3
ENSG00000185686	PRAME	0.0535847	150	68	82	3.51022	0.776578	2.26636	0.00116282	0.265368	FALSE	10
ENSG00000145192	AHSG	0.0536113	149	71	78	0.494953	0.0211016	0.203688	6.09003e-05	0.265368	FALSE	3
ENSG00000241468	ATP5MF	0.053641	147	70	77	3.24545	2.24905	2.75256	1.31587e-07	0.265368	FALSE	2
ENSG00000197061	HIST1H4C	0.0537961	152	68	84	0.495231	0.0771146	0.260432	0.000309811	0.265901	FALSE	7
ENSG00000188372	ZP3	0.0538371	151	76	75	1.92829	0.809614	1.37239	0.000210952	0.265901	FALSE	6
ENSG00000133121	STARD13	0.0538503	152	78	74	1.42162	0.489989	0.901115	0.000255883	0.265901	FALSE	6
ENSG00000205502	C2CD4B	0.0538956	148	75	73	1.46053	0.285419	0.760453	8.94047e-05	0.265957	FALSE	4
ENSG00000215853	RPTN	0.0539506	145	69	76	1.03353	0.0643687	0.391036	0.000207143	0.266062	FALSE	6
ENSG00000071282	LMCD1	0.0540436	146	78	68	2.157	1.13034	1.63696	0.000172027	0.266204	FALSE	5
ENSG00000139173	TMEM117	0.0540473	151	75	76	2.30765	1.08802	1.69896	0.00106216	0.266204	FALSE	10
ENSG00000168646	AXIN2	0.0541632	149	80	69	1.56367	0.599527	1.05088	0.000264333	0.266389	FALSE	6
ENSG00000000460	C1orf112	0.0541932	159	77	82	1.47961	0.799164	1.13654	0.000120394	0.266389	FALSE	4
ENSG00000119640	ACYP1	0.0542191	145	68	77	2.02768	1.18634	1.60191	0.00103995	0.266389	FALSE	10
ENSG00000185674	LYG2	0.0542798	152	64	88	0.333934	0.0561864	0.16504	7.96284e-06	0.266389	FALSE	2
ENSG00000131351	HAUS8	0.0542863	155	71	84	1.50759	0.862001	1.17296	0.000123532	0.266389	FALSE	4
ENSG00000136960	ENPP2	0.0542882	148	76	72	2.67704	1.21264	1.91358	2.40199e-05	0.266389	FALSE	2
ENSG00000187855	ASCL4	0.05451	154	66	88	0.35004	0.0024225	0.130534	0.000307141	0.26731	FALSE	7
ENSG00000134569	LRP4	0.0546098	143	63	80	2.29569	0.866341	1.54505	0.00129227	0.26753	FALSE	10
ENSG00000083307	GRHL2	0.0546856	154	76	78	3.13509	2.20341	2.69598	0.00116417	0.26753	FALSE	10
ENSG00000168329	CX3CR1	0.0547036	153	80	73	0.995523	0.200778	0.535816	2.13938e-05	0.26753	FALSE	2
ENSG00000245522	AC026250.1	0.0547492	154	70	84	0.627422	0.149329	0.357354	4.21078e-09	0.26753	FALSE	1
ENSG00000237515	SHISA9	0.054777	153	74	79	0.619137	0.0241168	0.222008	0.000304782	0.26753	FALSE	7
ENSG00000163421	PROK2	0.054847	157	78	79	0.592293	0.0497357	0.261943	2.20255e-05	0.26753	FALSE	2
ENSG00000161643	SIGLEC16	0.0548688	160	85	75	0.400894	0.0971477	0.214105	1.01224e-05	0.26753	FALSE	2
ENSG00000204136	GGTA1P	0.0549235	153	82	71	1.26251	0.399986	0.777645	5.98917e-06	0.26753	FALSE	2
ENSG00000165527	ARF6	0.054925	162	78	84	4.25743	3.5535	3.89789	0	0.26753	FALSE	1
ENSG00000183722	LHFPL6	0.0549368	155	80	75	2.51203	1.36152	1.8876	4.38569e-05	0.26753	FALSE	3
ENSG00000234676	IFT74-AS1	0.0549568	170	72	98	0.161992	0.00448473	0.0677803	0.000156571	0.26753	FALSE	5
ENSG00000137834	SMAD6	0.0549756	160	82	78	1.28498	0.444466	0.800923	8.57209e-06	0.26753	FALSE	2
ENSG00000006534	ALDH3B1	0.0550158	151	79	72	2.27151	0.826993	1.44722	1.48339e-06	0.26753	FALSE	2
ENSG00000101280	ANGPT4	0.0551651	156	77	79	0.285848	0.0458623	0.133142	0.000221538	0.26753	FALSE	6
ENSG00000149548	CCDC15	0.0551735	158	72	86	0.781586	0.384536	0.579605	0.00171403	0.26753	FALSE	10
ENSG00000182040	USH1G	0.0552103	149	70	79	1.57903	0.199534	0.828998	0.000172552	0.26753	FALSE	5
ENSG00000235214	FAM83C-AS1	0.0552261	154	65	89	0.55042	0.0864961	0.293665	1.5289e-05	0.26753	FALSE	2
ENSG00000108950	FAM20A	0.0552429	146	75	71	2.31084	0.988701	1.63996	7.32778e-05	0.26753	FALSE	3
ENSG00000145979	TBC1D7	0.0552852	155	75	80	1.74463	0.980305	1.35385	0.000638218	0.26753	FALSE	9
ENSG00000100348	TXN2	0.0552854	153	71	82	4.36059	3.64916	3.99446	0	0.26753	FALSE	1
ENSG00000029993	HMGB3	0.0553458	149	71	78	3.97328	2.65083	3.32284	0.000315964	0.26753	FALSE	7
ENSG00000154556	SORBS2	0.0553463	154	82	72	0.865478	0.178214	0.45858	7.95236e-05	0.26753	FALSE	4
ENSG00000164265	SCGB3A2	0.0553733	144	81	63	4.88904	0.982889	3.02657	0.000688986	0.26753	FALSE	9
ENSG00000170961	HAS2	0.0554131	147	77	70	2.07917	0.542859	1.24744	2.14034e-05	0.26753	FALSE	2
ENSG00000197776	KLHDC1	0.0554202	157	82	75	0.738822	0.269709	0.481999	0.000120933	0.26753	FALSE	4
ENSG00000164611	PTTG1	0.0555503	144	73	71	3.55674	2.35922	2.999	0.000192915	0.26753	FALSE	5
ENSG00000253414	AC124067.2	0.0555721	147	68	79	1.75088	0.271825	0.907894	0	0.26753	FALSE	1
ENSG00000156011	PSD3	0.0555818	162	74	88	1.79261	0.928535	1.34674	0.0002032	0.26753	FALSE	6
ENSG00000263513	FAM72C	0.0556215	146	68	78	0.485704	0.0878577	0.275787	0.000124031	0.26753	FALSE	4
ENSG00000205362	MT1A	0.0556378	150	81	69	1.98015	0.291647	0.939165	5.26968e-05	0.26753	FALSE	3
ENSG00000115602	IL1RL1	0.0556496	148	78	70	1.09802	0.195277	0.525009	0.000950337	0.26753	FALSE	10
ENSG00000226312	CFLAR-AS1	0.055678	158	75	83	0.26922	0.057176	0.14847	0.000960006	0.26753	FALSE	10
ENSG00000278540	ACACA	0.0556787	152	86	66	2.56996	1.83383	2.21287	0	0.26753	FALSE	1
ENSG00000187773	DIPK1C	0.0557951	157	69	88	0.57889	0.032133	0.225334	0.000134832	0.267564	FALSE	5
ENSG00000163513	TGFBR2	0.0557987	158	79	79	3.48544	1.99148	2.67628	1.95186e-05	0.267564	FALSE	2
ENSG00000175315	CST6	0.0558392	149	78	71	3.04569	0.723286	1.77975	0.000173001	0.267564	FALSE	5
ENSG00000121931	LRIF1	0.0558417	150	75	75	2.13125	1.37731	1.782	0.000206608	0.267564	FALSE	6
ENSG00000125170	DOK4	0.0558561	157	80	77	2.37799	1.50958	1.93356	0.00012613	0.267564	FALSE	4
ENSG00000174226	SNX31	0.0559396	155	73	82	1.55454	0.135321	0.683333	0.00069557	0.267801	FALSE	9
ENSG00000110660	SLC35F2	0.056027	143	80	63	2.85723	1.54695	2.21178	0.000309663	0.268056	FALSE	7
ENSG00000260101	AC008074.2	0.0560623	154	72	82	0.910473	0.304316	0.576291	0.000104762	0.268062	FALSE	4
ENSG00000151364	KCTD14	0.0561049	153	78	75	0.710192	0.128541	0.384525	0.000353971	0.268102	FALSE	7
ENSG00000166348	USP54	0.0561515	144	75	69	1.85639	1.09296	1.44766	0.000400393	0.268162	FALSE	8
ENSG00000156970	BUB1B	0.0561917	164	77	87	2.28281	1.24476	1.8165	0.00122047	0.268167	FALSE	10
ENSG00000152484	USP12	0.0563067	155	83	72	2.43618	1.82666	2.12122	0.000261719	0.268167	FALSE	6
ENSG00000159176	CSRP1	0.0563252	147	79	68	3.63823	2.70828	3.15258	0.000416724	0.268167	FALSE	8
ENSG00000134013	LOXL2	0.0563355	165	88	77	2.88827	1.38477	2.09537	0.000567952	0.268167	FALSE	9
ENSG00000272138	LINC01607	0.0563734	145	65	80	0.321038	0.0612242	0.170575	5.10989e-05	0.268167	FALSE	3
ENSG00000196357	ZNF565	0.056402	151	71	80	0.944272	0.510716	0.709445	0	0.268167	FALSE	1
ENSG00000138095	LRPPRC	0.0564447	159	77	82	3.41998	2.66982	3.04106	0.00028468	0.268167	FALSE	7
ENSG00000174175	SELP	0.056525	155	80	75	1.74878	0.51568	1.04024	0.000812361	0.268167	FALSE	9
ENSG00000081913	PHLPP1	0.0565254	160	78	82	1.95904	1.07005	1.49535	0	0.268167	FALSE	1
ENSG00000101265	RASSF2	0.0565543	154	79	75	2.4627	0.987623	1.67409	0.000176376	0.268167	FALSE	5
ENSG00000228084	AC118553.1	0.0565571	157	69	88	0.352523	0.0860981	0.205038	0	0.268167	FALSE	1
ENSG00000136383	ALPK3	0.0566582	149	76	73	1.22774	0.373893	0.718273	0.000165777	0.268167	FALSE	5
ENSG00000119280	C1orf198	0.056732	149	80	69	3.23736	2.5098	2.85221	0.000180629	0.268167	FALSE	5
ENSG00000154654	NCAM2	0.0567356	157	80	77	0.880608	0.15278	0.456148	3.14609e-06	0.268167	FALSE	2
ENSG00000055163	CYFIP2	0.0567371	159	83	76	1.75626	0.660945	1.18235	5.47286e-05	0.268167	FALSE	3
ENSG00000168309	FAM107A	0.0567421	160	82	78	1.88048	0.404288	0.955506	0.000650141	0.268167	FALSE	9
ENSG00000206538	VGLL3	0.056776	162	84	78	1.3819	0.353711	0.809821	0.000101242	0.268167	FALSE	4
ENSG00000197497	ZNF665	0.0568165	141	71	70	0.370677	0.0595189	0.20768	5.26348e-09	0.268167	FALSE	1
ENSG00000260588	AC027702.1	0.0568311	154	84	70	0.588281	0.177961	0.350307	0	0.268167	FALSE	1
ENSG00000186952	TMEM232	0.0568548	145	80	65	0.263037	0.0369783	0.121549	0.000113832	0.268167	FALSE	4
ENSG00000094804	CDC6	0.0568694	160	77	83	2.55465	1.43738	2.07386	0.000694738	0.268167	FALSE	9
ENSG00000157514	TSC22D3	0.0569367	153	80	73	4.09722	2.71437	3.35065	0.000400429	0.268202	FALSE	8
ENSG00000198075	SULT1C4	0.0569452	147	76	71	1.43136	0.321754	0.754907	7.25309e-05	0.268202	FALSE	3
ENSG00000161940	BCL6B	0.0570559	147	74	73	1.79205	0.794911	1.2366	0.000124734	0.26848	FALSE	4
ENSG00000166313	APBB1	0.0570828	148	77	71	1.95182	0.859754	1.37958	0.000176984	0.26848	FALSE	5
ENSG00000076067	RBMS2	0.0571068	161	87	74	2.30864	1.34138	1.79534	0.0003099	0.26848	FALSE	7
ENSG00000165105	RASEF	0.0572101	148	80	68	1.71465	0.618551	1.18885	1.14946e-05	0.268805	FALSE	2
ENSG00000168502	MTCL1	0.0573213	156	74	82	1.65796	0.555716	1.07019	0.000971739	0.269126	FALSE	10
ENSG00000083807	SLC27A5	0.0573626	136	63	73	0.96933	0.333368	0.61654	0.000364742	0.269126	FALSE	7
ENSG00000068366	ACSL4	0.0574139	148	82	66	3.18803	2.10089	2.61296	4.76266e-05	0.269126	FALSE	3
ENSG00000213741	RPS29	0.0574154	156	74	82	3.91938	2.91505	3.40241	0	0.269126	FALSE	1
ENSG00000253302	STAU2-AS1	0.0574762	149	68	81	0.353916	0.0530316	0.177715	0.000113847	0.26925	FALSE	4
ENSG00000141424	SLC39A6	0.057545	161	78	83	3.90682	3.03013	3.4594	0.000576856	0.269301	FALSE	9
ENSG00000065911	MTHFD2	0.05756	151	78	73	2.81361	1.6779	2.22255	0.000453748	0.269301	FALSE	8
ENSG00000268758	ADGRE4P	0.0575897	153	77	76	0.411864	0.0760898	0.202624	0.00026807	0.269301	FALSE	6
ENSG00000180336	MEIOC	0.0576356	152	67	85	0.185779	0.0225948	0.0872546	0.000240637	0.269355	FALSE	6
ENSG00000155755	TMEM237	0.0577784	153	78	75	2.28265	1.45074	1.86057	0.000832309	0.269861	FALSE	9
ENSG00000058063	ATP11B	0.0578984	158	73	85	3.52182	2.31626	2.88293	0.00176633	0.270078	FALSE	10
ENSG00000278090	LUNAR1	0.0579198	154	68	86	0.217953	0.0251393	0.102119	3.20744e-06	0.270078	FALSE	2
ENSG00000134757	DSG3	0.057928	143	66	77	4.60722	1.64179	3.41902	0.000530385	0.270078	FALSE	8
ENSG00000100285	NEFH	0.0580583	155	82	73	1.13341	0.0914855	0.468599	4.50597e-05	0.270515	FALSE	3
ENSG00000188064	WNT7B	0.058132	153	67	86	3.56658	1.73235	2.67401	0.000906893	0.270515	FALSE	9
ENSG00000168447	SCNN1B	0.0581369	158	84	74	2.80544	0.946996	1.80207	0.00144022	0.270515	FALSE	10
ENSG00000119138	KLF9	0.0581594	154	82	72	2.95133	1.55955	2.2102	0.000353942	0.270515	FALSE	7
ENSG00000188312	CENPP	0.0583779	162	73	89	0.7156	0.343678	0.514696	0.000212581	0.271327	FALSE	6
ENSG00000166450	PRTG	0.0584372	153	78	75	0.286814	0.0375635	0.135368	0.00015887	0.271327	FALSE	5
ENSG00000148175	STOM	0.0584436	161	92	69	5.02654	3.8804	4.42372	8.63711e-06	0.271327	FALSE	2
ENSG00000271133	AC004130.1	0.0584721	154	75	79	1.47966	0.540753	0.98515	0	0.271327	FALSE	1
ENSG00000104763	ASAH1	0.0585978	156	82	74	3.09777	2.11349	2.55905	0.000601577	0.27175	FALSE	9
ENSG00000115657	ABCB6	0.058688	160	73	87	0.405569	0.0700515	0.209724	0.000229633	0.271943	FALSE	6
ENSG00000243232	PCDHAC2	0.0587087	156	80	76	0.317692	0.0381016	0.153642	0.00247617	0.271943	FALSE	10
ENSG00000096696	DSP	0.0587836	145	65	80	5.02723	3.52431	4.42065	0.00296862	0.271945	FALSE	10
ENSG00000165376	CLDN2	0.0587959	156	83	73	1.00609	0.142528	0.459691	0.000181768	0.271945	FALSE	5
ENSG00000123977	DAW1	0.0589261	155	87	68	0.640715	0.0830671	0.272771	5.0995e-05	0.271945	FALSE	3
ENSG00000130413	STK33	0.0589754	161	88	73	0.79755	0.197343	0.447766	0.000116338	0.271945	FALSE	4
ENSG00000240386	LCE1F	0.0589902	182	75	107	1.1514	0.0254556	0.449297	0.000821614	0.271945	FALSE	9
ENSG00000158467	AHCYL2	0.0589944	154	81	73	2.58434	1.50916	1.94027	8.02611e-05	0.271945	FALSE	4
ENSG00000145794	MEGF10	0.058998	159	78	81	0.849491	0.081309	0.352385	0.000631659	0.271945	FALSE	9
ENSG00000155886	SLC24A2	0.0590525	152	73	79	0.303453	0.0474447	0.151552	0.000529392	0.271945	FALSE	8
ENSG00000065534	MYLK	0.0591187	136	73	63	2.37727	1.10008	1.71614	6.62049e-05	0.271945	FALSE	3
ENSG00000167799	NUDT8	0.0591416	150	65	85	2.81461	1.46301	2.12874	0.000274562	0.271945	FALSE	6
ENSG00000135446	CDK4	0.0591433	154	76	78	3.85591	2.94136	3.40841	0.000941967	0.271945	FALSE	10
ENSG00000161204	ABCF3	0.0591524	160	78	82	3.59156	2.68214	3.12944	0.00116156	0.271945	FALSE	10
ENSG00000178568	ERBB4	0.0591901	152	84	68	0.300208	0.0515877	0.146012	0.000334819	0.271945	FALSE	7
ENSG00000242715	CCDC169	0.0591938	137	68	69	0.252456	0.0266869	0.120119	0.000375023	0.271945	FALSE	7
ENSG00000183578	TNFAIP8L3	0.0592368	151	82	69	1.42784	0.488521	0.943673	2.48512e-05	0.271984	FALSE	2
ENSG00000242908	AADACL2-AS1	0.0593605	156	67	89	0.822803	0.0654082	0.375228	0	0.27236	FALSE	1
ENSG00000138439	FAM117B	0.059388	155	75	80	2.53201	1.3916	1.93551	0.000402744	0.27236	FALSE	8
ENSG00000115306	SPTBN1	0.0595353	147	78	69	3.4769	2.51211	2.97378	0.0010487	0.272535	FALSE	10
ENSG00000162618	ADGRL4	0.059567	148	80	68	1.68974	0.774609	1.19157	0.000237755	0.272535	FALSE	6
ENSG00000114279	FGF12	0.0596346	157	73	84	1.41243	0.224078	0.74751	0.000563895	0.272535	FALSE	9
ENSG00000239382	ALKBH6	0.0596827	161	69	92	0.712559	0.178011	0.414884	0.000450612	0.272535	FALSE	8
ENSG00000272788	AP000864.1	0.0596894	145	66	79	0.270187	0.0277267	0.133471	0	0.272535	FALSE	1
ENSG00000265962	GACAT2	0.0597267	158	78	80	0.260804	0.0155887	0.110871	0.000915766	0.272535	FALSE	9
ENSG00000081051	AFP	0.0597284	155	73	82	0.309126	0.00612596	0.118469	0.000160024	0.272535	FALSE	5
ENSG00000198758	EPS8L3	0.0597816	146	80	66	0.226513	0.00199403	0.0769224	0.000167299	0.272535	FALSE	5
ENSG00000134690	CDCA8	0.0598417	163	81	82	3.1004	2.02531	2.61742	0.00125774	0.272535	FALSE	10
ENSG00000196511	TPK1	0.0598513	158	85	73	0.606205	0.234924	0.402766	0.000464043	0.272535	FALSE	8
ENSG00000105492	SIGLEC6	0.0598898	148	76	72	0.563974	0.13411	0.310681	0.000189726	0.272535	FALSE	5
ENSG00000105793	GTPBP10	0.0599148	149	74	75	1.36488	0.886916	1.11495	0.000501494	0.272535	FALSE	8
ENSG00000142230	SAE1	0.0599284	160	82	78	3.969	3.25019	3.60084	0.000341929	0.272535	FALSE	7
ENSG00000075188	NUP37	0.0599523	149	73	76	2.42668	1.70518	2.07769	0.000355952	0.272535	FALSE	7
ENSG00000100401	RANGAP1	0.0599741	150	67	83	3.93878	3.02742	3.4956	0.000647468	0.272535	FALSE	9
ENSG00000258700	LINC00871	0.06001	149	67	82	0.602382	0.0248056	0.235725	0.000389017	0.272535	FALSE	7
ENSG00000154309	DISP1	0.0600307	155	84	71	1.0307	0.560055	0.771046	0.000166122	0.272535	FALSE	5
ENSG00000164128	NPY1R	0.0600841	148	81	67	0.503414	0.0598477	0.217249	8.90919e-05	0.272535	FALSE	4
ENSG00000185010	F8	0.0600882	152	82	70	1.25288	0.489193	0.818297	0.000194312	0.272535	FALSE	5
ENSG00000187140	FOXD3	0.0601688	151	69	82	0.414321	0.0275521	0.184096	0.000488169	0.272535	FALSE	8
ENSG00000166828	SCNN1G	0.060188	154	80	74	1.95932	0.487963	1.1211	0.000518599	0.272535	FALSE	8
ENSG00000188610	FAM72B	0.0602167	163	78	85	0.759838	0.257787	0.51062	0.000115972	0.272535	FALSE	4
ENSG00000181315	ZNF322	0.0602357	145	68	77	1.58743	0.645477	1.04866	0.00227053	0.272535	FALSE	10
ENSG00000279447	AL118508.3	0.0602592	150	73	77	0.1686	0.0285666	0.0832299	0	0.272535	FALSE	1
ENSG00000221740	SNORD93	0.0603312	160	71	89	1.47503	0.23677	0.815884	0.000558524	0.272535	FALSE	8
ENSG00000132793	LPIN3	0.0603718	157	64	93	2.39099	1.30915	1.83091	0.00111785	0.272535	FALSE	10
ENSG00000172296	SPTLC3	0.0603987	150	81	69	1.17838	0.222269	0.658918	0.000171726	0.272535	FALSE	5
ENSG00000198883	PNMA5	0.0604151	152	62	90	0.530393	0.0120619	0.211211	0.000123204	0.272535	FALSE	4
ENSG00000178295	GEN1	0.0604322	150	69	81	1.55775	0.811009	1.18923	0.000441954	0.272535	FALSE	8
ENSG00000128052	KDR	0.0604899	142	74	68	2.15941	1.01124	1.53494	5.85009e-05	0.27254	FALSE	3
ENSG00000180871	CXCR2	0.0605027	158	79	79	1.22135	0.202438	0.622865	0.000297162	0.27254	FALSE	7
ENSG00000121039	RDH10	0.0607885	153	70	83	3.68512	2.05715	2.8279	0.000629243	0.273628	FALSE	9
ENSG00000197467	COL13A1	0.0608139	150	74	76	0.697149	0.184443	0.40194	0.000468505	0.273628	FALSE	8
ENSG00000204577	LILRB3	0.0609863	153	76	77	1.76606	0.704275	1.19251	0.000328043	0.273986	FALSE	7
ENSG00000177469	CAVIN1	0.0610143	147	78	69	4.95271	3.52287	4.26724	0.00067364	0.273986	FALSE	9
ENSG00000266729	DSG1-AS1	0.061026	153	72	81	0.365584	0.025937	0.166058	0.000732607	0.273986	FALSE	9
ENSG00000197409	HIST1H3D	0.0610331	218	44	174	0.0570421	0.000130538	0.0105293	0.000184924	0.273986	FALSE	5
ENSG00000043591	ADRB1	0.0610797	154	78	76	1.28668	0.263251	0.651497	0.000240301	0.274039	FALSE	6
ENSG00000197959	DNM3	0.0611342	154	82	72	0.573734	0.149752	0.324466	0.000116338	0.274041	FALSE	4
ENSG00000100253	MIOX	0.0611499	143	65	78	0.439831	0.0402533	0.193569	0.000498413	0.274041	FALSE	8
ENSG00000165556	CDX2	0.0611951	151	82	69	0.505295	0.00229032	0.186257	0.000108551	0.274087	FALSE	4
ENSG00000224287	MSL3P1	0.0612485	145	68	77	0.169888	0.0282638	0.0901484	2.71347e-05	0.27417	FALSE	2
ENSG00000186105	LRRC70	0.0613403	157	82	75	0.181027	0.0487036	0.102381	7.78646e-05	0.274281	FALSE	4
ENSG00000173083	HPSE	0.0613433	152	74	78	1.93798	0.89447	1.39179	0	0.274281	FALSE	1
ENSG00000107742	SPOCK2	0.0614148	150	77	73	3.28909	1.3163	2.21666	9.28129e-05	0.274445	FALSE	4
ENSG00000070010	UFD1	0.0614518	151	73	78	2.46832	1.74059	2.0791	0.000266458	0.274454	FALSE	6
ENSG00000214063	TSPAN4	0.0615567	152	78	74	2.48067	1.22188	1.83097	6.07597e-05	0.274708	FALSE	3
ENSG00000249379	AL033397.2	0.0615785	148	67	81	1.21284	0.148068	0.587348	2.70933e-07	0.274708	FALSE	2
ENSG00000206069	TMEM211	0.0616664	154	72	82	0.341022	0.0189867	0.133426	2.39262e-05	0.274825	FALSE	2
ENSG00000153802	TMPRSS11D	0.0616747	155	71	84	3.17578	0.300027	1.58813	0.00023584	0.274825	FALSE	6
ENSG00000158220	ESYT3	0.0617749	152	78	74	0.946549	0.1981	0.505173	9.39939e-05	0.275115	FALSE	4
ENSG00000139116	KIF21A	0.0621331	160	77	83	2.17807	1.14819	1.63449	0.000209719	0.276554	FALSE	6
ENSG00000173905	GOLIM4	0.0621865	151	72	79	3.9224	2.84891	3.36929	0	0.276613	FALSE	1
ENSG00000151725	CENPU	0.0622169	158	78	80	2.60455	1.47831	2.0539	0.000110317	0.276613	FALSE	4
ENSG00000163788	SNRK	0.062362	154	87	67	1.84215	1.26	1.52247	1.50646e-05	0.276866	FALSE	2
ENSG00000136732	GYPC	0.0624041	161	83	78	2.43489	1.01971	1.71339	2.24647e-05	0.276866	FALSE	2
ENSG00000196368	NUDT11	0.0624067	142	69	73	2.0989	0.464561	1.25933	0.000301038	0.276866	FALSE	7
ENSG00000162383	SLC1A7	0.0624383	152	77	75	0.424602	0.0747625	0.205784	4.02685e-05	0.276866	FALSE	3
ENSG00000106992	AK1	0.062465	154	80	74	1.43904	0.683009	1.02165	5.79003e-05	0.276866	FALSE	3
ENSG00000271153	RPL23AP88	0.0624869	152	83	69	0.157717	0.00711875	0.0737772	0	0.276866	FALSE	1
ENSG00000130528	HRC	0.0625203	157	78	79	0.457163	0.0928654	0.229026	0.000390251	0.276866	FALSE	7
ENSG00000127423	AUNIP	0.0625728	154	75	79	1.62548	0.769826	1.24392	0.000108407	0.276891	FALSE	4
ENSG00000163904	SENP2	0.0625966	152	73	79	3.0581	2.13854	2.58099	0.00168235	0.276891	FALSE	10
ENSG00000174740	PABPC5	0.0626427	159	79	80	0.331646	0.0583022	0.174649	0.000259296	0.276939	FALSE	6
ENSG00000126603	GLIS2	0.0627131	149	76	73	2.3163	1.17526	1.75722	0.00115898	0.277005	FALSE	10
ENSG00000266850	AC090912.2	0.0627281	151	74	77	0.294796	0.0510182	0.150721	0	0.277005	FALSE	1
ENSG00000100116	GCAT	0.0628013	153	72	81	2.94419	1.69647	2.30508	0.00113322	0.277047	FALSE	10
ENSG00000116703	PDC	0.0628081	144	66	78	0.148508	0.0097731	0.0647994	0.000154733	0.277047	FALSE	5
ENSG00000229009	TMPRSS11GP	0.0629427	148	68	80	0.35051	0.0175626	0.13791	0.000620652	0.277485	FALSE	9
ENSG00000166959	MS4A8	0.0629977	150	80	70	1.35456	0.179572	0.544765	5.8888e-05	0.277572	FALSE	3
ENSG00000064201	TSPAN32	0.0631013	159	80	79	0.599107	0.145643	0.328152	0.000370693	0.277655	FALSE	7
ENSG00000139517	LNX2	0.0631208	154	84	70	2.46116	1.72457	2.06802	4.8669e-05	0.277655	FALSE	3
ENSG00000115380	EFEMP1	0.0631226	152	84	68	4.08845	2.14013	3.10576	0.000123066	0.277655	FALSE	4
ENSG00000223470	LINC02629	0.0631951	214	29	185	0.0630745	0.000247275	0.00981914	0	0.277818	FALSE	1
ENSG00000242512	LINC01206	0.0633268	159	77	82	1.13663	0.0386083	0.398596	0.00158031	0.278117	FALSE	10
ENSG00000175664	TEX26	0.0633525	161	83	78	0.249738	0.020217	0.10279	0.000830553	0.278117	FALSE	9
ENSG00000131378	RFTN1	0.0633693	151	79	72	2.66636	1.2986	1.93848	0.000102525	0.278117	FALSE	4
ENSG00000122877	EGR2	0.0634279	156	87	69	2.6556	1.18336	1.86008	0.000108276	0.278219	FALSE	4
ENSG00000175785	PRIMA1	0.0635392	154	69	85	1.58812	0.241147	0.869829	0.000609144	0.278543	FALSE	9
ENSG00000253925	AC011369.1	0.0635865	209	71	138	0.0348992	0.000823063	0.012723	0	0.278543	FALSE	1
ENSG00000185760	KCNQ5	0.0636081	153	75	78	0.96619	0.179275	0.522722	0.000453807	0.278543	FALSE	8
ENSG00000101282	RSPO4	0.0636966	153	81	72	1.29047	0.176065	0.601996	0.000533374	0.27864	FALSE	8
ENSG00000183527	PSMG1	0.0637402	149	71	78	3.13204	2.3374	2.74791	0.000306636	0.27864	FALSE	7
ENSG00000228109	MELTF-AS1	0.0637654	150	67	83	1.90013	0.626968	1.25897	0.000357919	0.27864	FALSE	7
ENSG00000100029	PES1	0.0638492	157	75	82	3.78781	2.97735	3.38875	0.00109292	0.27864	FALSE	10
ENSG00000169903	TM4SF4	0.0638581	151	82	69	0.296767	0.0251037	0.128987	3.95921e-05	0.27864	FALSE	3
ENSG00000174282	ZBTB4	0.063873	146	72	74	3.20274	2.42923	2.83463	0.000794613	0.27864	FALSE	9
ENSG00000147614	ATP6V0D2	0.0638804	155	81	74	0.886675	0.201678	0.484608	0.000121896	0.27864	FALSE	4
ENSG00000201343	RF00019	0.0639142	217	49	168	0.222491	0.00301884	0.0410664	0	0.27864	FALSE	1
ENSG00000105982	RNF32	0.0640447	148	64	84	0.553566	0.228553	0.372635	5.86277e-05	0.279054	FALSE	3
ENSG00000204922	UQCC3	0.0641003	156	71	85	1.75117	1.00255	1.35965	0.000578117	0.279142	FALSE	9
ENSG00000179348	GATA2	0.0641414	162	83	79	1.82149	0.638155	1.19152	0.000187756	0.279166	FALSE	5
ENSG00000149131	SERPING1	0.0642133	156	81	75	4.32771	2.78745	3.57034	0.000396779	0.279324	FALSE	8
ENSG00000173530	TNFRSF10D	0.0642826	151	75	76	2.0246	0.623603	1.28875	4.93925e-05	0.279471	FALSE	3
ENSG00000214491	SEC14L6	0.0643314	152	78	74	1.02978	0.215132	0.524805	0.000217605	0.279528	FALSE	6
ENSG00000167850	CD300C	0.0645528	151	75	76	1.64456	0.536372	1.02879	1.78315e-05	0.280274	FALSE	2
ENSG00000113163	COL4A3BP	0.0645886	148	80	68	1.60127	1.10586	1.33324	0.000242439	0.280274	FALSE	6
ENSG00000176601	MAP3K19	0.0646215	151	80	71	0.294023	0.0452848	0.122374	0.000108344	0.280274	FALSE	4
ENSG00000163932	PRKCD	0.0646457	156	84	72	3.23248	2.5822	2.8916	0.000584495	0.280274	FALSE	9
ENSG00000128596	CCDC136	0.0647108	141	65	76	0.762578	0.141579	0.398053	0.000606469	0.280401	FALSE	9
ENSG00000100442	FKBP3	0.0647698	147	72	75	3.16599	2.36637	2.76615	0.000301356	0.280502	FALSE	7
ENSG00000184922	FMNL1	0.0648436	157	79	78	2.10507	1.0744	1.58448	0.000269548	0.280668	FALSE	6
ENSG00000126562	WNK4	0.0649438	157	68	89	0.555592	0.0448304	0.23954	3.1462e-05	0.280946	FALSE	3
ENSG00000240602	AADACP1	0.065015	149	66	83	1.51117	0.193943	0.78353	0.000660585	0.281006	FALSE	9
ENSG00000123485	HJURP	0.0650307	160	78	82	2.54639	1.39222	2.01627	0.000156969	0.281006	FALSE	5
ENSG00000079257	LXN	0.0651598	164	87	77	3.05799	1.79002	2.47258	0.000410341	0.281006	FALSE	8
ENSG00000152779	SLC16A12	0.0652117	159	87	72	0.401666	0.0751889	0.18132	4.49262e-06	0.281006	FALSE	2
ENSG00000102802	MEDAG	0.0652314	150	83	67	2.06656	0.699408	1.34552	0.000184437	0.281006	FALSE	5
ENSG00000184226	PCDH9	0.0652356	157	87	70	0.243045	0.0382541	0.109534	5.14361e-05	0.281006	FALSE	3
ENSG00000188269	OR7A5	0.0652371	149	70	79	0.725087	0.046338	0.281555	0.000136315	0.281006	FALSE	5
ENSG00000075884	ARHGAP15	0.0652438	155	81	74	1.18887	0.37836	0.753342	0.000255386	0.281006	FALSE	6
ENSG00000198836	OPA1	0.0653114	160	74	86	3.11939	2.27703	2.70243	0.00177437	0.281143	FALSE	10
ENSG00000256269	HMBS	0.0655396	153	73	80	2.51442	1.67678	2.09191	0.000411159	0.281941	FALSE	8
ENSG00000160870	CYP3A7	0.0655789	165	84	81	0.0615669	0.00736632	0.0268648	0.000101233	0.281941	FALSE	4
ENSG00000131187	F12	0.0656138	151	71	80	1.61003	0.494651	1.03709	0.000534367	0.281941	FALSE	8
ENSG00000080819	CPOX	0.0656402	142	65	77	2.78855	1.90803	2.34796	6.18281e-05	0.281941	FALSE	3
ENSG00000264266	MIR4322	0.0656823	219	84	135	0.361356	0.0271655	0.134886	0.000979578	0.281967	FALSE	10
ENSG00000167183	PRR15L	0.0657847	157	82	75	2.76537	0.888127	1.78219	0.000827508	0.282007	FALSE	9
ENSG00000224451	ATP5PBP1	0.0657971	198	69	129	0.0828445	0.00259586	0.0317731	0	0.282007	FALSE	1
ENSG00000161800	RACGAP1	0.0658213	158	79	79	3.06146	2.17295	2.66405	0.0004858	0.282007	FALSE	8
ENSG00000170454	KRT75	0.0658351	150	65	85	1.98576	0.195728	0.882315	0.000184612	0.282007	FALSE	5
ENSG00000256043	CTSO	0.0659098	162	89	73	3.02757	1.89414	2.44525	4.81824e-06	0.282102	FALSE	2
ENSG00000163072	NOSTRIN	0.066004	160	83	77	1.07072	0.431835	0.654676	0.000501608	0.282102	FALSE	8
ENSG00000198844	ARHGEF15	0.0660127	150	75	75	1.40316	0.534518	0.875979	0.000783211	0.282102	FALSE	9
ENSG00000165501	LRR1	0.0660174	149	73	76	2.10039	1.31065	1.68738	0.00268742	0.282102	FALSE	10
ENSG00000224855	OPA1-AS1	0.0660711	147	62	85	0.274959	0.0387403	0.139355	0.000178713	0.282102	FALSE	5
ENSG00000135049	AGTPBP1	0.0660727	142	78	64	2.03542	1.32407	1.67271	0.000107906	0.282102	FALSE	4
ENSG00000111652	COPS7A	0.066207	151	74	77	4.06903	3.3602	3.71097	0	0.282432	FALSE	1
ENSG00000167680	SEMA6B	0.0662219	154	76	78	1.77745	0.766935	1.23125	0.000397263	0.282432	FALSE	8
ENSG00000134222	PSRC1	0.0664978	158	74	84	2.14416	1.19507	1.65968	0.000335186	0.283455	FALSE	7
ENSG00000134760	DSG1	0.0666474	150	69	81	1.05391	0.09225	0.468135	0.000246961	0.283938	FALSE	6
ENSG00000254109	RBPMS-AS1	0.0667517	157	82	75	0.893706	0.2363	0.50043	0.000107553	0.284228	FALSE	4
ENSG00000129538	RNASE1	0.066806	153	78	75	5.70218	3.74818	4.69881	2.38231e-05	0.284306	FALSE	2
ENSG00000200534	SNORA33	0.066899	146	62	84	2.62882	1.23146	1.93066	0.00163036	0.284547	FALSE	10
ENSG00000114861	FOXP1	0.0669974	151	81	70	0.906555	0.386106	0.635435	9.70488e-05	0.284812	FALSE	4
ENSG00000165588	OTX2	0.0670547	146	69	77	0.548206	0.00889474	0.195261	0.00017816	0.284901	FALSE	5
ENSG00000237945	LINC00649	0.0674372	151	67	84	0.868566	0.320243	0.569195	0.00010883	0.285955	FALSE	4
ENSG00000170312	CDK1	0.0675055	160	81	79	3.29601	2.0902	2.75682	0.000289503	0.285955	FALSE	7
ENSG00000078070	MCCC1	0.0675237	154	73	81	3.17473	2.01286	2.56487	1.40359e-08	0.285955	FALSE	2
ENSG00000266174	MIR4666A	0.067529	208	66	142	0.463987	0.0108803	0.170574	0.000618064	0.285955	FALSE	9
ENSG00000235381	AL596202.1	0.0676403	153	68	85	0.495549	0.162697	0.312106	0	0.285955	FALSE	1
ENSG00000163209	SPRR3	0.067721	152	72	80	5.1179	0.576047	2.72383	0.000696006	0.285955	FALSE	9
ENSG00000187997	C17orf99	0.0677435	146	65	81	0.616648	0.0759892	0.311098	0.0002476	0.285955	FALSE	6
ENSG00000177191	B3GNT8	0.0677828	161	82	79	1.9724	0.815462	1.37372	2.48109e-05	0.285955	FALSE	2
ENSG00000135451	TROAP	0.067827	151	72	79	2.48506	1.26994	1.95518	0.000424481	0.285955	FALSE	8
ENSG00000176853	FAM91A1	0.0678372	153	73	80	2.9375	2.33665	2.6315	0	0.285955	FALSE	1
ENSG00000100347	SAMM50	0.0678897	145	72	73	2.55897	1.91279	2.23562	0	0.285955	FALSE	1
ENSG00000231989	PPP1R2B	0.0679096	150	76	74	0.0884007	0.0175414	0.0481633	1.65452e-05	0.285955	FALSE	2
ENSG00000198768	APCDD1L	0.0679196	156	84	72	1.06807	0.139599	0.512753	0.000705735	0.285955	FALSE	9
ENSG00000261787	TCF24	0.0679205	157	78	79	0.429783	0.0705242	0.215014	0.000174224	0.285955	FALSE	5
ENSG00000126861	OMG	0.0679801	153	82	71	0.863467	0.174185	0.403484	0.000110552	0.285955	FALSE	4
ENSG00000198932	GPRASP1	0.0679951	155	81	74	0.930857	0.311521	0.58518	0.00072295	0.285955	FALSE	9
ENSG00000150201	FXYD4	0.0680046	156	83	73	0.47201	0.0347078	0.204159	0.000105722	0.285955	FALSE	4
ENSG00000053524	MCF2L2	0.0680213	149	67	82	0.319199	0.0716527	0.170973	0.000113917	0.285955	FALSE	4
ENSG00000163357	DCST1	0.0680215	148	63	85	0.364846	0.0692328	0.198211	0.000241347	0.285955	FALSE	6
ENSG00000196814	MVB12B	0.0680339	152	81	71	1.71853	0.780261	1.24114	0.000820773	0.285955	FALSE	9
ENSG00000130477	UNC13A	0.0680724	141	70	71	0.306743	0.0315777	0.128274	0.000319751	0.285955	FALSE	7
ENSG00000138160	KIF11	0.0681036	155	76	79	2.59954	1.67926	2.21172	0.000296544	0.285955	FALSE	7
ENSG00000147443	DOK2	0.0682549	155	77	78	2.65467	1.21276	1.90314	4.27961e-05	0.286264	FALSE	3
ENSG00000267028	TCF4-AS1	0.0682844	157	74	83	0.84269	0.027497	0.357499	0.0015162	0.286264	FALSE	10
ENSG00000156413	FUT6	0.0683347	155	68	87	0.931253	0.0594975	0.38821	0.000509274	0.286264	FALSE	8
ENSG00000107562	CXCL12	0.0683381	159	83	76	2.64383	0.988959	1.79919	0.00012876	0.286264	FALSE	5
ENSG00000115896	PLCL1	0.0683742	141	74	67	0.765795	0.200921	0.422278	5.27563e-05	0.286264	FALSE	3
ENSG00000172954	LCLAT1	0.0683959	156	80	76	2.03263	1.31744	1.67977	0.000929373	0.286264	FALSE	10
ENSG00000230359	TPI1P2	0.0685893	158	75	83	0.900598	0.332662	0.583789	0.000210314	0.286838	FALSE	6
ENSG00000228278	ORM2	0.0686059	144	79	65	1.27101	0.121397	0.603722	0	0.286838	FALSE	1
ENSG00000115598	IL1RL2	0.0687169	146	67	79	1.30326	0.404886	0.846662	0.000140752	0.287149	FALSE	5
ENSG00000187605	TET3	0.0687616	152	69	83	2.35355	1.45501	1.91112	0.00104242	0.287183	FALSE	10
ENSG00000142227	EMP3	0.068801	146	76	70	3.73781	2.33271	3.03881	0.000232357	0.287195	FALSE	6
ENSG00000258725	PRC1-AS1	0.0690196	154	70	84	0.135885	0.0296889	0.076362	0.000130058	0.287736	FALSE	5
ENSG00000092621	PHGDH	0.0690373	148	70	78	3.11887	1.55915	2.35	0.000528208	0.287736	FALSE	8
ENSG00000213139	CRYGS	0.0690406	156	70	86	1.16416	0.357939	0.713908	0.000536061	0.287736	FALSE	8
ENSG00000227036	LINC00511	0.0691658	146	69	77	1.29094	0.448993	0.862392	0.000521064	0.288105	FALSE	8
ENSG00000125384	PTGER2	0.0694045	154	79	75	1.30082	0.331366	0.769145	2.69498e-05	0.288946	FALSE	2
ENSG00000163565	IFI16	0.0694983	157	76	81	4.22709	3.22939	3.76102	0.000410652	0.289184	FALSE	8
ENSG00000073464	CLCN4	0.0695942	157	84	73	1.21878	0.31157	0.725494	1.04906e-05	0.289258	FALSE	2
ENSG00000164056	SPRY1	0.0696096	157	84	73	2.75114	1.6268	2.15875	0.000219541	0.289258	FALSE	6
ENSG00000145832	SLC25A48	0.0696266	149	71	78	0.297719	0.016267	0.120438	1.11809e-06	0.289258	FALSE	2
ENSG00000114744	COMMD2	0.069681	149	76	73	3.05773	2.19324	2.61441	0	0.289331	FALSE	1
ENSG00000119508	NR4A3	0.0697344	155	83	72	1.66862	0.370086	0.918307	0.000272376	0.2894	FALSE	6
ENSG00000108984	MAP2K6	0.0698362	151	76	75	0.916586	0.299822	0.59022	4.59071e-05	0.289473	FALSE	3
ENSG00000067606	PRKCZ	0.0698606	148	78	70	1.66763	0.934807	1.28258	0.000103539	0.289473	FALSE	4
ENSG00000104371	DKK4	0.069883	153	69	84	0.890029	0.0470157	0.35826	5.1922e-05	0.289473	FALSE	3
ENSG00000168918	INPP5D	0.0698995	155	80	75	1.93367	0.767241	1.33755	0.000158409	0.289473	FALSE	5
ENSG00000163781	TOPBP1	0.0700527	157	73	84	2.90349	2.05792	2.49136	0.00172543	0.289889	FALSE	10
ENSG00000228323	AC008440.1	0.0700825	149	76	73	0.311648	0.0380024	0.151715	0.00123075	0.289889	FALSE	10
ENSG00000168229	PTGDR	0.0701449	154	80	74	0.391685	0.0938004	0.222729	0.000357045	0.289889	FALSE	7
ENSG00000186416	NKRF	0.0701476	159	77	82	1.82336	1.25425	1.54955	0.000392865	0.289889	FALSE	7
ENSG00000021300	PLEKHB1	0.0702066	159	81	78	1.7861	0.501099	1.04535	0.00104678	0.28998	FALSE	10
ENSG00000059573	ALDH18A1	0.0703171	151	75	76	3.64001	2.98374	3.3312	0.00011438	0.290177	FALSE	4
ENSG00000112137	PHACTR1	0.070328	163	87	76	0.668165	0.193571	0.390068	0.000428041	0.290177	FALSE	8
ENSG00000177409	SAMD9L	0.0704279	148	78	70	2.26704	0.950858	1.5986	0.000336896	0.290437	FALSE	7
ENSG00000100416	TRMU	0.0704975	145	63	82	1.92625	1.1585	1.54118	0.000142014	0.290455	FALSE	5
ENSG00000213203	GIMAP1	0.0705697	151	77	74	1.10477	0.310951	0.648656	2.10407e-05	0.290455	FALSE	2
ENSG00000158406	HIST1H4H	0.0705967	150	73	77	2.16498	0.730049	1.36892	0.000325508	0.290455	FALSE	7
ENSG00000176531	PHLDB3	0.0706099	152	68	84	2.0005	1.06396	1.51212	0.000244516	0.290455	FALSE	6
ENSG00000137076	TLN1	0.0706483	159	85	74	4.11968	3.07444	3.59869	0.0013622	0.290455	FALSE	10
ENSG00000008516	MMP25	0.0706828	166	82	84	0.952035	0.280782	0.572569	0.000276948	0.290455	FALSE	7
ENSG00000077420	APBB1IP	0.0706913	157	83	74	2.02737	0.786003	1.3974	1.11568e-05	0.290455	FALSE	2
ENSG00000204315	FKBPL	0.0708115	148	69	79	2.34425	1.61986	1.98016	0.000559087	0.290458	FALSE	9
ENSG00000178105	DDX10	0.0708205	145	72	73	2.01123	1.34481	1.66045	0.000217445	0.290458	FALSE	6
ENSG00000228586	AC005042.2	0.0708346	185	71	114	0.257606	0.0081885	0.0950481	0	0.290458	FALSE	1
ENSG00000241399	CD302	0.0708399	151	81	70	0.988643	0.341412	0.608315	0.000143021	0.290458	FALSE	5
ENSG00000123136	DDX39A	0.0709803	147	72	75	3.75664	2.79975	3.2838	0.00097895	0.290882	FALSE	10
ENSG00000251359	WWC2-AS2	0.0710778	152	80	72	0.33089	0.0605287	0.181073	5.14589e-05	0.290999	FALSE	3
ENSG00000105974	CAV1	0.0711327	152	83	69	4.62116	2.61706	3.5867	0.000362042	0.290999	FALSE	7
ENSG00000101441	CST4	0.0711515	164	78	86	0.874488	0.0644816	0.343839	0.000313596	0.290999	FALSE	7
ENSG00000184162	NR2C2AP	0.071179	152	71	81	2.92349	1.97669	2.44722	0.00152926	0.290999	FALSE	10
ENSG00000228839	PIK3IP1-AS1	0.0711939	136	61	75	0.680963	0.200871	0.415317	0.000165087	0.290999	FALSE	5
ENSG00000221947	XKR9	0.0714421	146	83	63	0.616247	0.0850553	0.332492	9.77351e-06	0.291727	FALSE	2
ENSG00000162687	KCNT2	0.0715084	155	83	72	0.489359	0.118871	0.241756	0.000173329	0.291727	FALSE	5
ENSG00000123146	ADGRE5	0.0715378	151	77	74	3.13646	1.71483	2.40865	2.51084e-05	0.291727	FALSE	2
ENSG00000205089	CCNI2	0.0715493	152	76	76	0.513408	0.0609736	0.245832	3.7266e-05	0.291727	FALSE	3
ENSG00000121691	CAT	0.0715578	145	77	68	3.7673	2.70298	3.2003	3.37016e-05	0.291727	FALSE	3
ENSG00000114054	PCCB	0.0717416	143	67	76	2.70428	1.76191	2.22591	0.0014281	0.292308	FALSE	10
ENSG00000112367	FIG4	0.0717748	153	77	76	0.755347	0.421971	0.575186	6.59532e-05	0.292308	FALSE	3
ENSG00000145491	ROPN1L	0.0718537	153	81	72	1.08773	0.146022	0.506863	0.000100278	0.292478	FALSE	4
ENSG00000117479	SLC19A2	0.0719332	152	83	69	2.26521	1.47421	1.83776	5.29692e-05	0.292531	FALSE	3
ENSG00000205177	C11orf91	0.0719413	153	74	79	0.292335	0.0383666	0.140777	0.000174868	0.292531	FALSE	5
ENSG00000111696	NT5DC3	0.0722628	145	70	75	1.58162	0.816081	1.1845	0.000410596	0.293542	FALSE	8
ENSG00000184786	TCTE3	0.0722645	149	64	85	1.05416	0.375047	0.674522	0.000166171	0.293542	FALSE	5
ENSG00000111291	GPRC5D	0.072307	157	73	84	2.13785	0.64487	1.31196	0.000392795	0.293563	FALSE	7
ENSG00000124784	RIOK1	0.0723523	154	71	83	3.09162	2.3488	2.72377	0.00309806	0.29358	FALSE	10
ENSG00000147471	PLPBP	0.0724192	147	73	74	3.51757	2.5385	2.98715	0	0.29358	FALSE	1
ENSG00000105989	WNT2	0.0724409	150	79	71	1.67294	0.408184	1.01289	0.000265045	0.29358	FALSE	6
ENSG00000087842	PIR	0.0724608	160	78	82	3.58836	1.93853	2.76001	0.000811051	0.29358	FALSE	9
ENSG00000137642	SORL1	0.0727931	152	68	84	2.83496	1.50529	2.15394	0.000460751	0.294373	FALSE	8
ENSG00000138795	LEF1	0.0728702	149	76	73	2.08911	0.894995	1.48441	0.00167667	0.294373	FALSE	10
ENSG00000138395	CDK15	0.0729233	149	82	67	0.234555	0.0519687	0.123133	0.000881976	0.294373	FALSE	9
ENSG00000141562	NARF	0.0729289	147	67	80	2.64903	1.88609	2.26052	0.00150283	0.294373	FALSE	10
ENSG00000138829	FBN2	0.0729297	148	70	78	2.51212	0.202058	1.13235	3.93283e-05	0.294373	FALSE	3
ENSG00000096088	PGC	0.0729486	142	76	66	3.33074	0.392706	1.6391	0.0026128	0.294373	FALSE	10
ENSG00000162390	ACOT11	0.0729695	164	83	81	0.847615	0.314621	0.561685	0.00029473	0.294373	FALSE	7
ENSG00000128567	PODXL	0.072976	141	74	67	2.92862	1.60956	2.2139	0.000327868	0.294373	FALSE	7
ENSG00000135045	C9orf40	0.0730238	154	73	81	1.65607	0.886058	1.26647	0.00018989	0.294373	FALSE	5
ENSG00000153179	RASSF3	0.0730311	149	78	71	2.61541	1.75947	2.16584	2.88277e-05	0.294373	FALSE	2
ENSG00000198353	HOXC4	0.073202	163	89	74	1.1428	0.256164	0.661737	0.000271395	0.29491	FALSE	6
ENSG00000153064	BANK1	0.0732501	162	83	79	1.26815	0.425355	0.786697	0.000322799	0.294953	FALSE	7
ENSG00000271131	PPIAP75	0.0733139	148	75	73	0.374148	0.0344422	0.175466	0.000273567	0.295059	FALSE	6
ENSG00000185028	LRRC14B	0.0733607	163	71	92	0.180131	0.0164303	0.077784	0.000795313	0.295095	FALSE	9
ENSG00000070371	CLTCL1	0.0734338	153	70	83	1.16323	0.402127	0.74073	1.57635e-05	0.295238	FALSE	2
ENSG00000234545	FAM133B	0.0734878	156	72	84	1.45974	0.991786	1.21392	0	0.295304	FALSE	1
ENSG00000120306	CYSTM1	0.0735806	153	79	74	3.59626	2.73101	3.13988	8.30631e-05	0.295515	FALSE	4
ENSG00000185055	EFCAB10	0.0736501	160	73	87	0.436014	0.136492	0.24947	0.000426346	0.295515	FALSE	8
ENSG00000168575	SLC20A2	0.0736531	155	75	80	3.63938	2.38393	2.9697	0.00148465	0.295515	FALSE	10
ENSG00000214517	PPME1	0.0737144	150	68	82	2.85382	2.07431	2.4554	0.000289097	0.29561	FALSE	7
ENSG00000141750	STAC2	0.0738106	148	80	68	0.52064	0.0407902	0.233386	0.000212487	0.295644	FALSE	6
ENSG00000176125	UFSP1	0.0738136	158	75	83	1.46289	0.6858	1.05893	0.000606335	0.295644	FALSE	9
ENSG00000171798	KNDC1	0.0738522	150	78	72	0.826909	0.119182	0.408892	0.000172085	0.295644	FALSE	5
ENSG00000176018	LYSMD3	0.0738734	152	89	63	2.08407	1.42519	1.73096	0.000293186	0.295644	FALSE	7
ENSG00000048991	R3HDM1	0.0739712	156	77	79	2.26352	1.67169	1.96535	0.000490082	0.295739	FALSE	8
ENSG00000109103	UNC119	0.0739723	139	62	77	2.70306	1.85016	2.2706	0.000285473	0.295739	FALSE	7
ENSG00000213669	AL137074.1	0.0740569	219	64	155	0.0769241	0.00115116	0.0281019	0	0.295926	FALSE	1
ENSG00000135678	CPM	0.0741834	155	81	74	2.76063	1.10054	1.83762	3.25964e-05	0.296064	FALSE	3
ENSG00000279739	AC011369.2	0.0742067	151	75	76	0.297852	0.0180308	0.115376	0	0.296064	FALSE	1
ENSG00000168303	MPLKIP	0.0742505	143	70	73	1.99703	1.35078	1.66994	0.000817437	0.296064	FALSE	9
ENSG00000117069	ST6GALNAC5	0.0742852	156	83	73	1.25998	0.427581	0.791966	0.000278271	0.296064	FALSE	7
ENSG00000166347	CYB5A	0.0743008	152	82	70	2.85913	1.60037	2.17954	0.00112887	0.296064	FALSE	10
ENSG00000170485	NPAS2	0.0743541	158	72	86	1.44093	0.533992	0.988239	0.000178387	0.296064	FALSE	5
ENSG00000116016	EPAS1	0.0743552	158	80	78	4.49403	2.85871	3.6047	0.0010082	0.296064	FALSE	10
ENSG00000185432	METTL7A	0.0744826	159	82	77	3.65547	1.98548	2.79146	0.00083969	0.296421	FALSE	9
ENSG00000161057	PSMC2	0.0745582	143	70	73	3.11577	2.45202	2.7661	6.84252e-08	0.296572	FALSE	2
ENSG00000163170	BOLA3	0.0746474	151	73	78	1.64714	0.84253	1.2446	0.000956393	0.296776	FALSE	10
ENSG00000232627	AC021876.1	0.0747195	161	70	91	0.351022	0.0125613	0.141172	0	0.296846	FALSE	1
ENSG00000197694	SPTAN1	0.0747742	149	76	73	3.13553	2.40145	2.77718	0.0017416	0.296846	FALSE	10
ENSG00000165507	DEPP1	0.0747784	152	75	77	4.22405	2.39605	3.29693	2.84771e-06	0.296846	FALSE	2
ENSG00000116120	FARSB	0.0748519	162	82	80	2.69617	1.99168	2.34359	0.000105763	0.296859	FALSE	4
ENSG00000173372	C1QA	0.0749245	150	79	71	5.60476	3.69858	4.67116	0.000127385	0.296859	FALSE	4
ENSG00000161981	SNRNP25	0.0750613	150	73	77	3.24475	2.28894	2.7606	0.00076864	0.296859	FALSE	9
ENSG00000102172	SMS	0.0750681	155	75	80	4.65994	3.51543	4.07844	0.000189894	0.296859	FALSE	5
ENSG00000253293	HOXA10	0.0750706	145	68	77	1.25362	0.28369	0.784144	0.000185554	0.296859	FALSE	5
ENSG00000105245	NUMBL	0.0751385	155	71	84	2.47067	1.51381	1.97426	0.000155484	0.296859	FALSE	5
ENSG00000138821	SLC39A8	0.0751418	155	84	71	3.04813	1.33464	2.13343	0.000478165	0.296859	FALSE	8
ENSG00000236182	AC009319.1	0.075145	149	67	82	0.276866	0.0326995	0.136038	9.05318e-08	0.296859	FALSE	2
ENSG00000073711	PPP2R3A	0.075155	152	75	77	1.98743	1.14229	1.57805	0	0.296859	FALSE	1
ENSG00000158483	FAM86C1	0.0751595	142	65	77	1.17739	0.625517	0.884533	0.001639	0.296859	FALSE	10
ENSG00000140854	KATNB1	0.07522	155	82	73	2.37276	1.77192	2.06575	0	0.296923	FALSE	1
ENSG00000032444	PNPLA6	0.0753021	157	80	77	2.77921	2.01099	2.37194	3.98192e-05	0.296923	FALSE	3
ENSG00000073803	MAP3K13	0.0753248	159	79	80	2.59992	1.62064	2.09582	0.000547647	0.296923	FALSE	8
ENSG00000106031	HOXA13	0.0753367	155	77	78	0.755688	0.0721666	0.379451	0.000413819	0.296923	FALSE	8
ENSG00000110876	SELPLG	0.0753646	149	77	72	3.14187	1.59089	2.33507	9.93416e-05	0.296923	FALSE	4
ENSG00000114416	FXR1	0.0755327	160	79	81	3.54072	2.50986	3.01679	0.00139637	0.297436	FALSE	10
ENSG00000031081	ARHGAP31	0.0755852	149	77	72	2.1285	0.850861	1.43424	7.30293e-08	0.297494	FALSE	2
ENSG00000092208	GEMIN2	0.0757309	147	71	76	2.1012	1.30787	1.68384	0.00154942	0.297728	FALSE	10
ENSG00000136243	NUPL2	0.0757894	146	65	81	1.80932	1.19541	1.48815	0.00163045	0.297728	FALSE	10
ENSG00000139318	DUSP6	0.0758116	147	79	68	3.82491	2.19339	2.96879	0.000253811	0.297728	FALSE	6
[truncated: 5,857 more rows]
