# Supplementary material for: Analyzing integrated network of methylation and gene expression profiles in lung squamous cell carcinoma
Source: Sci Rep. 2022 Sep 22;12:15799. doi: 10.1038/s41598-022-20232-5 (PMC9500023; doi:10.1038/s41598-022-20232-5)
Supplement: Supplementary file 7 — Supplementary Information 7. [file 41598_2022_20232_MOESM7_ESM.xlsx]

## Sheet: Supplemental_file_6_global_leve
Supplementary Table S6. The motif enrichment and master regulator analysis result from all nodes in the integrated network.
motif	methylation.type	top.potential.TF.family	top.potential.TF.subfamily	potential.TF.family	potential.TF.subfamily	top_5percent_TFs
FOSL2_HUMAN.H11MO.0.A	hypomethylation					ZNF74;TP63;KLF5;TFAP4;ZFP64;ZC3H8;GRHL2;GTF2IRD1;ZNF77;OTX1;TET3;ZNF343;SOX2;POU6F2;SOX15;ZNF556;E2F7;DLX5;AEBP2;NFE2L2;DLX1;DDIT3;ZNF282;ZNF398;ZNF774;SOX12;DLX6;MTERF1;DLX2;VAX2;ZNF3;ZNF786;ZIC2;DMRT2;TFAP2C;ZNF777;HOXD12;SIX4;HOXD11;TCF20;CEBPG;GRHL1;SNAI2;FOXE1;SAFB;TIGD5;ZIC5;ZNF385A;ZNF703;RAG1;HMGA1;ZNF639;HOXA11;CENPA;CEBPZ;ZNF623;IRF6;ZBTB7C;KCMF1;MTERF3;ZNF326;ZNF18;MYC;SOX21;ZNF57;ZNF2…
FOSB_HUMAN.H11MO.0.A	hypomethylation					TP63;KLF5;ZNF74;TFAP4;ZFP64;ZC3H8;GTF2IRD1;OTX1;TET3;SOX2;ZNF77;GRHL2;SOX15;ZNF343;ZNF556;E2F7;POU6F2;AEBP2;ZNF282;ZNF398;DLX1;ZNF786;NFE2L2;MTERF1;DDIT3;ZIC2;ZNF774;DLX2;DLX6;SNAI2;ZNF777;DLX5;ZNF3;TFAP2C;HOXD11;FOXE1;SOX12;VAX2;ZIC5;SIX4;CENPA;ZNF385A;HOXD12;DMRT2;ZNF703;ZNF639;RAG1;TCF20;SAFB;ZNF212;GRHL1;IRF6;HOXA11;KCMF1;TIGD5;ZNF326;PITX1;CEBPG;SOX21;MTERF3;ZBTB7C;GRHL3;CEBPZ;HMGA1;ZNF280C;…
FOSL1_HUMAN.H11MO.0.A	hypomethylation					ZNF74;ZFP64;TP63;TFAP4;KLF5;OTX1;ZC3H8;GTF2IRD1;ZNF77;GRHL2;TET3;SOX2;ZNF556;ZNF343;SOX15;E2F7;POU6F2;SOX12;DLX2;DLX1;ZNF3;DLX5;SIX4;ZNF777;AEBP2;DLX6;ZNF786;ZIC2;ZNF774;VAX2;ZNF282;TFAP2C;ZNF398;HOXD12;MTERF1;SAFB;HOXD11;DMRT2;NFE2L2;ZNF703;CEBPG;TIGD5;DDIT3;ZIC5;HOXA11;TCF20;CEBPZ;CENPA;FOXE1;SIX1;ZNF639;GRHL1;ZNF212;IRF6;ARID2;ZNF771;SNAI2;ZNF623;KCMF1;ZNF385A;HMGA1;TFCP2;ZNF133;SOX21;NAIF1;ZN…
FOS_HUMAN.H11MO.0.A	hypomethylation					ZFP64;TP63;KLF5;ZNF74;TFAP4;GTF2IRD1;OTX1;ZC3H8;GRHL2;SOX2;TET3;ZNF77;ZNF556;E2F7;ZNF343;SOX15;ZNF786;AEBP2;ZNF398;POU6F2;DLX1;VAX2;DLX2;ZIC2;SIX4;ZNF777;ZNF774;ZNF282;TFAP2C;DLX6;HOXD11;MTERF1;SOX12;ZNF3;DDIT3;ZNF703;DLX5;HOXD12;NFE2L2;GRHL1;ZIC5;DMRT2;ZNF639;ARID2;FOXE1;SIX1;IRF6;SNAI2;ZNF212;TIGD5;CENPA;HOXA11;KCMF1;CEBPG;SOX21;ZBTB7C;ZNF623;TCF20;FEZF1;ZNF385A;CEBPZ;MYNN;ZNF750;PITX1;RAG1;SAF…
JUN_HUMAN.H11MO.0.A	hypomethylation	NFE2L2		NFE2L2		TP63;KLF5;ZFP64;ZNF74;TFAP4;ZC3H8;GTF2IRD1;OTX1;GRHL2;TET3;ZNF556;SOX2;ZNF77;SOX15;ZNF343;POU6F2;E2F7;AEBP2;ZNF282;DLX1;ZNF786;VAX2;ZIC2;ZNF774;DLX2;DDIT3;ZNF398;DLX6;ZNF3;ZNF777;DLX5;SIX4;MTERF1;HOXD12;TFAP2C;NFE2L2;SOX12;SNAI2;ZIC5;HOXD11;IRF6;GRHL1;CENPA;FOXE1;ZNF703;DMRT2;ZNF212;HOXA11;ZNF639;SAFB;KCMF1;ZNF385A;ZNF326;TCF20;TIGD5;MTERF3;PITX1;SIX1;RAG1;HMGA1;CEBPG;ZNF750;SOX21;ZNF771;CEBPZ;ZB…
JUND_HUMAN.H11MO.0.A	hypomethylation	NFE2L2		NFE2L2		TP63;KLF5;ZFP64;ZNF74;TFAP4;ZC3H8;GTF2IRD1;OTX1;GRHL2;TET3;ZNF556;SOX2;ZNF77;SOX15;ZNF343;POU6F2;E2F7;AEBP2;ZNF282;DLX1;ZNF786;VAX2;ZIC2;ZNF774;DLX2;DDIT3;ZNF398;DLX6;ZNF3;ZNF777;DLX5;SIX4;MTERF1;HOXD12;TFAP2C;NFE2L2;SOX12;SNAI2;ZIC5;HOXD11;IRF6;GRHL1;CENPA;FOXE1;ZNF703;DMRT2;ZNF212;HOXA11;ZNF639;SAFB;KCMF1;ZNF385A;ZNF326;TCF20;TIGD5;MTERF3;PITX1;SIX1;RAG1;HMGA1;CEBPG;ZNF750;SOX21;ZNF771;CEBPZ;ZB…
P53_HUMAN.H11MO.0.A	hypomethylation	TP63		TP63		TP63;SOX2;ZFP64;KLF5;OTX1;TFAP4;DLX6;GRHL2;ZC3H8;ZNF74;FOXE1;ZNF639;TET3;GTF2IRD1;ZIC2;E2F7;POU6F2;ZNF774;ZNF556;DLX5;AEBP2;NFE2L2;ZNF77;MTERF1;DMRT2;DLX1;ZNF703;ZNF280C;ZBTB33;ZIC5;SOX21;MYNN;DLX2;HOXD12;ARID2;ZNF3;HOXD11;TIGD5;BCL11A;ZNF398;DMRT3;ZNF786;FEZF1;SOX15;ZBTB7C;ZNF18;TCF20;SOX12;ZNF343;GRHL1;SIX4;CEBPG;ZNF462;GRHL3;PRDM13;TERF1;ZNF326;VAX2;RAG1;ZSCAN25;TIGD1;HOMEZ;ZNF623;ZNF750;TCF24…
JUNB_HUMAN.H11MO.0.A	hypomethylation	NFE2L2		NFE2L2		TP63;ZFP64;ZNF74;KLF5;OTX1;TFAP4;GTF2IRD1;GRHL2;SOX2;ZC3H8;ZNF77;TET3;ZNF556;POU6F2;E2F7;SOX15;ZNF3;ZNF774;SIX4;AEBP2;ZNF786;ZNF343;ZNF398;MTERF1;DDIT3;ZNF282;ZNF777;DLX6;SOX12;SOX21;SIX1;VAX2;ZIC2;ZNF212;ZNF639;HOXD12;ARID2;NFE2L2;HOXD11;DMRT2;GRHL1;DLX2;DLX5;TFAP2C;ZNF703;DLX1;ZNF771;TFCP2;ZBTB7C;MYNN;ZNF326;FOXE1;KCMF1;FEZF1;SAFB;TIGD5;HOXA11;TCF20;ZNF385A;CEBPG;ZIC5;IRF6;RAG1;CENPA;ZNF558;CEB…
P73_HUMAN.H11MO.0.A	hypomethylation	TP63		TP63		TP63;SOX2;ZFP64;KLF5;OTX1;TFAP4;ZNF74;ZC3H8;DLX6;FOXE1;TET3;E2F7;GRHL2;DLX5;DMRT2;ZNF774;POU6F2;ZNF639;GTF2IRD1;NFE2L2;ZNF556;AEBP2;ZIC2;ZNF77;DLX1;MTERF1;ZNF703;ZNF280C;ZBTB33;DLX2;ZNF3;MYNN;ZIC5;ARID2;SOX21;BCL11A;ZNF786;HOXD11;TIGD5;SOX12;ZNF343;DMRT3;ZBTB7C;HOXD12;FEZF1;ZNF398;ZNF771;TERF1;ZNF326;SOX15;SIX4;ZNF18;ZNF462;CEBPG;TBPL1;VAX2;THAP9;RAG1;TCF20;ZBTB39;ZSCAN25;GRHL1;GRHL3;CEBPZ;ZNF286…
P63_HUMAN.H11MO.0.A	hypomethylation	TP63	TP63	TP63	TP63	TP63;SOX2;ZFP64;KLF5;OTX1;TFAP4;DLX6;GRHL2;ZC3H8;ZNF74;FOXE1;ZNF639;TET3;GTF2IRD1;ZIC2;E2F7;POU6F2;ZNF774;ZNF556;DLX5;AEBP2;NFE2L2;ZNF77;MTERF1;DMRT2;DLX1;ZNF703;ZNF280C;ZBTB33;ZIC5;SOX21;MYNN;DLX2;HOXD12;ARID2;ZNF3;HOXD11;TIGD5;BCL11A;ZNF398;DMRT3;ZNF786;FEZF1;SOX15;ZBTB7C;ZNF18;TCF20;SOX12;ZNF343;GRHL1;SIX4;CEBPG;ZNF462;GRHL3;PRDM13;TERF1;ZNF326;VAX2;RAG1;ZSCAN25;TIGD1;HOMEZ;ZNF623;ZNF750;TCF24…
BATF_HUMAN.H11MO.1.A	hypomethylation					ZFP64;TP63;KLF5;ZNF74;OTX1;ZNF77;GTF2IRD1;SOX2;TFAP4;TET3;GRHL2;ZC3H8;ZNF3;ZNF556;SOX15;POU6F2;ZNF343;E2F7;AEBP2;ZNF786;MTERF1;ZIC2;ZNF398;ZNF774;ZNF777;SIX4;VAX2;DLX6;HOXD12;HOXD11;ZNF639;ZNF703;SOX12;ARID2;NFE2L2;SOX21;ZNF282;SIX1;ZBTB7C;DMRT2;ZNF212;DLX5;TFCP2;DLX2;ZNF558;MYNN;DLX1;SAFB;GRHL1;KCMF1;ZIC5;FOXE1;TFAP2C;DDIT3;CEBPG;ZNF771;CEBPZ;ZNF326;TET1;FEZF1;ZNF18;BCL11A;CBX2;TIGD5;ZNF280C;ZNF…
NF2L2_HUMAN.H11MO.0.A	hypomethylation	NFE2L2	NFE2L2	NFE2L2	NFE2L2	TP63;SOX2;KLF5;ZFP64;ZNF74;OTX1;GRHL2;TFAP4;ZC3H8;GTF2IRD1;ZNF77;TET3;ZNF3;DLX6;DMRT2;MTERF1;ZNF639;NFE2L2;E2F7;POU6F2;ZNF774;ZNF556;FOXE1;DLX5;ZBTB7C;SOX21;ZNF398;AEBP2;MYNN;ZNF703;ARID2;ZIC2;CEBPG;ZNF343;SOX12;HOXD12;ZNF786;SOX15;SIX4;ZNF280C;DMRT3;CEBPZ;BCL11A;ZBTB33;ZNF326;ZNF771;TIGD5;VAX2;HOXD11;ZSCAN25;TERF1;TCF20;ZIC5;DLX1;CBX2;GRHL1;AHCTF1;ZNF777;SIX1;TBPL1;TFCP2;KCMF1;RAG1;TFAP2C;ZBTB39…
BACH2_HUMAN.H11MO.0.A	hypomethylation	NFE2L2	NFE2L2	NFE2L2	NFE2L2	KLF5;SOX2;OTX1;TP63;ZFP64;ZNF74;GTF2IRD1;TFAP4;GRHL2;ZNF77;ZNF3;ZC3H8;TET3;POU6F2;ZNF556;ZIC2;ZNF774;DLX6;AEBP2;MTERF1;E2F7;ZNF398;SOX15;SOX21;ZNF639;ZBTB7C;SOX12;ZNF343;ZNF703;HOXD12;BCL11A;NFE2L2;FOXE1;DMRT2;DLX5;SIX4;ARID2;ZNF786;VAX2;ZNF280C;ZNF777;AHCTF1;MYNN;CEBPG;ZIC5;ZNF326;CEBPZ;GRHL1;ZSCAN25;HOXD11;SIX1;CBX2;KCMF1;ZNF282;TIGD5;ZNF771;ZBTB33;ZBTB39;TCF20;SAFB;ZNF212;TFCP2;TFAP2C;CENPA;FO…
NFE2_HUMAN.H11MO.0.A	hypomethylation	NFE2L2	NFE2L2	NFE2L2	NFE2L2	ZFP64;TP63;KLF5;ZNF74;GTF2IRD1;SOX2;OTX1;TFAP4;GRHL2;ZC3H8;ZNF77;TET3;ZNF556;E2F7;ZIC2;ZNF3;POU6F2;AEBP2;ZNF398;DLX6;MTERF1;SOX15;ZBTB7C;ZNF774;NFE2L2;ZNF703;ZNF786;DMRT2;ZNF343;FOXE1;SOX21;ZNF639;DLX5;ZIC5;SOX12;HOXD11;HOXD12;ZNF280C;ZNF777;SIX4;AHCTF1;CEBPG;ARID2;VAX2;BCL11A;TIGD5;CEBPZ;ZNF326;ZNF282;CBX2;DLX1;TFAP2C;ZNF771;GRHL1;SIX1;TERF1;TCF20;MYNN;TBPL1;KCMF1;PITX1;CENPA;SAFB;ZNF212;DLX2;ZB…
FOXJ3_HUMAN.H11MO.1.B	hypomethylation	FOXE1		FOXE1;FOXK2;FOXH1		SOX2;ZFP64;OTX1;TP63;KLF5;DMRT2;DLX6;MTERF1;ZNF74;ZNF77;TET3;E2F7;GRHL2;ZNF639;ZC3H8;ZNF556;TFAP4;FOXE1;NFE2L2;DLX5;SOX21;ZNF3;SOX12;ARID2;GTF2IRD1;ZBTB7C;DMRT3;VAX2;HOXD12;ZNF774;DLX1;FOXK2;SIX4;ZNF703;AEBP2;ZBTB33;DLX2;TERF1;ZNF398;TBPL1;ZNF280C;MYNN;FEZF1;ZNF771;ZNF343;ZBTB39;ZNF326;POU6F2;ZNF18;BCL11A;ZIC2;ZNF786;PATZ1;TFCP2;THAP9;CEBPG;E2F6;SIX1;PRDM13;ZNF558;PLAGL2;DMRT1;FOXH1;TIGD5;CBX2;TI…
FOXO4_HUMAN.H11MO.0.C	hypomethylation	FOXE1		FOXE1;FOXK2;FOXD1		SOX2;TP63;OTX1;ZFP64;KLF5;ZNF77;DMRT2;DLX6;MTERF1;TET3;E2F7;FOXE1;ZNF556;ZNF639;DLX5;TFAP4;ZNF3;ZNF74;GRHL2;NFE2L2;ZBTB7C;ZC3H8;SOX21;ZBTB33;ARID2;ZNF280C;DMRT3;SOX12;MYNN;ZBTB39;DLX1;POU6F2;TBPL1;ZNF398;HOXD12;ZNF343;ZNF703;TFCP2;ZNF326;ZNF774;FEZF1;SIX4;TERF1;GTF2IRD1;DLX2;PRDM13;ZNF18;ZNF558;BCL11A;VAX2;CEBPG;AEBP2;ZIC2;FOXK2;ZNF771;PLAGL2;THAP9;MYCL;TIGD1;ZNF786;ZIC5;SOHLH1;ZNF594;ZNF57;TIGD3…
SOX2_HUMAN.H11MO.0.A	hypomethylation	SOX2	SOX2	SOX2;SOX21;SOX12	SOX2;SOX21	SOX2;TP63;OTX1;ZFP64;KLF5;ZNF77;TET3;DLX6;DMRT2;TFAP4;ZNF556;ZNF639;E2F7;ZNF3;FOXE1;MTERF1;ZC3H8;GRHL2;DLX5;ZNF74;NFE2L2;SOX21;SOX12;ARID2;GTF2IRD1;ZBTB7C;ZBTB33;ZNF774;ZNF280C;HOXD12;DMRT3;POU6F2;AEBP2;ZBTB39;ZNF703;DLX1;MYNN;ZNF398;BCL11A;DLX2;ZIC2;ZNF343;TERF1;FOXK2;TFCP2;SIX4;CEBPG;TBPL1;VAX2;CBX2;ZNF786;ZNF326;PLAGL2;FEZF1;SOHLH1;ZNF18;ZNF771;SAFB;TIGD1;ZNF830;PRDM13;ZIC5;THAP9;TIGD3;ZSCAN25…
FOXD3_HUMAN.H11MO.0.D	hypomethylation	FOXE1		FOXE1;FOXK2;FOXH1		SOX2;OTX1;TP63;ZFP64;KLF5;TET3;DMRT2;DLX6;ZNF77;ZNF74;ZC3H8;GRHL2;E2F7;ZNF556;MTERF1;FOXE1;ZNF639;TFAP4;SOX21;NFE2L2;ZNF3;DLX5;GTF2IRD1;ARID2;DMRT3;ZNF774;SOX12;AEBP2;ZBTB7C;ZBTB33;ZNF280C;VAX2;TBPL1;ZBTB39;HOXD12;FOXK2;TERF1;ZNF703;ZNF326;DLX1;SIX4;ZIC2;ZNF771;TFCP2;MYNN;POU6F2;ZNF343;BCL11A;DLX2;TIGD1;ZNF558;FEZF1;TIGD3;ZNF18;CEBPG;ZNF398;TCF24;ZNF594;SAFB;THAP9;SIX1;ZNF830;ZIC5;ZNF786;E2F6;PRD…
GRHL2_HUMAN.H11MO.0.A	hypomethylation	GRHL2	GRHL2	GRHL2	GRHL2	OTX1;SOX2;TFAP4;TP63;ZNF74;ZFP64;GRHL2;ZNF77;KLF5;ZC3H8;GTF2IRD1;ZNF556;TET3;ZNF774;MTERF1;DMRT2;ZNF3;DLX6;AEBP2;NFE2L2;E2F7;ZIC2;ZBTB7C;FOXE1;ZNF639;DLX5;SOX12;POU6F2;ZNF326;BCL11A;ZNF280C;ZNF703;SIX4;TERF1;ZBTB33;ARID2;SOX21;ZNF771;PATZ1;DMRT3;THAP9;DLX1;TBPL1;HOXD12;VAX2;ZIC5;MYNN;PAX6;CEBPG;DLX2;SIX1;CBX2;ZNF398;FOXK2;ZBTB39;ZNF786;ZNF273;TFCP2;ZNF18;SAFB;NKRF;MYCL;TIGD1;CEBPZ;ZNF131;TIGD5;ZN…
NFIL3_HUMAN.H11MO.0.D	hypomethylation	CEBPG		CEBPG		TP63;SOX2;ZFP64;OTX1;KLF5;ZNF74;DLX6;TFAP4;ZC3H8;TET3;ZNF639;FOXE1;MTERF1;GRHL2;NFE2L2;DMRT2;ZNF77;AEBP2;ZNF556;ZNF703;DLX5;HOXD12;E2F7;ZNF343;SOX12;SOX21;ZIC2;GTF2IRD1;POU6F2;ZNF280C;VAX2;ZNF3;DMRT3;DLX1;HOXD11;ZNF774;CEBPG;ZBTB7C;ZIC5;TFCP2;SIX4;ZBTB33;PRDM13;ZNF18;ARID2;FEZF1;TIGD1;TCF20;ZNF786;HOXA11;PLAGL2;MYNN;ZNF771;NPAS1;NEUROD2;TBPL1;DLX2;ZNF398;BCL11A;CEBPZ;ZNF326;FOXK2;EVX2;FOXD1;SOX15…
FOXF2_HUMAN.H11MO.0.D	hypomethylation	FOXE1		FOXE1;FOXK2		SOX2;OTX1;TP63;ZFP64;KLF5;DMRT2;ZNF77;TET3;E2F7;ZNF556;GRHL2;ZC3H8;ZNF74;MTERF1;FOXE1;SOX21;DLX6;TFAP4;ARID2;DLX5;ZBTB7C;ZNF639;NFE2L2;ZNF3;DMRT3;ZBTB33;ZNF774;ZBTB39;GTF2IRD1;HOXD12;ZNF280C;SOX12;DLX1;FEZF1;SIX4;TERF1;ZNF703;AEBP2;ZIC2;ZNF771;ZNF398;VAX2;ZNF326;FOXK2;DLX2;ZNF18;TBPL1;TCF24;TFCP2;THAP9;PRDM13;MYNN;MYCL;CEBPG;BCL11A;DMRT1;POU6F2;PATZ1;TIGD1;ZNF558;ZNF121;CBX2;ZIC5;SIX1;TIGD3;SOX6;…
FOXQ1_HUMAN.H11MO.0.C	hypomethylation	FOXE1		FOXE1;FOXK2;FOXH1		SOX2;OTX1;ZFP64;TP63;KLF5;DMRT2;ZNF74;TET3;DLX6;ZNF77;MTERF1;ZC3H8;GRHL2;TFAP4;E2F7;ZNF556;ZNF3;NFE2L2;ZNF639;SOX12;FOXE1;SOX21;ZBTB7C;DMRT3;GTF2IRD1;DLX5;ZNF774;ARID2;VAX2;ZNF771;ZNF703;HOXD12;FOXK2;ZNF280C;ZBTB33;SIX4;ZNF398;ZNF343;TERF1;DLX1;MYNN;ZBTB39;TBPL1;ZNF326;POU6F2;TFCP2;FEZF1;ZIC2;AEBP2;E2F6;BCL11A;DLX2;ZNF18;PRDM13;ZNF786;CBX2;CEBPG;PATZ1;DMRT1;SIX1;TIGD3;TIGD1;THAP9;ZNF830;CEBPZ;ZNF…
PITX3_HUMAN.H11MO.0.D	hypomethylation	OTX1	PITX1	OTX1;PITX1	PITX1	SOX2;ZFP64;OTX1;TP63;KLF5;ZNF77;GRHL2;TFAP4;ZNF556;ZC3H8;DLX5;DLX6;MTERF1;DMRT2;ZNF74;ZNF3;GTF2IRD1;ZNF639;ZBTB7C;FOXE1;E2F7;ZNF703;SOX21;HOXD12;ARID2;TET3;NFE2L2;TERF1;DLX1;ZIC2;DMRT3;SIX4;POU6F2;CEBPG;ZNF398;SOX12;AEBP2;FEZF1;FOXK2;MYNN;DLX2;ZNF774;ZBTB33;ZIC5;ZNF326;TBPL1;ZNF280C;THAP9;TCF24;BCL11A;VAX2;SOX15;CEBPZ;ZNF18;ZNF786;ZBTB39;ZNF771;ZNF558;HOXD11;PATZ1;NRF1;SOHLH1;TFCP2;PRDM13;TIGD5;Z…
ZN260_HUMAN.H11MO.0.C	hypomethylation	ZFP64		ZFP64;ZNF77;ZNF3;ZBTB7C;ZIC2;ZNF774;ZNF280C;MYNN;ZNF398;ZNF18;ZNF771;ZIC5;FEZF1;PLAGL2;ZNF343		SOX2;OTX1;ZFP64;TP63;KLF5;TFAP4;ZNF74;GRHL2;ZNF77;MTERF1;DMRT2;ZNF556;ZC3H8;DLX6;FOXE1;NFE2L2;E2F7;TET3;ZNF639;GTF2IRD1;SOX21;ZNF3;ZNF703;ZBTB7C;DMRT3;DLX5;SOX12;AEBP2;ZIC2;ZNF774;POU6F2;ZNF280C;DLX1;ZBTB33;HOXD12;SIX4;DLX2;VAX2;ARID2;TFCP2;BCL11A;CEBPG;MYNN;ZNF398;TBPL1;ZNF18;FOXK2;TIGD5;ZNF786;SIX1;ZNF771;TERF1;NKRF;SOHLH1;ZIC5;FEZF1;THAP9;SOX15;CEBPZ;PATZ1;FOXH1;TCF20;GRHL3;TIGD1;ZNF326;HOXD11…
SOX5_HUMAN.H11MO.0.C	hypomethylation	SOX2		SOX2;SOX21;SOX12		SOX2;OTX1;ZFP64;TP63;KLF5;ZNF77;ZC3H8;DMRT2;ZNF74;DLX6;ZNF556;TET3;E2F7;GRHL2;TFAP4;DLX5;MTERF1;FOXE1;ZNF639;SOX21;ZNF3;NFE2L2;GTF2IRD1;ARID2;ZBTB7C;DMRT3;SOX12;ZNF703;HOXD12;ZNF398;ZBTB33;ZNF774;TERF1;FEZF1;SIX4;DLX1;ZNF326;POU6F2;VAX2;DLX2;ZIC2;ZBTB39;AEBP2;FOXK2;CEBPG;ZNF280C;ZNF771;MYNN;ZIC5;ZNF786;ZNF18;BCL11A;TBPL1;CBX2;TFCP2;PATZ1;PRDM13;SOHLH1;TIGD5;PLAGL2;SIX1;NRF1;TIGD3;ZNF131;SAFB;THAP…
SOX4_HUMAN.H11MO.0.B	hypomethylation	SOX2		SOX2;SOX21;SOX12		SOX2;TP63;OTX1;ZFP64;KLF5;DLX6;ZNF77;DMRT2;MTERF1;ZNF639;TET3;E2F7;ZC3H8;ZNF3;TFAP4;FOXE1;ZNF556;DLX5;GRHL2;ZBTB33;ZNF74;NFE2L2;SOX21;ARID2;SOX12;ZBTB7C;ZNF280C;POU6F2;ZNF774;AEBP2;DMRT3;TFCP2;MYNN;ZNF703;HOXD12;SIX4;TBPL1;CEBPG;BCL11A;PLAGL2;ZNF343;GTF2IRD1;ZBTB39;ZNF398;FOXK2;DLX1;THAP9;ZNF18;ZNF326;ZIC2;TERF1;FEZF1;SOHLH1;ZSCAN25;TIGD1;ZNF771;DLX2;VAX2;E2F6;TIGD3;PRDM13;CBX2;FOXD1;ZNF507;ZNF55…
SRY_HUMAN.H11MO.0.B	hypomethylation	SOX2		SOX2;SOX21;SOX12		SOX2;ZFP64;OTX1;TP63;ZNF77;KLF5;DLX6;ZNF556;ZC3H8;ZNF74;DMRT2;E2F7;MTERF1;TET3;ZNF639;TFAP4;DLX5;ZNF3;FOXE1;GRHL2;SOX21;NFE2L2;ARID2;SOX12;HOXD12;ZBTB33;ZBTB7C;DMRT3;GTF2IRD1;VAX2;ZNF398;ZNF774;DLX1;ZBTB39;ZNF280C;MYNN;FOXK2;TBPL1;ZNF326;POU6F2;ZNF558;BCL11A;ZNF18;ZNF343;TERF1;ZNF703;DLX2;SIX4;AEBP2;FEZF1;ZIC2;ZNF786;TFCP2;PLAGL2;CEBPG;PRDM13;ZNF771;SAFB;SOHLH1;THAP9;E2F6;TIGD5;ZIC5;PATZ1;CBX2;TC…
CEBPB_HUMAN.H11MO.0.A	hypomethylation	CEBPG	CEBPG	CEBPG	CEBPG	SOX2;TP63;ZFP64;KLF5;OTX1;ZNF74;TFAP4;ZC3H8;GRHL2;ZNF639;E2F7;MTERF1;TET3;DMRT2;DLX6;ZNF77;FOXE1;ZNF3;ZBTB7C;ZNF556;AEBP2;NFE2L2;DLX5;GTF2IRD1;ZBTB33;ZNF703;CEBPG;ZNF280C;DMRT3;ARID2;CEBPZ;SOX21;ZIC2;ZNF326;ZNF398;SIX4;ZNF774;SOX12;TBPL1;POU6F2;CENPA;HOXD12;TERF1;MYNN;AHCTF1;NKRF;VAX2;ZNF771;ZIC5;ZNF830;DLX1;THAP9;TFCP2;CBX2;FOXK2;ZNF343;SOX15;BCL11A;NRF1;FEZF1;ZBTB39;SIX1;ZNF18;PRDM13;LIN54;PLAG…
MAFF_HUMAN.H11MO.0.B	hypomethylation					SOX2;TP63;KLF5;ZFP64;OTX1;GRHL2;TFAP4;ZNF74;ZNF77;TET3;GTF2IRD1;NFE2L2;ZC3H8;ZNF639;DMRT2;DLX6;ZNF3;E2F7;FOXE1;DLX5;POU6F2;ZNF774;ZNF556;MTERF1;ZBTB7C;ZIC2;SOX21;ZNF703;ZNF280C;SOX12;MYNN;ZNF398;CEBPG;AEBP2;ZNF786;HOXD12;ARID2;ZBTB33;DMRT3;BCL11A;DLX1;ZSCAN25;TIGD5;SOX15;ZNF343;HOXD11;VAX2;ZIC5;AHCTF1;ZNF777;CEBPZ;CBX2;TFCP2;TCF20;FEZF1;ZBTB39;TBPL1;DLX2;SIX4;ZNF326;THAP9;ZNF771;FOXK2;ZNF18;GRHL1…
FOXD1_HUMAN.H11MO.0.D	hypomethylation	FOXE1		FOXE1;FOXK2;FOXH1		SOX2;OTX1;ZFP64;TP63;KLF5;DMRT2;ZNF77;TET3;E2F7;GRHL2;DLX6;ZNF74;ZNF556;ZC3H8;TFAP4;NFE2L2;MTERF1;DLX5;ARID2;HOXD12;SOX12;SOX21;FOXE1;ZNF639;ZNF3;ZNF774;VAX2;AEBP2;ZBTB33;GTF2IRD1;SIX4;DMRT3;ZNF326;ZBTB39;ZBTB7C;ZNF703;ZNF343;ZNF280C;DLX1;POU6F2;TFCP2;DLX2;TERF1;FEZF1;PATZ1;FOXK2;ZNF18;ZNF771;TBPL1;BCL11A;SIX1;TIGD1;MYNN;PLAGL2;ZNF558;ZNF594;THAP9;FOXH1;ZNF398;TCF24;SAFB;MYCL;ZNF786;ZIC2;TET1;DMR…
FOXC1_HUMAN.H11MO.0.C	hypomethylation	FOXE1		FOXE1;FOXK2		SOX2;OTX1;ZFP64;TP63;KLF5;GRHL2;DMRT2;TFAP4;TET3;DLX6;E2F7;MTERF1;NFE2L2;ZNF77;ZC3H8;ZNF639;ZNF74;FOXE1;ZNF556;SOX21;DLX5;ARID2;GTF2IRD1;ZNF3;DMRT3;ZBTB33;AEBP2;ZBTB7C;SIX4;ZNF326;VAX2;SOX12;HOXD12;TERF1;ZNF703;ZNF280C;ZNF774;DLX1;FOXK2;ZBTB39;ZNF771;TBPL1;CEBPG;MYNN;SIX1;TFCP2;DLX2;ZNF398;FEZF1;ZIC2;TIGD1;BCL11A;PATZ1;ZNF343;TIGD3;POU6F2;THAP9;ZNF18;ZNF558;CEBPZ;CBX2;ZNF830;SIM2;PRDM13;ZNF786;MT…
FOXA3_HUMAN.H11MO.0.B	hypomethylation	FOXE1		FOXE1;FOXK2		SOX2;OTX1;TP63;KLF5;ZFP64;ZC3H8;ZNF74;DMRT2;ZNF556;GRHL2;ZNF77;MTERF1;E2F7;TET3;TFAP4;ZNF3;DLX6;SOX21;ZNF639;FOXE1;NFE2L2;ZNF774;GTF2IRD1;DMRT3;DLX5;ARID2;ZBTB33;ZBTB7C;ZNF771;SOX12;SIX4;TERF1;TBPL1;ZNF280C;ZIC2;ZBTB39;ZNF326;VAX2;HOXD12;FOXK2;AEBP2;THAP9;ZNF703;ZNF398;FEZF1;TIGD3;DLX1;TFCP2;CEBPG;MYNN;TIGD1;BCL11A;E2F6;ZNF18;PATZ1;PRDM13;PLAGL2;CBX2;TCF24;ZIC5;SIX1;ZNF558;ZNF830;NKRF;CEBPZ;ZNF34…
SOX13_HUMAN.H11MO.0.D	hypomethylation	SOX2		SOX2;SOX21;SOX12		SOX2;TP63;KLF5;TFAP4;OTX1;ZFP64;ZNF77;GRHL2;DMRT2;MTERF1;E2F7;NFE2L2;ZC3H8;DLX6;ZNF639;FOXE1;ZBTB33;TET3;ZNF3;SOX21;ZBTB7C;ZNF74;DLX5;ZNF556;AEBP2;ZNF280C;ARID2;GTF2IRD1;DMRT3;SOX12;ZNF398;CEBPG;ZNF774;ZIC2;MYNN;POU6F2;TBPL1;ZNF326;ZBTB39;HOXD12;SIX4;ZNF18;MYCL;FEZF1;TFCP2;ZNF703;THAP9;TERF1;CBX2;DLX1;BCL11A;TIGD1;CEBPZ;FOXK2;ZNF771;VAX2;NRF1;ZIC5;ZNF830;PRDM13;TIGD3;ZNF343;NKRF;AHCTF1;PAX6;DLX2;…
FOXL1_HUMAN.H11MO.0.D	hypomethylation	FOXE1		FOXE1;FOXK2		SOX2;OTX1;TP63;ZFP64;KLF5;DMRT2;ZNF77;GRHL2;ZNF556;ZC3H8;TET3;MTERF1;TFAP4;ZNF74;E2F7;DLX6;ZNF3;FOXE1;SOX21;ZNF639;NFE2L2;DLX5;ZBTB7C;DMRT3;SOX12;GTF2IRD1;ZNF774;ARID2;ZBTB33;ZNF280C;VAX2;ZBTB39;TERF1;ZNF326;ZNF771;HOXD12;FOXK2;ZNF398;TBPL1;ZNF703;SIX4;ZNF18;ZIC2;FEZF1;DLX1;AEBP2;BCL11A;TFCP2;CBX2;MYNN;POU6F2;TIGD3;ZNF343;TCF24;PRDM13;DLX2;CEBPG;ZNF558;THAP9;ZNF786;E2F6;PATZ1;ZNF830;TIGD1;ZIC5;SA…
PO3F4_HUMAN.H11MO.0.D	hypomethylation	HOXD12		HOXD12;POU6F2;EVX2;HOXD11		SOX2;ZFP64;OTX1;TP63;TFAP4;KLF5;DMRT2;ZNF74;ZNF77;DLX6;ZNF556;E2F7;ZC3H8;FOXE1;GRHL2;MTERF1;ZNF639;DLX5;TET3;ZNF3;VAX2;SOX21;ZNF703;HOXD12;NFE2L2;SOX12;DMRT3;ZBTB7C;ZNF280C;ZBTB33;DLX1;ZNF774;SIX4;GTF2IRD1;ARID2;AEBP2;FOXK2;ZNF398;POU6F2;TERF1;CEBPG;ZBTB39;MYNN;ZNF771;ZNF18;TFCP2;FEZF1;ZNF343;ZNF326;DLX2;TIGD1;BCL11A;PRDM13;ZIC2;SOHLH1;PATZ1;TBPL1;CEBPZ;THAP9;ZNF786;ZNF594;SIX1;E2F6;ZNF558;ZNF462…
SIX1_HUMAN.H11MO.0.A	hypomethylation	SIX4	SIX1	SIX4;SIX1;SIX2	SIX1;SIX2	ZFP64;SOX2;OTX1;ZNF74;TP63;KLF5;ZC3H8;E2F7;DMRT2;ZNF77;TET3;MTERF1;TFAP4;SIX4;GRHL2;DLX6;ARID2;ZNF556;DLX5;ZNF639;VAX2;HOXD12;ZNF3;SOX21;AEBP2;TFCP2;NFE2L2;ZBTB33;SIX1;FOXE1;SOX12;ZNF774;ZNF703;ZIC2;DLX1;DMRT3;POU6F2;GTF2IRD1;ZNF280C;CEBPG;FEZF1;DLX2;ZBTB7C;ZBTB39;MYNN;ZNF18;PATZ1;E2F6;ZNF771;BCL11A;ZNF131;ZNF343;DDIT3;ZIC5;TBPL1;ZNF326;FOXD1;PAX6;PLAGL2;HOXA11;CEBPZ;THAP9;FOXK2;NKRF;TET1;ZNF398;…
GSC_HUMAN.H11MO.0.D	hypomethylation	OTX1		OTX1;OTX2		SOX2;OTX1;TFAP4;KLF5;ZFP64;GRHL2;TP63;DMRT2;ZNF77;ZNF74;FOXE1;DLX6;ZNF556;MTERF1;TET3;DLX5;E2F7;ZBTB33;NFE2L2;ZNF639;ZBTB7C;SOX21;ZC3H8;ZNF3;DMRT3;ZNF280C;ZNF326;TERF1;ARID2;GTF2IRD1;SOX12;ZBTB39;BCL11A;ZNF703;THAP9;POU6F2;TIGD1;MYNN;HOXD12;AEBP2;CEBPG;ZNF774;TBPL1;DLX1;ZIC2;TFCP2;SIX4;PATZ1;FEZF1;NRF1;ZNF131;VAX2;PRDM13;ZNF771;CEBPZ;ZNF398;ZNF558;ZNF18;FOXK2;DLX2;MTERF3;MYCL;LIN54;TCF24;NKRF;PAX…
FOXK1_HUMAN.H11MO.0.A	hypomethylation	FOXE1		FOXE1;FOXK2		SOX2;OTX1;TP63;ZFP64;KLF5;DMRT2;TET3;ZNF77;DLX6;ZC3H8;E2F7;GRHL2;TFAP4;FOXE1;MTERF1;ZNF556;ZNF74;NFE2L2;ZNF639;ZNF3;DLX5;SOX12;SOX21;ZBTB33;ARID2;DMRT3;ZBTB7C;GTF2IRD1;ZNF774;ZNF280C;VAX2;ZNF703;TERF1;HOXD12;ZNF18;DLX1;FOXK2;SIX4;ZBTB39;AEBP2;TBPL1;ZNF326;ZNF343;ZIC2;POU6F2;ZNF771;ZNF398;THAP9;DLX2;BCL11A;FEZF1;TIGD1;ZNF558;MYNN;SOX6;PLAGL2;TCF24;TIGD3;TFCP2;PATZ1;ZNF786;PRDM13;PAX6;CBX2;CEBPG;E2…
MAFK_HUMAN.H11MO.0.A	hypomethylation					ZFP64;ZNF74;TP63;SOX2;KLF5;GRHL2;TFAP4;OTX1;ZC3H8;ZNF77;TET3;GTF2IRD1;DMRT2;MTERF1;ZNF639;ZNF3;ZNF703;E2F7;NFE2L2;ZNF556;SIX4;CEBPZ;ZNF398;DLX6;AEBP2;ZIC2;SOX12;ZNF774;DLX5;CEBPG;ZBTB7C;HOXD12;ZNF786;POU6F2;ARID2;MYNN;SIX1;SOX21;FOXE1;HOXD11;ZNF280C;SOX15;ZBTB33;VAX2;ZNF343;CBX2;DLX1;DMRT3;DLX2;ZIC5;ZNF771;PATZ1;KCMF1;CENPA;ZNF777;E2F6;TBPL1;ZNF326;BCL11A;TFAP2C;TIGD1;TIGD5;TERF1;GRHL1;TCF20;DMRT…
FOXA2_HUMAN.H11MO.0.A	hypomethylation	FOXE1		FOXE1;FOXK2;FOXH1		SOX2;OTX1;TP63;TFAP4;KLF5;ZFP64;ZNF77;DMRT2;ZNF74;GRHL2;TET3;ZC3H8;ZNF556;ZNF3;DLX6;MTERF1;FOXE1;SOX12;NFE2L2;DLX5;E2F7;SOX21;ZNF774;TERF1;DMRT3;ZNF639;GTF2IRD1;ZBTB33;ZBTB7C;ARID2;ZBTB39;ZNF280C;ZNF771;VAX2;AEBP2;HOXD12;THAP9;ZNF703;ZNF18;TCF24;FOXK2;ZNF326;BCL11A;PATZ1;DLX1;SIX4;TBPL1;FEZF1;POU6F2;ZNF398;ZIC2;PRDM13;CEBPG;TIGD1;TIGD3;TFCP2;MYNN;E2F6;DLX2;ZNF343;PAX6;CBX2;MAZ;ZNF121;ZNF594;SAFB;…
FOXB1_HUMAN.H11MO.0.D	hypomethylation	FOXE1		FOXE1;FOXK2;FOXH1		SOX2;OTX1;KLF5;ZFP64;TP63;GRHL2;TFAP4;DMRT2;ZNF74;MTERF1;ZC3H8;ZNF556;ZNF77;TET3;NFE2L2;GTF2IRD1;ZNF639;E2F7;DLX6;ZNF3;FOXE1;SOX21;DLX5;ZNF774;AEBP2;ZNF326;DMRT3;ZBTB7C;ZNF703;ARID2;ZBTB33;SOX12;SIX4;TERF1;ZNF280C;ZNF771;HOXD12;TBPL1;MYNN;VAX2;FOXK2;ZIC2;SIX1;CEBPG;DLX1;ZNF398;PATZ1;FEZF1;THAP9;DLX2;POU6F2;ZNF786;BCL11A;CEBPZ;CBX2;TFCP2;E2F6;ZBTB39;ZNF131;MYCL;ZNF18;PITX1;MTERF3;TIGD5;TIGD1;SAFB;…
FUBP1_HUMAN.H11MO.0.D	hypomethylation					SOX2;ZFP64;OTX1;KLF5;TP63;DMRT2;TFAP4;GRHL2;MTERF1;ZC3H8;TET3;NFE2L2;ZNF77;DLX6;ZNF74;FOXE1;E2F7;ZBTB7C;ZNF639;SOX21;ZNF556;DLX5;ZNF3;ZBTB33;SOX12;DMRT3;HOXD12;ARID2;ZNF280C;GTF2IRD1;ZNF398;VAX2;SIX4;ZNF703;ZNF774;FOXK2;ZNF326;DLX1;ZNF771;TERF1;TBPL1;TFCP2;ZNF18;FEZF1;MYNN;POU6F2;AEBP2;ZBTB39;BCL11A;CEBPG;ZNF343;CEBPZ;CBX2;THAP9;ZIC2;TIGD1;ZNF830;E2F6;TIGD3;PRDM13;ZNF786;DLX2;PLAGL2;GRHL3;MYCL;ZN…
SOX10_HUMAN.H11MO.0.B	hypomethylation	SOX2		SOX2;SOX21;SOX12;SOX6		SOX2;KLF5;ZFP64;OTX1;TP63;DLX6;DMRT2;ZNF77;TET3;E2F7;ZBTB7C;DLX5;ZC3H8;FOXE1;TFAP4;MTERF1;GRHL2;NFE2L2;ZNF639;ZNF74;SOX21;ZBTB33;ZNF556;ZNF280C;ZNF3;ZNF703;ARID2;GTF2IRD1;ZNF774;DMRT3;SOX12;TIGD1;POU6F2;VAX2;SIX4;HOXD12;TFCP2;DLX1;AEBP2;ZBTB39;ZNF343;FEZF1;MYNN;DLX2;CEBPG;BCL11A;ZNF771;PLAGL2;TERF1;ZIC2;ZNF18;ZNF326;PRDM13;FOXK2;ZIC5;E2F6;ZNF398;CEBPZ;ZNF462;PATZ1;DMRT1;CBX2;ZNF594;TBPL1;MYCL;NEU…
CEBPA_HUMAN.H11MO.0.A	hypomethylation	CEBPG	CEBPG	CEBPG	CEBPG	SOX2;TP63;ZFP64;OTX1;KLF5;TFAP4;ZNF74;TET3;ZC3H8;DMRT2;GRHL2;ZNF77;E2F7;DLX6;MTERF1;ZNF639;ZNF556;ZNF3;ZBTB7C;FOXE1;DLX5;GTF2IRD1;NFE2L2;ZNF703;AEBP2;ZIC2;ZBTB33;ZNF398;SOX21;ARID2;DLX1;ZNF280C;DMRT3;TBPL1;CBX2;TERF1;THAP9;POU6F2;ZNF774;SOX12;HOXD12;DLX2;CEBPG;BCL11A;SIX4;ZIC5;ZNF326;ZNF786;TFCP2;NRF1;LIN54;FEZF1;ZBTB39;ZNF771;FOXK2;VAX2;ZSCAN25;ZNF830;TIGD3;MAZ;GRHL3;CEBPZ;MYNN;NPAS1;ZNF18;PLAGL…
NFAC1_HUMAN.H11MO.1.B	hypomethylation					SOX2;OTX1;ZFP64;TP63;KLF5;TFAP4;TET3;DMRT2;ZNF74;GRHL2;ZNF77;ZC3H8;DLX6;MTERF1;ZNF3;ZNF639;FOXE1;E2F7;NFE2L2;SOX12;ZNF556;ZBTB7C;GTF2IRD1;SOX21;DLX5;ZBTB33;DMRT3;ZNF280C;ZNF774;ARID2;BCL11A;ZNF703;SIX4;ZNF326;AEBP2;VAX2;CBX2;ZNF398;POU6F2;FOXK2;MYNN;HOXD12;ZIC2;TERF1;ZBTB39;DLX1;TBPL1;ZNF771;ZNF18;ZNF343;CEBPG;E2F6;CEBPZ;TFCP2;PATZ1;DLX2;ZIC5;TIGD1;THAP9;ZNF786;FEZF1;SIX1;ZNF830;PRDM13;PAX6;TCF24…
HOMEZ_HUMAN.H11MO.0.D	hypomethylation					SOX2;OTX1;ZFP64;TP63;ZNF74;KLF5;DMRT2;ZNF77;TET3;ZC3H8;GRHL2;MTERF1;DLX6;ZNF556;GTF2IRD1;E2F7;SOX12;ZNF3;ZNF639;NFE2L2;DLX5;FOXE1;ZNF703;TFAP4;SOX21;DMRT3;ZNF774;ZBTB7C;SIX4;FOXK2;ZNF786;VAX2;ARID2;ZNF398;HOXD12;AEBP2;ZNF280C;ZNF326;TBPL1;ZIC2;TERF1;DLX1;SIX1;PATZ1;E2F6;ZNF343;ZNF771;ZBTB33;POU6F2;TIGD1;DLX2;CEBPG;FEZF1;MYNN;HOXD11;ZIC5;TFCP2;PRDM13;CBX2;DMRT1;CEBPZ;BCL11A;ZBTB39;ZNF18;TIGD5;ZNF8…
PO2F1_HUMAN.H11MO.0.C	hypomethylation	HOXD12		HOXD12;POU6F2		SOX2;OTX1;TP63;ZFP64;KLF5;GRHL2;TFAP4;DMRT2;E2F7;ZC3H8;DLX6;TET3;MTERF1;ZNF77;FOXE1;ZNF74;ZNF556;ARID2;ZBTB33;DLX5;ZNF639;ZNF3;NFE2L2;SOX21;SIX4;AEBP2;ZBTB7C;ZNF326;DMRT3;VAX2;GTF2IRD1;ZBTB39;ZNF280C;ZNF774;DLX1;ZNF703;HOXD12;TERF1;CEBPG;TFCP2;MYNN;ZIC2;ZNF771;TBPL1;SOX12;POU6F2;ZNF398;ZNF18;THAP9;BCL11A;TIGD1;SIX1;FEZF1;FOXK2;DLX2;CEBPZ;ZNF558;ZNF131;PATZ1;CBX2;ZNF343;ZNF830;PRDM13;PAX6;MYCL;TCF…
ZN333_HUMAN.H11MO.0.D	hypomethylation	ZFP64		ZFP64;ZNF77;ZNF3;ZBTB7C;ZNF774;ZNF280C;ZIC2;ZNF398;MYNN;ZNF771;ZIC5;ZNF18;FEZF1;ZNF777;ZNF343;PLAGL2		ZFP64;SOX2;OTX1;TP63;TFAP4;KLF5;ZNF74;GRHL2;ZNF77;GTF2IRD1;DMRT2;ZNF556;TET3;E2F7;ZC3H8;DLX6;ZNF639;MTERF1;NFE2L2;ZNF3;FOXE1;DLX5;SOX21;SOX12;ZNF703;DMRT3;ZBTB7C;DLX1;VAX2;ZNF774;HOXD12;POU6F2;TERF1;DLX2;ARID2;CEBPG;ZNF280C;ZIC2;SOX15;ZNF326;ZNF398;SIX4;CBX2;ZNF786;MYNN;CEBPZ;ZBTB33;FOXK2;TIGD5;BCL11A;ZNF771;E2F6;PATZ1;FOXH1;SIX1;CENPA;MTERF3;AEBP2;ZIC5;TBPL1;ZNF18;TFCP2;ZNF131;SOHLH1;HOXD11;PAX6…
FOXP3_HUMAN.H11MO.0.D	hypomethylation	FOXE1		FOXE1;FOXK2;FOXD1		SOX2;TP63;KLF5;OTX1;ZFP64;ZC3H8;MTERF1;DMRT2;TFAP4;DLX6;TET3;FOXE1;GRHL2;NFE2L2;ZNF74;ZNF77;E2F7;ZNF556;ZNF639;SOX21;SOX12;DLX5;ZNF280C;ZBTB7C;CEBPG;AEBP2;GTF2IRD1;ZNF3;ZBTB33;DMRT3;ZNF703;HOXD12;ZNF774;SIX4;ZNF343;ARID2;ZIC2;ZNF326;FOXK2;FEZF1;ZNF398;TERF1;POU6F2;CEBPZ;DLX1;ZNF18;MYNN;PLAGL2;TBPL1;VAX2;PRDM13;ZIC5;ZNF771;NKRF;TIGD1;CBX2;SOHLH1;TFCP2;ZNF786;GRHL3;DLX2;AHCTF1;BCL11A;E2F6;ZBTB39;TI…
IRF5_HUMAN.H11MO.0.D	hypomethylation					SOX2;OTX1;ZFP64;TP63;KLF5;DMRT2;DLX6;ZC3H8;TFAP4;ZNF77;MTERF1;ZNF74;E2F7;FOXE1;TET3;GRHL2;ZNF556;DLX5;ZNF639;NFE2L2;ZNF3;ZBTB33;ZBTB7C;SOX21;SOX12;ZNF280C;ARID2;DMRT3;ZNF326;HOXD12;VAX2;ZNF774;POU6F2;BCL11A;ZBTB39;ZNF398;AEBP2;ZNF703;DLX1;SIX4;ZNF18;TERF1;ZNF343;GTF2IRD1;FOXK2;FEZF1;MYNN;TBPL1;ZNF771;TIGD1;CEBPG;TFCP2;PRDM13;ZIC2;THAP9;TCF24;ZNF594;PLAGL2;CEBPZ;MYCL;ZNF558;DLX2;ZIC5;SOHLH1;ZNF462…
HMBX1_HUMAN.H11MO.0.D	hypomethylation	HOXD12		HOXD12;POU6F2		SOX2;TP63;KLF5;ZFP64;OTX1;ZNF74;TFAP4;ZC3H8;GRHL2;ZNF77;DMRT2;ZNF556;MTERF1;NFE2L2;ZNF639;TET3;E2F7;GTF2IRD1;ZIC2;DLX6;AEBP2;SOX21;TBPL1;FOXE1;ZNF3;SOX12;ZNF774;ZBTB7C;ZNF280C;ZNF703;DMRT3;DLX5;SIX4;THAP9;ZNF771;ARID2;ZBTB33;HOXD12;TERF1;VAX2;ZNF326;ZNF398;ZNF18;POU6F2;CEBPZ;MYNN;FEZF1;CEBPG;FOXK2;ZIC5;CENPA;E2F6;BCL11A;DLX1;NKRF;ZNF786;ZNF777;TFCP2;SIX1;ZNF343;ZNF558;TIGD3;DLX2;PATZ1;ZNF57;NRF1;…
ZN394_HUMAN.H11MO.1.D	hypomethylation	ZFP64	ZFP64	ZFP64;ZIC2;MYNN;ZNF18;FEZF1	ZFP64;MYNN;ZNF18	SOX2;OTX1;ZFP64;TFAP4;TP63;KLF5;GRHL2;ZNF74;ZNF77;DMRT2;ZNF556;GTF2IRD1;TET3;ZC3H8;NFE2L2;E2F7;DLX6;MTERF1;DLX5;ZNF639;FOXE1;ZNF703;SOX21;ZBTB7C;DMRT3;ZNF3;TERF1;ARID2;SOX12;ZIC2;ZBTB33;ZNF774;HOXD12;ZNF326;DLX1;SIX4;VAX2;POU6F2;THAP9;AEBP2;DLX2;TBPL1;ZNF280C;FOXK2;ZNF398;CEBPG;BCL11A;MYNN;ZNF771;SOX15;ZNF786;ZNF18;ZNF131;TFCP2;FOXH1;SIX1;FEZF1;TIGD5;CEBPZ;ZIC5;PATZ1;NKRF;TIGD3;SAFB;NRF1;SOHLH1;H…
FOXJ3_HUMAN.H11MO.0.A	hypomethylation	FOXE1		FOXE1;FOXK2		SOX2;OTX1;TP63;KLF5;ZFP64;ZNF77;GRHL2;DMRT2;ZNF556;E2F7;MTERF1;TET3;DLX6;DLX5;TFAP4;FOXE1;ZC3H8;ZNF74;SOX21;ARID2;ZNF639;NFE2L2;ZBTB7C;ZNF3;ZBTB33;HOXD12;ZNF326;DMRT3;GTF2IRD1;ZNF398;ZBTB39;DLX1;TERF1;VAX2;TBPL1;SIX4;ZNF280C;FEZF1;POU6F2;ZNF703;ZNF774;TFCP2;DLX2;ZIC2;MYNN;ZNF558;AEBP2;FOXK2;SOX12;CEBPG;ZNF771;THAP9;ZNF18;MYCL;PRDM13;ZNF343;TCF24;BCL11A;ZNF57;SAFB;PAX6;ZNF131;SIX1;PATZ1;ZNF786;TIG…
SOX10_HUMAN.H11MO.1.A	hypomethylation	SOX2		SOX2;SOX21;SOX12;SOX6		SOX2;OTX1;TP63;KLF5;ZFP64;ZNF77;TET3;DLX6;GRHL2;ZNF74;DMRT2;ZC3H8;TFAP4;E2F7;MTERF1;FOXE1;ZNF639;DLX5;NFE2L2;ZNF3;ZBTB7C;ZBTB33;ZNF556;SOX21;SOX12;ZNF280C;GTF2IRD1;ARID2;DMRT3;ZNF774;ZNF398;ZBTB39;DLX1;MYNN;BCL11A;ZNF703;POU6F2;ZIC2;ZNF326;HOXD12;DLX2;VAX2;ZNF343;AEBP2;SIX4;CEBPG;TBPL1;FOXK2;TERF1;ZNF786;FEZF1;ZNF18;PLAGL2;CBX2;ZNF558;SOHLH1;ZIC5;TFCP2;E2F6;CEBPZ;THAP9;PRDM13;ZNF771;MYCL;TIGD1;ZS…
BPTF_HUMAN.H11MO.0.D	hypomethylation					SOX2;TP63;OTX1;KLF5;ZFP64;ZNF77;GRHL2;DLX6;TFAP4;ZNF74;DMRT2;E2F7;ZNF639;DLX5;ZC3H8;ZNF556;TET3;MTERF1;FOXE1;NFE2L2;ZNF3;ARID2;ZBTB33;ZBTB7C;GTF2IRD1;SOX21;ZNF774;POU6F2;ZIC2;TBPL1;AEBP2;BCL11A;HOXD12;DMRT3;MYNN;ZNF703;ZNF280C;TERF1;ZNF326;DLX1;VAX2;SIX4;CEBPG;ZIC5;ZBTB39;FOXK2;THAP9;ZNF398;SOX12;DLX2;TFCP2;PAX6;FEZF1;ZNF771;TIGD1;SOHLH1;ZNF18;ZNF594;AHCTF1;CBX2;HOXD11;ZNF558;PRDM13;PLAGL2;TCF24;…
FOXJ2_HUMAN.H11MO.0.C	hypomethylation	FOXE1		FOXE1;FOXK2;FOXH1		SOX2;ZFP64;OTX1;TP63;KLF5;GRHL2;DMRT2;ZNF74;NFE2L2;ZNF77;TET3;E2F7;DLX6;DLX5;TFAP4;ZNF556;MTERF1;ZNF639;FOXE1;ZC3H8;SOX21;ARID2;ZBTB7C;GTF2IRD1;HOXD12;DMRT3;VAX2;DLX1;ZBTB33;SIX4;ZNF3;ZNF703;SOX12;FOXK2;AEBP2;TBPL1;ZNF774;ZNF326;DLX2;TERF1;ZNF280C;ZNF398;ZNF771;POU6F2;ZIC2;MYNN;FEZF1;THAP9;ZBTB39;BCL11A;CEBPG;TFCP2;PATZ1;SIX1;MYCL;ZNF343;ZNF786;RAG1;TIGD3;ZNF18;ZNF57;ZNF558;PRDM13;PAX6;SAFB;DMRT1…
SOX3_HUMAN.H11MO.0.B	hypomethylation	SOX2	SOX2	SOX2;SOX21;SOX12;SOX15	SOX2;SOX21	SOX2;ZFP64;TP63;OTX1;KLF5;TFAP4;DLX6;ZNF77;DMRT2;ZNF639;TET3;E2F7;FOXE1;GRHL2;ZNF556;DLX5;ZNF3;MTERF1;NFE2L2;ZNF74;ZC3H8;SOX21;ZNF280C;ZNF703;POU6F2;SOX12;GTF2IRD1;ZBTB33;ZBTB7C;ZNF774;HOXD12;DMRT3;DLX1;CEBPG;ARID2;ZIC2;MYNN;VAX2;ZNF326;AEBP2;BCL11A;ZBTB39;ZNF398;CBX2;TBPL1;TFCP2;DLX2;ZNF343;TERF1;PAX6;FEZF1;FOXK2;ZIC5;ZNF18;TIGD1;TIGD3;SIX4;SAFB;ZNF771;NRF1;THAP9;PLAGL2;CEBPZ;PRDM13;ZNF786;ZNF68…
TBP_HUMAN.H11MO.0.A	hypomethylation	TBPL1		TBPL1		SOX2;ZFP64;OTX1;TP63;KLF5;ZNF77;MTERF1;TFAP4;DLX6;TET3;DMRT2;GRHL2;ZNF74;ZC3H8;FOXE1;ZNF3;ZNF556;ZNF639;E2F7;DLX5;ZBTB33;ZBTB7C;NFE2L2;SOX21;ARID2;AEBP2;ZNF280C;GTF2IRD1;SOX12;ZNF398;SIX4;TFCP2;MYNN;POU6F2;ZBTB39;DMRT3;DLX1;ZNF703;ZIC2;TBPL1;ZNF774;HOXD12;DLX2;BCL11A;FEZF1;CEBPG;ZNF18;ZNF326;VAX2;ZNF786;ZNF343;ZSCAN25;ZNF771;CBX2;TERF1;SIX1;FOXK2;NRF1;THAP9;PRDM13;CEBPZ;ZIC5;ZNF131;ZNF777;ZNF558;…
FOXC2_HUMAN.H11MO.0.D	hypomethylation	FOXE1		FOXE1;FOXK2		SOX2;OTX1;KLF5;TP63;ZFP64;TFAP4;GRHL2;DMRT2;TET3;NFE2L2;ZNF77;ZC3H8;DLX6;MTERF1;E2F7;FOXE1;ZNF556;ZNF639;ZNF3;ZNF74;DLX5;ZBTB7C;SOX12;ZBTB33;SOX21;GTF2IRD1;ZNF280C;ZNF703;ARID2;ZNF774;DMRT3;POU6F2;ZNF326;ZNF398;HOXD12;AEBP2;DLX1;TERF1;CEBPG;BCL11A;SIX4;CBX2;TFCP2;ZNF786;MYNN;ZIC2;VAX2;MYCL;ZNF18;FOXK2;ZBTB39;DLX2;ZNF343;TIGD1;TBPL1;FEZF1;PLAGL2;GRHL3;ZNF771;ZSCAN25;ZIC5;CEBPZ;SOHLH1;THAP9;TIGD5;P…
FOXA1_HUMAN.H11MO.0.A	hypomethylation	FOXE1		FOXE1;FOXK2		SOX2;OTX1;TP63;KLF5;ZFP64;ZNF74;DMRT2;TFAP4;ZNF77;GRHL2;TET3;MTERF1;DLX6;ZC3H8;DLX5;ZNF556;ZNF3;FOXE1;NFE2L2;E2F7;SOX12;SOX21;ZNF774;ZNF639;DMRT3;GTF2IRD1;ARID2;ZBTB33;ZBTB7C;ZNF703;VAX2;SIX4;TERF1;ZNF280C;HOXD12;ZNF398;ZNF771;FOXK2;AEBP2;DLX1;PATZ1;ZBTB39;ZNF326;THAP9;FEZF1;TBPL1;CEBPG;ZIC2;TFCP2;TIGD3;TCF24;DLX2;CBX2;ZNF18;MYCL;E2F6;BCL11A;POU6F2;TIGD1;PRDM13;MYNN;ZNF786;ZNF343;SIX1;ZNF830;CEBP…
ANDR_HUMAN.H11MO.0.A	hypomethylation					SOX2;OTX1;KLF5;TP63;ZFP64;ZNF77;TFAP4;GRHL2;ZNF74;ZC3H8;DMRT2;MTERF1;ZNF556;NFE2L2;TET3;DLX6;FOXE1;SOX21;E2F7;DLX5;GTF2IRD1;ZNF639;ZNF3;ZBTB7C;ZNF774;ZBTB33;SOX12;ZNF280C;ZIC2;DMRT3;TBPL1;AEBP2;VAX2;POU6F2;ZNF18;ZNF326;SIX4;FOXK2;TERF1;ZNF771;BCL11A;ZNF703;DLX1;ARID2;ZIC5;ZNF398;MYNN;HOXD12;THAP9;FEZF1;PATZ1;CEBPG;MYCL;DLX2;TFCP2;FOXH1;SAFB;CBX2;TIGD5;ZBTB39;NKRF;SIX1;TIGD3;TIGD1;CEBPZ;ZNF786;PAX…
FOXM1_HUMAN.H11MO.0.A	hypomethylation	FOXE1		FOXE1;FOXK2;FOXH1		SOX2;OTX1;TP63;KLF5;ZFP64;GRHL2;ZC3H8;ZNF77;DMRT2;TFAP4;ZNF556;ZNF74;TET3;FOXE1;MTERF1;DLX6;E2F7;NFE2L2;SOX21;ZBTB33;ZNF639;DLX5;GTF2IRD1;ARID2;ZNF280C;ZNF774;ZBTB39;ZNF3;ZBTB7C;ZNF326;SOX12;AEBP2;TBPL1;DMRT3;DLX1;ZNF771;ZIC2;TERF1;FOXK2;SIX4;HOXD12;ZNF18;ZNF703;TFCP2;TCF24;TIGD1;THAP9;VAX2;ZNF398;DLX2;TIGD3;FEZF1;PATZ1;MYCL;POU6F2;BCL11A;MYNN;ZNF558;CEBPG;ZNF830;NRF1;CBX2;ZNF343;ZIC5;ZNF786;NPAS…
OLIG1_HUMAN.H11MO.0.D	hypomethylation					ZFP64;SOX2;TP63;OTX1;ZNF74;KLF5;GRHL2;DLX6;TFAP4;MTERF1;ZNF77;TET3;ZNF639;E2F7;DLX5;DMRT2;ZNF556;GTF2IRD1;ZC3H8;ZNF3;ZNF703;AEBP2;FOXE1;HOXD12;NFE2L2;SOX12;VAX2;SOX21;ZBTB7C;SIX4;DLX1;TERF1;ARID2;MYNN;DLX2;ZIC2;DMRT3;CBX2;POU6F2;ZNF774;CEBPG;ZNF343;SIX1;ZNF326;ZIC5;FOXK2;PATZ1;ZNF771;HOXD11;ZNF786;TBPL1;ZNF280C;ZBTB39;ZBTB33;CEBPZ;ZNF398;TIGD1;FEZF1;BCL11A;E2F6;PRDM13;PAX6;TIGD5;SOX15;ZNF623;EVX2…
MAFK_HUMAN.H11MO.1.A	hypomethylation					SOX2;TP63;ZFP64;KLF5;OTX1;GRHL2;TFAP4;ZNF77;TET3;ZNF74;GTF2IRD1;ZC3H8;DMRT2;E2F7;DLX6;ZBTB7C;ZNF639;NFE2L2;ZNF3;MTERF1;ZNF280C;FOXE1;ZNF556;DLX5;ZNF774;ZBTB33;ZIC2;POU6F2;SOX12;ZNF703;AEBP2;SOX21;ZNF398;DMRT3;CEBPG;ZNF786;ZNF326;TBPL1;CBX2;BCL11A;MYNN;CEBPZ;ARID2;AHCTF1;HOXD12;DLX1;FOXK2;ZIC5;SIX4;TERF1;TIGD1;TIGD5;VAX2;ZSCAN25;ZNF830;ZNF343;ZBTB39;TFCP2;SOX15;E2F6;HOXD11;NRF1;CENPA;ZNF687;TFAP2C…
IRX3_HUMAN.H11MO.0.D	hypomethylation					SOX2;OTX1;TP63;GRHL2;KLF5;ZFP64;ZNF74;TFAP4;ZNF77;ZC3H8;MTERF1;DMRT2;TET3;GTF2IRD1;ZNF3;DLX6;ZNF556;ZNF774;E2F7;NFE2L2;ZNF639;POU6F2;FOXE1;DLX5;AEBP2;ZNF703;MYNN;ZBTB7C;ZIC2;ZNF280C;ZNF326;ZNF771;TERF1;ZBTB33;DMRT3;SIX4;TIGD1;SOX21;SOX12;HOXD12;ARID2;VAX2;CEBPG;TBPL1;CEBPZ;BCL11A;ZIC5;DLX1;CBX2;E2F6;TFCP2;ZNF398;HOXD11;ZBTB39;ZNF343;FOXK2;RAG1;THAP9;SIX1;ZNF830;TCF24;ZNF786;PATZ1;PAX6;DLX2;HOXA10…
SOX9_HUMAN.H11MO.0.B	hypomethylation	SOX2		SOX2;SOX12;SOX21		SOX2;ZFP64;OTX1;TP63;ZNF74;KLF5;ZNF77;TFAP4;GRHL2;ZC3H8;MTERF1;DLX6;ZNF556;DMRT2;ZNF639;TET3;E2F7;SOX12;DLX5;NFE2L2;ZNF3;FOXE1;SOX21;GTF2IRD1;ZBTB7C;HOXD12;AEBP2;ZIC2;ZBTB33;ZNF703;ARID2;DLX1;TBPL1;VAX2;ZNF398;TERF1;ZNF280C;SIX4;ZNF343;THAP9;DLX2;ZNF774;PATZ1;TIGD1;DMRT3;ZNF326;ZNF18;BCL11A;MYNN;POU6F2;ZIC5;FOXK2;CEBPZ;ZBTB39;AHCTF1;CEBPG;ZNF771;ZNF558;FEZF1;CBX2;TIGD5;ZNF786;E2F6;NKRF;PLAGL2;PRD…
PO5F1_HUMAN.H11MO.0.A	hypomethylation	HOXD12		HOXD12;POU6F2		SOX2;OTX1;ZFP64;TP63;KLF5;TFAP4;DMRT2;ZNF77;E2F7;GRHL2;ZC3H8;TET3;MTERF1;ZNF556;DLX6;FOXE1;ZNF74;ZNF639;SOX21;ZNF3;ZBTB7C;NFE2L2;DLX5;ZBTB33;ZNF280C;DMRT3;SOX12;GTF2IRD1;ARID2;AEBP2;ZNF398;ZNF703;HOXD12;ZNF326;ZNF18;ZBTB39;SIX4;ZNF774;TBPL1;FOXK2;CEBPG;TERF1;TFCP2;VAX2;BCL11A;DLX1;MYNN;ZIC2;FEZF1;POU6F2;THAP9;ZNF771;TIGD1;CBX2;ZNF558;ZNF343;NRF1;ZNF786;CEBPZ;TIGD3;NKRF;PLAGL2;PRDM13;E2F6;SIX1;DLX…
SOX9_HUMAN.H11MO.1.B	hypomethylation	SOX2		SOX2;SOX21;SOX12;SOX15		SOX2;TP63;KLF5;ZFP64;OTX1;TFAP4;DMRT2;ZNF77;ZC3H8;E2F7;GRHL2;MTERF1;TET3;FOXE1;DLX6;ZNF556;ZNF74;ZBTB33;ZNF639;SOX21;NFE2L2;ZNF3;ZBTB7C;DLX5;ZNF398;ZNF280C;GTF2IRD1;ARID2;DMRT3;ZNF326;AEBP2;SIX4;FEZF1;TFCP2;ZIC2;SOX12;TBPL1;CEBPG;MYNN;ZBTB39;VAX2;NRF1;HOXD12;ZNF786;ZNF774;DLX1;ZNF703;ZNF771;TERF1;ZNF18;FOXK2;CBX2;POU6F2;CEBPZ;TIGD3;PRDM13;MYCL;ZIC5;ZNF131;ZNF343;THAP9;DLX2;SOX15;BCL11A;MAZ;ZNF777…
NKX62_HUMAN.H11MO.0.D	hypomethylation	DLX6		DLX6;DLX5;DLX1;DLX2;VAX2		SOX2;OTX1;ZFP64;TP63;KLF5;DMRT2;GRHL2;ZNF77;E2F7;DLX6;ZNF639;MTERF1;DLX5;TFAP4;ZNF556;TET3;FOXE1;ZNF3;ZNF74;ARID2;ZBTB7C;ZC3H8;SOX21;NFE2L2;GTF2IRD1;TERF1;DMRT3;ZNF774;HOXD12;ZNF326;ZNF703;FOXK2;DLX1;SOX12;ZBTB33;AEBP2;DLX2;FEZF1;ZNF398;TBPL1;MYNN;POU6F2;SIX4;VAX2;BCL11A;ZIC2;ZBTB39;ZNF771;PAX6;THAP9;PATZ1;CEBPG;ZNF280C;CBX2;PRDM13;TFCP2;TCF24;DMRT1;SOHLH1;ZNF786;PLAGL2;ZIC5;SIX1;ZNF18;ZNF623;ZNF…
OTX1_HUMAN.H11MO.0.D	hypomethylation	OTX1	OTX1	OTX1;OTX2	OTX1;OTX2	SOX2;OTX1;KLF5;ZFP64;TP63;DMRT2;GRHL2;MTERF1;E2F7;TFAP4;ZC3H8;ZNF77;ZNF74;ZNF556;DLX6;NFE2L2;ZBTB7C;TET3;ZNF3;SOX21;FOXE1;ZBTB33;DLX5;SIX4;ZNF639;ARID2;DMRT3;AEBP2;ZNF774;ZNF280C;HOXD12;ZNF703;THAP9;ZNF326;SOX12;GTF2IRD1;ZBTB39;ZNF771;TERF1;FEZF1;ZIC2;FOXK2;DLX1;VAX2;ZNF398;CEBPG;TBPL1;SIX1;ZNF18;POU6F2;PATZ1;TFCP2;ZNF131;MYCL;MYNN;NKRF;ZNF558;BCL11A;LIN54;TIGD1;PLAGL2;DLX2;PRDM13;ZNF343;TIGD3;CE…
BATF_HUMAN.H11MO.0.A	hypomethylation					SOX2;TP63;OTX1;KLF5;ZFP64;ZNF74;GRHL2;ZNF77;TFAP4;ZC3H8;GTF2IRD1;E2F7;ZNF556;TET3;AEBP2;DMRT2;DLX6;MTERF1;ZNF639;ZNF3;ZIC2;NFE2L2;ZNF774;FOXE1;ARID2;MYNN;ZNF326;VAX2;SOX21;CEBPG;POU6F2;SIX4;HOXD12;ZNF280C;ZBTB33;TBPL1;DLX5;ZNF771;SOX12;TERF1;SAFB;ZBTB39;ZBTB7C;ZNF703;ZIC5;PAX6;ZNF558;DLX1;DLX2;SIX1;DMRT3;ZNF343;AHCTF1;RAG1;ZNF594;CBX2;SIM2;E2F6;TFCP2;TIGD1;ZNF398;FOXK2;HOXD11;ZNF786;ZNF57;DDIT3;T…
BARH2_HUMAN.H11MO.0.D	hypomethylation	DLX6		DLX6;DLX5;VAX2;DLX1;DLX2		SOX2;TP63;OTX1;ZFP64;TFAP4;GRHL2;KLF5;TET3;DMRT2;DLX6;ZNF77;ZNF74;E2F7;FOXE1;MTERF1;ZC3H8;ZNF639;DLX5;ZNF556;ZNF3;SOX21;SOX12;GTF2IRD1;NFE2L2;DMRT3;AEBP2;HOXD12;ZBTB7C;ZNF774;ZNF703;FOXK2;ZNF326;SIX4;VAX2;ZIC2;ZNF771;TERF1;MYNN;DLX1;ZNF280C;ARID2;ZBTB33;CEBPG;ZNF18;BCL11A;DLX2;ZBTB39;POU6F2;PATZ1;MTERF3;ZNF343;TBPL1;FEZF1;TIGD5;THAP9;CBX2;HOXD11;ZIC5;ZNF558;TIGD3;SIX1;E2F6;TCF24;ZNF398;ZNF786;PLA…
HXC10_HUMAN.H11MO.0.D	hypomethylation	HOXD12	HOXD12	HOXD12;POU6F2;HOXD11;EVX2	HOXD12;HOXD11	SOX2;TP63;ZFP64;OTX1;KLF5;DLX6;DMRT2;TFAP4;ZNF74;FOXE1;MTERF1;TET3;ZNF639;E2F7;DLX5;ZNF77;ZC3H8;GRHL2;ZNF556;NFE2L2;SOX21;ZNF3;HOXD12;ZBTB7C;AEBP2;ARID2;SOX12;DMRT3;ZBTB33;CEBPG;SIX4;ZNF703;GTF2IRD1;ZNF280C;VAX2;FEZF1;DLX1;ZNF774;FOXK2;ZNF398;MYNN;ZIC2;DLX2;POU6F2;ZNF771;ZNF18;TBPL1;SIX1;ZNF343;ZNF326;BCL11A;TFCP2;CEBPZ;ZNF786;ZBTB39;PLAGL2;TERF1;SAFB;THAP9;PRDM13;GRHL3;ZIC5;TIGD5;HOXD11;SOHLH1;E…
P53_HUMAN.H11MO.1.A	hypomethylation	TP63		TP63		TP63;ZFP64;SOX2;OTX1;TFAP4;KLF5;ZNF74;GRHL2;DMRT2;ZC3H8;TET3;DLX6;ZNF77;ZNF639;NFE2L2;FOXE1;POU6F2;ZNF774;GTF2IRD1;ZBTB33;DLX5;E2F7;MTERF1;ZNF703;ZNF3;MYNN;SOX12;ZBTB7C;ZNF280C;ZNF556;DLX1;ZIC2;BCL11A;ZNF771;THAP9;DMRT3;DLX2;AEBP2;SOX21;ZNF398;ARID2;TIGD1;TIGD5;HOXD12;ZIC5;CEBPG;CBX2;TERF1;TBPL1;ZNF18;ZNF786;HOXD11;ZSCAN25;CEBPZ;GRHL1;ZBTB39;VAX2;PAX6;ZNF326;SIX4;DMRT1;E2F6;FOXK2;SOX6;ZNF343;FEZF…
DLX2_HUMAN.H11MO.0.D	hypomethylation	DLX6	DLX6	DLX6;DLX5;DLX1;DLX2;VAX2	DLX6;DLX5;DLX1;DLX2	OTX1;SOX2;ZFP64;TP63;KLF5;TFAP4;MTERF1;DLX6;ZNF556;ZNF74;ZNF77;ZC3H8;DMRT2;GRHL2;ZNF639;TET3;DLX5;NFE2L2;FOXE1;SOX12;ZNF703;GTF2IRD1;SOX21;ZNF3;DLX1;AEBP2;E2F7;HOXD12;DMRT3;POU6F2;DLX2;VAX2;ZIC2;ZBTB7C;FEZF1;SIX4;TERF1;ARID2;ZNF18;ZIC5;BCL11A;FOXK2;ZNF786;ZNF326;ZNF343;MYNN;FOXH1;HOXD11;PRDM13;ZNF398;PATZ1;ZNF774;PLAGL2;TBPL1;TIGD5;TFCP2;ZNF280C;TCF20;HOXA11;ZNF131;TCF24;CEBPG;ZNF771;CBX2;SIX1;CE…
DMRT1_HUMAN.H11MO.0.D	hypomethylation	DMRT2	DMRT1	DMRT2;DMRT3;DMRT1	DMRT1	SOX2;OTX1;ZFP64;TP63;ZNF74;KLF5;TFAP4;DMRT2;GRHL2;TET3;DLX6;E2F7;ZNF77;MTERF1;SOX12;ZNF639;ZNF556;ZC3H8;DLX5;FOXE1;NFE2L2;ZNF3;GTF2IRD1;ZBTB7C;ARID2;SOX21;DMRT3;ZBTB33;ZNF326;POU6F2;ZNF774;PATZ1;ZNF703;ZNF280C;SIX4;CEBPG;ZBTB39;DLX1;THAP9;VAX2;BCL11A;TBPL1;HOXD12;ZNF343;TERF1;DLX2;MYNN;ZIC2;TFCP2;PAX6;FOXK2;ZNF771;CEBPZ;ZNF786;TIGD5;CBX2;E2F6;PRDM13;ZNF398;TIGD1;AEBP2;SAFB;ZNF18;FEZF1;MYCL;TCF20;…
PO6F1_HUMAN.H11MO.0.D	hypomethylation	HOXD12	POU6F2	HOXD12;POU6F2;HOXD11	POU6F2	SOX2;TP63;OTX1;ZFP64;KLF5;DLX6;ZC3H8;DMRT2;MTERF1;ZNF74;FOXE1;TET3;GRHL2;ZNF77;E2F7;NFE2L2;DLX5;ZNF3;TFAP4;ZNF639;ZBTB7C;ZNF556;SOX12;SOX21;ZBTB33;ZNF280C;DMRT3;DLX1;GTF2IRD1;ZNF774;ARID2;ZNF703;HOXD12;DLX2;ZBTB39;MYNN;AEBP2;TIGD1;ZNF398;SIX4;ZNF771;TBPL1;FEZF1;FOXK2;TERF1;BCL11A;VAX2;ZNF18;CEBPG;PRDM13;ZNF326;TFCP2;POU6F2;PLAGL2;ZIC2;ZNF343;THAP9;ZNF57;DMRT1;TIGD3;TCF24;GRHL3;ZNF830;MYCL;E2F6;SO…
DBP_HUMAN.H11MO.0.B	hypomethylation	CEBPG		CEBPG		ZFP64;SOX2;TP63;OTX1;KLF5;ZNF74;TFAP4;ZC3H8;GRHL2;ZNF77;DMRT2;DLX6;MTERF1;TET3;ZNF639;FOXE1;AEBP2;ZNF556;E2F7;NFE2L2;ZNF703;GTF2IRD1;SOX12;ZNF3;DLX5;SIX4;ZNF280C;ZNF774;SOX21;ZNF326;ZBTB7C;HOXD12;POU6F2;DMRT3;CEBPG;ZIC2;CEBPZ;ZBTB33;ZNF343;VAX2;TBPL1;FOXK2;HOXD11;ZNF771;MYNN;ZIC5;ARID2;FEZF1;PRDM13;ZNF786;ZNF18;DLX1;BCL11A;TIGD1;CENPA;TFCP2;E2F6;AHCTF1;PATZ1;KCMF1;NKRF;TCF20;ZNF623;ZNF398;SIX1;TE…
PRDM6_HUMAN.H11MO.0.C	hypomethylation	ZFP64	ZFP64	ZFP64;ZNF18;ZIC2;FEZF1;MYNN	ZFP64;ZNF18;MYNN	SOX2;OTX1;ZFP64;TP63;KLF5;TFAP4;DMRT2;ZNF77;ZC3H8;GRHL2;MTERF1;TET3;ZNF74;ZNF3;DLX6;ZNF556;FOXE1;E2F7;SOX21;SOX12;ZNF639;NFE2L2;DLX5;ZBTB33;ZBTB7C;DMRT3;ZNF280C;GTF2IRD1;ZNF774;ARID2;ZNF18;SIX4;VAX2;TERF1;HOXD12;BCL11A;ZNF703;ZNF771;FOXK2;ZBTB39;TBPL1;ZNF398;AEBP2;CBX2;ZIC2;DLX1;POU6F2;FEZF1;ZNF326;TFCP2;MYNN;THAP9;CEBPG;TCF24;CEBPZ;TIGD3;E2F6;ZNF343;TIGD1;PATZ1;ZIC5;ZSCAN25;ZNF830;PRDM13;NKRF;NR…
MAF_HUMAN.H11MO.1.B	hypomethylation					SOX2;ZFP64;TP63;TFAP4;OTX1;KLF5;GRHL2;ZNF74;ZNF77;DLX6;DMRT2;E2F7;TET3;ZNF639;ZC3H8;NFE2L2;FOXE1;GTF2IRD1;MTERF1;DLX5;ZNF556;ZNF280C;ZBTB33;AEBP2;ZNF703;ZIC2;DLX1;SOX12;ZNF774;SOX21;ZNF3;VAX2;POU6F2;CEBPG;MYNN;ARID2;DMRT3;ZBTB7C;DLX2;HOXD12;BCL11A;ZNF326;CEBPZ;TBPL1;SIX4;CBX2;ZBTB39;ZIC5;ZNF18;ZNF398;ZNF558;PAX6;ZNF343;THAP9;TIGD5;TERF1;PATZ1;NKRF;SAFB;ZNF786;SOX15;FOXK2;TFCP2;HOXD11;ZNF771;AHCTF…
NANOG_HUMAN.H11MO.0.A	hypomethylation	DLX6		DLX6;DLX5;DLX1;VAX2;DLX2		SOX2;ZFP64;OTX1;TP63;KLF5;ZNF77;DMRT2;TET3;ZNF556;E2F7;DLX6;ZC3H8;MTERF1;TFAP4;GRHL2;FOXE1;ZNF639;DLX5;SOX21;ZNF3;ZBTB33;ARID2;ZNF74;NFE2L2;ZBTB7C;HOXD12;ZBTB39;DMRT3;ZIC2;AEBP2;GTF2IRD1;DLX1;TBPL1;ZNF280C;ZNF703;SOX12;SIX4;TERF1;ZNF774;FOXK2;ZNF326;CEBPG;TFCP2;THAP9;ZNF18;POU6F2;MYNN;BCL11A;VAX2;FEZF1;DLX2;PLAGL2;ZNF558;ZNF398;ZNF771;TIGD3;PRDM13;ZIC5;CBX2;ZSCAN25;TIGD1;ZNF343;NPAS1;TCF24;ZNF830…
FOXG1_HUMAN.H11MO.0.D	hypomethylation	FOXE1		FOXE1;FOXK2;FOXH1		SOX2;KLF5;OTX1;TP63;ZFP64;TFAP4;ZNF77;GRHL2;DMRT2;NFE2L2;ZNF556;ZC3H8;ZNF74;MTERF1;E2F7;TET3;DLX6;FOXE1;SOX21;DLX5;ZNF639;ZBTB33;ZNF3;ZBTB7C;GTF2IRD1;DMRT3;ARID2;SOX12;HOXD12;VAX2;SIX4;ZNF326;DLX1;ZNF398;ZNF703;ZNF774;ZNF280C;FOXK2;TERF1;TBPL1;ZIC2;THAP9;MYNN;AEBP2;ZNF771;FEZF1;BCL11A;ZNF18;DLX2;ZBTB39;CEBPG;POU6F2;MYCL;ZNF786;PATZ1;CEBPZ;ZNF558;TIGD5;ZIC5;PLAGL2;TFCP2;SIX1;ZNF343;SAFB;TIGD1;ZNF5…
LBX2_HUMAN.H11MO.0.D	hypomethylation	DLX5		DLX5;DLX6;DLX1;DLX2;VAX2		OTX1;SOX2;ZFP64;TP63;KLF5;ZNF77;TFAP4;GRHL2;DMRT2;MTERF1;ZNF74;TET3;E2F7;DLX5;DLX6;ZNF556;ZNF639;FOXE1;NFE2L2;ZNF3;GTF2IRD1;ZC3H8;DLX1;ZBTB7C;DMRT3;ARID2;ZNF703;HOXD12;SOX21;SIX4;SOX12;ZBTB33;DLX2;TERF1;AEBP2;ZNF326;ZIC2;ZNF774;FEZF1;POU6F2;VAX2;MYNN;ZBTB39;SIX1;ZNF771;PATZ1;ZNF398;PAX6;BCL11A;ZIC5;CEBPG;PRDM13;CBX2;ZNF280C;THAP9;FOXK2;MYCL;CEBPZ;TIGD5;MAZ;TBPL1;SIM2;TIGD1;DMRT1;ZNF57;SOX15;FOXH1…
ZN713_HUMAN.H11MO.0.D	hypomethylation	ZFP64	ZFP64	ZFP64;FEZF1;ZNF18;ZIC2;MYNN	ZFP64;ZNF18;MYNN	SOX2;OTX1;TP63;ZFP64;KLF5;ZNF556;ZC3H8;DMRT2;DLX6;ZNF74;TET3;ZNF77;E2F7;MTERF1;FOXE1;ZNF3;GRHL2;TFAP4;ZNF639;DLX5;SOX21;NFE2L2;DMRT3;SOX12;ZBTB7C;ARID2;ZNF774;ZNF280C;ZBTB39;ZBTB33;VAX2;HOXD12;GTF2IRD1;TBPL1;ZNF398;SIX4;ZNF771;FOXK2;ZNF326;DLX1;TERF1;AEBP2;FEZF1;ZNF703;POU6F2;ZNF18;ZNF343;ZIC2;BCL11A;MYNN;TFCP2;DLX2;PRDM13;TIGD3;CEBPG;THAP9;TCF24;TIGD1;ZNF558;DMRT1;E2F6;ZNF786;ZNF830;ZIC5;PLAGL2;…
ZN502_HUMAN.H11MO.0.C	hypomethylation	ZFP64	ZFP64	ZFP64;ZIC2;ZNF18;FEZF1;MYNN	ZFP64;ZNF18;MYNN	SOX2;OTX1;TP63;KLF5;ZFP64;TET3;ZC3H8;DMRT2;GRHL2;ZNF74;DLX6;TFAP4;E2F7;FOXE1;MTERF1;ZNF77;ZNF556;ZNF3;DLX5;NFE2L2;ZBTB33;ZNF639;ZNF774;GTF2IRD1;ARID2;SOX21;ZBTB7C;ZNF703;SOX12;ZNF280C;DMRT3;AEBP2;POU6F2;ZBTB39;SIX4;TFCP2;DLX1;TIGD1;ZIC2;ZNF18;ZNF771;HOXD12;TERF1;ZNF398;VAX2;CEBPG;TBPL1;THAP9;BCL11A;FEZF1;ZNF326;DLX2;MYNN;FOXK2;ZNF786;ZNF343;PLAGL2;ZSCAN25;SIX1;NRF1;ZIC5;ZNF462;DMRT1;TCF24;MYCL;TI…
PIT1_HUMAN.H11MO.0.C	hypomethylation	HOXD12		HOXD12;POU6F2;HOXD11;HOXD13		SOX2;ZFP64;OTX1;KLF5;TP63;ZNF74;DMRT2;MTERF1;TFAP4;GRHL2;E2F7;ZNF77;NFE2L2;ZBTB7C;ZNF556;ZC3H8;DLX6;ZNF639;FOXE1;TET3;DLX5;SOX21;SOX12;ZNF703;DMRT3;ZNF3;ZBTB33;THAP9;HOXD12;AEBP2;GTF2IRD1;TERF1;ZNF398;DLX1;ZNF280C;ZNF18;ZNF343;SIX4;FEZF1;MYNN;FOXK2;ARID2;ZNF326;ZNF771;DLX2;TBPL1;ZNF774;VAX2;PLAGL2;ZIC2;ZNF786;SOHLH1;MYCL;ZNF558;PRDM13;TIGD1;LIN54;BCL11A;ZBTB39;GRHL3;POU6F2;NPAS1;TFCP2;FOXH1;RAG1;…
HXD11_HUMAN.H11MO.0.D	hypomethylation	HOXD12	HOXD12	HOXD12;POU6F2;HOXD11;HOXA11	HOXD12;HOXD11;HOXA11	SOX2;OTX1;ZFP64;TP63;KLF5;TFAP4;ZNF77;GRHL2;ZNF74;DMRT2;TET3;ZC3H8;DLX6;ZNF556;E2F7;GTF2IRD1;MTERF1;DLX5;NFE2L2;ZNF639;FOXE1;SOX21;VAX2;ARID2;ZNF3;DMRT3;SIX4;SOX12;HOXD12;ZBTB7C;TFCP2;ZNF703;DLX1;POU6F2;AEBP2;ZNF774;ZNF398;CEBPG;ZBTB33;DLX2;SIX1;ZIC2;MYNN;ZNF771;ZNF280C;TERF1;ZNF18;BCL11A;ZNF786;TBPL1;FOXK2;FEZF1;CEBPZ;ZNF777;CBX2;ZBTB39;ZNF343;SOX15;ZNF326;NRF1;SAFB;PLAGL2;PATZ1;TIGD5;E2F6;PAX6;…
OZF_HUMAN.H11MO.0.C	hypomethylation	ZFP64		ZFP64;ZNF77;ZNF3;ZBTB7C;ZNF774;ZNF280C;ZIC2;ZNF18;ZNF771;MYNN;ZNF398;FEZF1;ZNF343;PLAGL2;ZIC5;ZNF558		ZFP64;SOX2;OTX1;TP63;ZNF74;KLF5;TFAP4;DMRT2;ZC3H8;ZNF77;MTERF1;ZNF556;E2F7;GRHL2;ZNF639;DLX6;ZNF3;TET3;FOXE1;DLX5;SOX12;SIX4;DMRT3;SOX21;GTF2IRD1;NFE2L2;ZBTB7C;AEBP2;TBPL1;ZNF703;ARID2;ZNF774;THAP9;TERF1;POU6F2;ZNF280C;VAX2;FOXK2;ZBTB33;ZIC2;HOXD12;CEBPG;SIX1;BCL11A;TFCP2;CEBPZ;ZNF18;E2F6;NKRF;ZNF771;DLX1;MYNN;SOHLH1;ZNF398;FEZF1;CENPA;ZNF343;AHCTF1;ZNF326;FOXH1;DLX2;PLAGL2;PATZ1;CBX2;ZNF786;ZIC5…
ZN350_HUMAN.H11MO.0.C	hypomethylation	ZFP64		ZFP64;ZNF77;ZNF3;ZBTB7C;ZNF280C;ZNF774;MYNN;ZNF18;PLAGL2;ZIC2;ZNF343;FEZF1;ZNF398;ZNF771;ZNF558;ZIC5		SOX2;OTX1;TP63;TFAP4;KLF5;ZFP64;TET3;DLX6;ZNF77;MTERF1;FOXE1;GRHL2;ZNF556;ZC3H8;DMRT2;E2F7;ZNF639;SOX21;DLX5;ZNF3;NFE2L2;ZBTB33;ZNF74;HOXD12;POU6F2;ARID2;ZBTB7C;ZNF280C;DMRT3;GTF2IRD1;SOX12;ZNF774;AEBP2;ZBTB39;TFCP2;MYNN;DLX1;SIX4;CEBPG;ZNF703;VAX2;ZNF18;ZNF326;BCL11A;PLAGL2;FOXK2;ZIC2;TBPL1;DLX2;ZNF343;SOHLH1;FEZF1;TIGD1;ZNF398;CBX2;TCF24;ZNF771;TERF1;MYCL;ZSCAN25;PRDM13;E2F6;ZNF558;CEBPZ;NKRF;T…
FOXF1_HUMAN.H11MO.0.D	hypomethylation	FOXE1		FOXE1;FOXK2		SOX2;ZFP64;OTX1;TP63;KLF5;DMRT2;GRHL2;TFAP4;TET3;E2F7;DLX6;MTERF1;ZNF74;ZNF77;ZC3H8;NFE2L2;ZNF556;FOXE1;ZNF639;SOX21;DLX5;ZNF3;GTF2IRD1;DMRT3;VAX2;SOX12;SIX4;ZBTB7C;ZNF703;AEBP2;ARID2;ZBTB33;HOXD12;ZNF280C;ZNF774;FOXK2;ZNF326;ZNF771;TBPL1;DLX1;TERF1;TFCP2;SIX1;CEBPG;ZNF343;ZBTB39;MYNN;ZIC2;POU6F2;ZNF398;DLX2;FEZF1;BCL11A;TIGD3;ZNF18;THAP9;ZNF786;ZNF830;CBX2;CEBPZ;PATZ1;SAFB;TIGD1;ZNF558;E2F6;MTER…
MIXL1_HUMAN.H11MO.0.D	hypomethylation	OTX1		OTX1		ZFP64;OTX1;SOX2;TP63;ZNF74;TFAP4;ZNF77;DMRT2;KLF5;GRHL2;E2F7;ZNF556;TET3;ZNF703;SOX12;DLX6;MTERF1;DLX5;ZNF3;FOXE1;HOXD12;ZNF639;ZBTB7C;ZC3H8;GTF2IRD1;DLX2;TERF1;DLX1;ZNF326;DMRT3;SOX21;BCL11A;POU6F2;PATZ1;NFE2L2;SIX4;ZIC2;FOXK2;MYNN;ZBTB39;ZNF771;CBX2;VAX2;ARID2;AEBP2;TBPL1;ZNF774;ZNF558;TIGD1;FEZF1;HOXD11;ZNF343;SAFB;ZNF623;PRDM13;THAP9;TCF20;SIX1;TIGD5;ZNF398;CEBPG;ZNF786;ZIC5;ZNF18;MYCL;DPF1;Z…
STAT2_HUMAN.H11MO.0.A	hypomethylation					SOX2;KLF5;OTX1;TP63;ZFP64;ZC3H8;MTERF1;DMRT2;GRHL2;ZNF77;TFAP4;TET3;DLX6;E2F7;ZNF74;ZNF556;FOXE1;ZNF3;ZNF639;NFE2L2;ZBTB7C;DLX5;SOX21;ZBTB33;ZNF326;HOXD12;POU6F2;DMRT3;ARID2;GTF2IRD1;ZNF703;ZNF280C;ZNF398;ZNF774;SOX12;TERF1;SIX4;MYNN;BCL11A;TBPL1;AEBP2;CEBPG;ZNF771;ZBTB39;ZIC2;THAP9;FEZF1;ZSCAN25;FOXK2;VAX2;DLX1;CEBPZ;TIGD1;SOHLH1;E2F6;GRHL3;PLAGL2;TFCP2;PRDM13;NRF1;CBX2;TCF24;ZIC5;MYCL;ZNF830;ZN…
GRHL1_HUMAN.H11MO.0.D	hypomethylation	GRHL2	GRHL2	GRHL2	GRHL2	SOX2;OTX1;TFAP4;TP63;ZFP64;GRHL2;ZNF74;ZNF77;ZC3H8;KLF5;DMRT2;TET3;DLX6;MTERF1;ZNF556;E2F7;ZNF774;GTF2IRD1;ZNF3;FOXE1;ZNF639;ZBTB33;SOX12;ZNF280C;DLX5;NFE2L2;ZIC2;POU6F2;BCL11A;ZNF326;AEBP2;ZNF703;ZBTB7C;SOX21;MYNN;THAP9;HOXD12;DMRT3;SIX4;ARID2;ZBTB39;TIGD1;TBPL1;VAX2;DLX1;TFCP2;PATZ1;ZNF558;ZNF771;TERF1;CEBPG;CBX2;PAX6;ZNF18;CEBPZ;FOXK2;NKRF;ZIC5;NRF1;DLX2;ZNF343;E2F6;PLAGL2;MTERF3;ZNF786;ZNF131…
PO6F2_HUMAN.H11MO.0.D	hypomethylation	HOXD12	POU6F2	HOXD12;POU6F2;HOXD11;HOXD13	POU6F2	ZFP64;SOX2;OTX1;TP63;ZNF77;DMRT2;KLF5;ZNF74;TET3;ZNF556;E2F7;MTERF1;DLX6;ZNF639;GRHL2;DLX5;TFAP4;FOXE1;ZNF3;SOX12;ZC3H8;DLX1;NFE2L2;DLX2;HOXD12;ZNF703;ARID2;ZBTB7C;SOX21;DMRT3;SIX4;ZNF326;GTF2IRD1;AEBP2;PATZ1;FOXK2;ZBTB39;TERF1;FEZF1;PRDM13;ZIC2;TBPL1;MYNN;THAP9;ZBTB33;VAX2;ZNF774;BCL11A;ZNF280C;ZNF558;ZNF771;ZNF786;ZNF343;SIX1;POU6F2;ZNF398;DMRT1;ZNF18;CBX2;MYCL;PAX6;TIGD1;ZIC5;PLAGL2;TCF24;FOXH…
HXB13_HUMAN.H11MO.0.A	hypomethylation	POU6F2	HOXD12	POU6F2;HOXD12;HOXD11;HOXA11	HOXD12;HOXD11;HOXA11	ZFP64;SOX2;KLF5;OTX1;TP63;TFAP4;ZNF74;GRHL2;ZNF77;GTF2IRD1;ZC3H8;TET3;ZNF556;E2F7;DMRT2;MTERF1;ZNF639;ZNF703;DLX6;NFE2L2;FOXE1;POU6F2;ZNF3;ZNF774;HOXD12;ZIC2;ZBTB33;ZNF771;ZNF280C;ZNF326;VAX2;ZBTB7C;DLX5;DMRT3;SOX21;ARID2;CEBPG;AEBP2;MYNN;SIX4;CEBPZ;ZNF398;DLX1;ZNF786;TIGD1;TFCP2;SOX15;TERF1;SAFB;HOXD11;TBPL1;SIX1;BCL11A;TIGD5;ZIC5;CENPA;DLX2;ZNF558;TFAP2C;ZNF343;SOX12;ZNF777;CBX2;THAP9;ZNF830;SI…
SIX2_HUMAN.H11MO.0.A	hypomethylation	SIX4	SIX1	SIX4;SIX1;SIX2	SIX1;SIX2	ZFP64;SOX2;OTX1;TP63;ZNF74;KLF5;ZC3H8;ZNF77;DMRT2;E2F7;TFAP4;GRHL2;TET3;ZNF556;MTERF1;ZNF639;DLX6;ARID2;SIX4;NFE2L2;DLX5;AEBP2;VAX2;HOXD12;ZBTB33;SOX12;SOX21;ZNF774;ZNF3;FOXE1;TFCP2;ZNF326;GTF2IRD1;POU6F2;DMRT3;TBPL1;SIX1;ZIC2;ZNF703;MYNN;TERF1;ZNF280C;ZNF343;DLX1;BCL11A;CEBPG;ZNF558;THAP9;ZNF18;FOXK2;CEBPZ;ZNF771;ZNF131;E2F6;DLX2;PATZ1;ZIC5;FEZF1;ZBTB7C;ZBTB39;PAX6;SIM2;HOXA11;TET1;NKRF;PLAGL2;T…
CEBPG_HUMAN.H11MO.0.B	hypomethylation	CEBPG	CEBPG	CEBPG	CEBPG	ZFP64;TP63;SOX2;ZNF74;KLF5;ZC3H8;GRHL2;OTX1;TFAP4;TET3;ZNF77;E2F7;ZNF556;DMRT2;GTF2IRD1;ZNF639;MTERF1;NFE2L2;ZNF703;DLX6;HOXD12;AEBP2;SIX4;ZNF786;ZIC2;TBPL1;CEBPZ;DLX5;ZNF326;VAX2;ARID2;ZBTB7C;ZNF343;FOXE1;CEBPG;ZBTB33;SOX12;ZNF398;ZNF280C;ZNF774;DMRT3;POU6F2;CENPA;ZNF3;DLX1;SIX1;TERF1;AHCTF1;SOX21;ZIC5;ZNF558;SOX15;E2F6;FOXK2;DLX2;NKRF;HOXD11;MYNN;PRDM13;ZNF830;CBX2;ZNF771;TFCP2;TIGD1;GRHL1;SAFB…
SOX1_HUMAN.H11MO.0.D	hypomethylation	SOX2	SOX2	SOX2;SOX12;SOX21;SOX15	SOX2;SOX21	SOX2;OTX1;TP63;KLF5;TFAP4;ZFP64;ZNF77;ZNF74;ZNF556;MTERF1;GRHL2;ZC3H8;DLX6;DMRT2;FOXE1;SOX12;TET3;E2F7;ZNF639;ZNF3;SOX21;NFE2L2;ZNF18;GTF2IRD1;ZIC2;VAX2;DMRT3;DLX5;AEBP2;ZBTB7C;SIX4;HOXD12;POU6F2;ZNF703;TFCP2;ZNF280C;DLX1;ZNF398;ZNF774;ARID2;ZNF343;ZBTB33;ZNF786;SOX15;FEZF1;MYNN;PLAGL2;ZIC5;DLX2;ZBTB39;TERF1;NRF1;BCL11A;ZNF326;CEBPG;FOXK2;TBPL1;ZNF771;PATZ1;CBX2;FOXH1;HOXA10;ZNF777;SIX1;ZNF131;CE…
CRX_HUMAN.H11MO.0.B	hypomethylation	OTX1	OTX1	OTX1	OTX1	SOX2;OTX1;ZFP64;TP63;KLF5;DMRT2;ZNF77;GRHL2;MTERF1;TFAP4;ZC3H8;DLX5;DLX6;FOXE1;NFE2L2;ZNF639;ZNF74;E2F7;ZNF556;TET3;ZBTB7C;ZBTB33;SOX21;ARID2;ZNF3;DMRT3;SOX12;DLX1;ZNF703;ZNF280C;HOXD12;AEBP2;ZNF774;TERF1;ZNF398;FEZF1;GTF2IRD1;SIX4;ZNF326;ZBTB39;ZNF18;FOXK2;MYNN;VAX2;BCL11A;TIGD1;DLX2;POU6F2;ZNF771;THAP9;ZIC2;CEBPG;PRDM13;ZIC5;TFCP2;DMRT1;TCF24;PLAGL2;TBPL1;SOHLH1;ZNF786;CEBPZ;PATZ1;ZNF558;MYCL;Z…
MAFB_HUMAN.H11MO.0.B	hypomethylation					SOX2;OTX1;ZFP64;TP63;TFAP4;KLF5;GRHL2;TET3;ZNF74;ZNF77;DMRT2;GTF2IRD1;DLX6;ZC3H8;ZNF639;E2F7;NFE2L2;FOXE1;MTERF1;ZNF3;DLX5;ZNF556;SOX12;ZNF703;SOX21;ZNF774;ZBTB33;ZBTB7C;ZNF280C;VAX2;DMRT3;ZIC2;BCL11A;ARID2;AEBP2;SIX4;POU6F2;DLX1;HOXD12;MYNN;CEBPG;CEBPZ;FOXK2;TBPL1;THAP9;CBX2;TERF1;PATZ1;ZNF326;DLX2;ZBTB39;ZIC5;ZNF786;TIGD5;ZNF18;ZNF398;E2F6;ZNF771;ZNF343;PAX6;NKRF;SOX15;HOXD11;ZNF273;PLAGL2;TIGD…
ZN136_HUMAN.H11MO.0.C	hypomethylation	ZFP64		ZFP64;ZBTB7C;ZNF77;ZNF3;ZNF280C;ZNF774;ZIC2;ZNF771;MYNN;ZNF343;ZNF398;FEZF1;ZNF777;ZNF18;PLAGL2;ZIC5		ZFP64;SOX2;OTX1;TFAP4;KLF5;TP63;GRHL2;DMRT2;DLX6;FOXE1;E2F7;TET3;NFE2L2;ZNF74;ZC3H8;GTF2IRD1;ZNF556;ZNF639;SOX21;DLX5;MTERF1;ZBTB7C;ZNF77;ZNF703;POU6F2;DMRT3;DLX1;SOX12;ZNF3;ARID2;VAX2;ZNF280C;CEBPG;HOXD12;ZNF774;ZBTB33;SOX15;SIX4;AEBP2;ZIC2;ZNF326;THAP9;ZNF771;TERF1;TBPL1;MYNN;FOXK2;ZNF343;ZNF398;DLX2;TFCP2;CEBPZ;TIGD5;FEZF1;BCL11A;ZNF786;FOXH1;SIX1;ZNF777;ZNF18;NPAS1;ZBTB39;MTERF3;PLAGL2;SOHLH1…
CEBPD_HUMAN.H11MO.0.C	hypomethylation	CEBPG	CEBPG	CEBPG	CEBPG	SOX2;ZFP64;TP63;KLF5;OTX1;GRHL2;TFAP4;ZNF74;TET3;E2F7;MTERF1;ZNF77;DMRT2;DLX6;ZC3H8;ZNF639;ZNF3;GTF2IRD1;ZBTB7C;AEBP2;FOXE1;ZNF556;DLX5;NFE2L2;ZNF703;CEBPG;SOX21;ZBTB33;ZIC2;ARID2;ZNF398;ZNF280C;ZNF774;POU6F2;SIX4;DMRT3;TERF1;ZNF326;SOX12;HOXD12;TBPL1;ZIC5;DLX1;AHCTF1;CBX2;CEBPZ;SOX15;MYNN;DLX2;BCL11A;THAP9;NRF1;ZBTB39;SIX1;ZNF771;TIGD1;FOXK2;FEZF1;TFCP2;TCF20;ZSCAN25;ZNF507;ZNF786;VAX2;CENPA;LIN…
FOXO1_HUMAN.H11MO.0.A	hypomethylation	FOXE1		FOXE1;FOXK2;FOXH1		SOX2;OTX1;KLF5;ZFP64;TP63;TFAP4;GRHL2;ZNF74;DMRT2;ZNF77;ZC3H8;TET3;E2F7;MTERF1;NFE2L2;DLX6;ZNF556;FOXE1;SOX21;ZNF639;GTF2IRD1;ZBTB7C;ZNF3;DLX5;DMRT3;SOX12;ZNF280C;ZNF774;ZBTB33;POU6F2;ZNF703;TBPL1;TERF1;BCL11A;ZNF326;FOXK2;ZIC2;ARID2;HOXD12;VAX2;THAP9;CEBPG;AEBP2;ZNF771;SIX4;TFCP2;ZNF18;MYNN;AHCTF1;SOHLH1;ZBTB39;TIGD1;TIGD3;E2F6;ZNF343;ZNF398;DLX1;FOXH1;ZSCAN25;TIGD5;ZNF558;CBX2;NRF1;PLAGL2;SAFB;…
FOXO3_HUMAN.H11MO.0.B	hypomethylation	FOXE1		FOXE1;FOXK2		SOX2;OTX1;ZFP64;TP63;KLF5;ZNF77;TFAP4;GRHL2;TET3;DMRT2;ZC3H8;ZNF556;MTERF1;ZNF74;DLX6;ZNF3;E2F7;FOXE1;NFE2L2;SOX21;GTF2IRD1;ZNF639;DLX5;ZNF326;ZBTB33;ZBTB7C;DMRT3;ZNF774;ZNF771;HOXD12;POU6F2;ARID2;TERF1;VAX2;TBPL1;FOXK2;ZNF703;ZIC2;ZNF280C;SOX12;AEBP2;DLX1;SIX4;BCL11A;ZBTB39;TFCP2;MYNN;SAFB;ZNF398;ZNF18;TIGD3;CBX2;CEBPG;FEZF1;ZIC5;ZSCAN25;DLX2;THAP9;NPAS1;TCF24;ZNF558;ZNF343;SIM2;SIX1;NRF1;ZNF786…
HXA9_HUMAN.H11MO.0.B	hypomethylation	HOXD12	HOXD12	HOXD12;POU6F2;HOXD11;HOXA10;HOXA11	HOXD12;HOXD11;HOXA10;HOXA11	ZFP64;SOX2;KLF5;ZNF74;TP63;OTX1;TFAP4;ZNF556;DMRT2;GRHL2;ZC3H8;ZNF77;MTERF1;E2F7;GTF2IRD1;TET3;ZNF639;DLX6;NFE2L2;ZNF703;SOX12;DLX5;SOX21;FOXE1;DMRT3;VAX2;ZNF774;ZBTB7C;ZNF3;HOXD12;SIX4;ZNF786;AEBP2;ZIC2;SIX1;ZNF771;SOX15;POU6F2;CEBPG;DLX1;TERF1;ZNF280C;FOXK2;TBPL1;ZNF398;FEZF1;DLX2;TFCP2;MYNN;ZNF777;DDIT3;ZIC5;CEBPZ;HOXD11;PATZ1;CBX2;ARID2;ZNF18;MTERF3;CENPA;ZNF326;NPAS1;ZNF212;ZNF343;TIGD5;FOXH…
STAT1_HUMAN.H11MO.1.A	hypomethylation					SOX2;OTX1;KLF5;TP63;ZFP64;TFAP4;ZC3H8;ZNF77;DMRT2;GRHL2;TET3;E2F7;ZNF556;DLX6;MTERF1;ZNF74;FOXE1;ZNF3;ZNF639;SOX21;DLX5;ZBTB33;NFE2L2;HOXD12;ARID2;ZBTB7C;POU6F2;ZNF774;GTF2IRD1;ZNF326;DMRT3;VAX2;ZNF280C;ZNF703;ZBTB39;TFCP2;TBPL1;SIX4;ZIC2;ZNF771;SOX12;TERF1;MYNN;AEBP2;FOXK2;BCL11A;THAP9;CEBPG;DLX1;ZNF398;NRF1;ZNF830;ZSCAN25;ZNF18;TCF24;ZNF343;TIGD1;ZNF558;FEZF1;CBX2;PLAGL2;E2F6;CEBPZ;SAFB;ZIC5;SO…
PAX2_HUMAN.H11MO.0.D	hypomethylation					OTX1;ZFP64;SOX2;TP63;TFAP4;KLF5;ZNF74;GRHL2;GTF2IRD1;ZC3H8;ZNF556;ZNF77;E2F7;DMRT2;TET3;NFE2L2;FOXE1;DLX6;ZIC2;DLX5;ZNF639;ZNF703;MTERF1;POU6F2;SOX12;AEBP2;ZBTB7C;DMRT3;SOX15;SOX21;DLX1;TERF1;ZNF280C;TBPL1;ZNF774;ZIC5;ZNF3;CEBPG;ARID2;BCL11A;ZNF786;DLX2;SIX4;VAX2;ZBTB33;ZNF18;ZNF326;HOXD12;FOXK2;TIGD5;MYNN;ZNF398;THAP9;AHCTF1;ZNF343;CEBPZ;CBX2;FOXH1;FEZF1;HOXA11;ZNF771;TFCP2;HOXD11;MTERF3;ZBTB39;…
DLX3_HUMAN.H11MO.0.C	hypomethylation	DLX6	DLX6	DLX6;DLX5;DLX1;VAX2;DLX2	DLX6;DLX5;DLX1;DLX2	ZFP64;SOX2;OTX1;TFAP4;KLF5;TP63;GRHL2;DMRT2;ZNF77;ZNF74;NFE2L2;MTERF1;TET3;GTF2IRD1;DLX6;ZNF703;ZNF556;E2F7;SOX21;FOXE1;ZNF3;ZC3H8;ZBTB7C;DLX5;ZNF639;DMRT3;SOX12;ZBTB33;ZNF280C;AEBP2;DLX1;HOXD12;TERF1;SIX4;ZNF326;ZNF774;ZNF771;ARID2;POU6F2;VAX2;ZIC2;TIGD1;FOXK2;SIX1;DLX2;ZNF398;MYNN;ZNF18;TBPL1;NPAS1;CEBPG;TIGD3;CBX2;MAZ;ZNF786;PATZ1;TIGD5;TFCP2;BCL11A;THAP9;FEZF1;MTERF3;ZBTB39;NKRF;HOXD11;GRHL3;…
HXD4_HUMAN.H11MO.0.D	hypomethylation	POU6F2		POU6F2;HOXD12		SOX2;OTX1;KLF5;TP63;ZFP64;DMRT2;GRHL2;TFAP4;ZNF77;ZBTB7C;TET3;FOXE1;E2F7;SOX21;DLX5;ZNF556;MTERF1;NFE2L2;DLX6;ZNF639;TERF1;DMRT3;ZNF3;GTF2IRD1;ARID2;ZNF703;ZNF74;ZNF326;AEBP2;ZBTB33;ZC3H8;POU6F2;ZNF280C;ZNF774;CEBPG;HOXD12;TBPL1;DLX1;SIX4;FEZF1;SOX12;MYNN;THAP9;ZNF771;ZNF398;FOXK2;ZIC2;TIGD3;DLX2;ZBTB39;MAZ;TIGD1;MYCL;GRHL3;SIX1;BCL11A;CBX2;LIN54;PITX1;TFCP2;TCF24;ZNF273;MTERF3;PRDM13;SAFB;ZNF18;…
ARI5B_HUMAN.H11MO.0.C	hypomethylation	ARID2		ARID2		SOX2;OTX1;TP63;KLF5;ZFP64;DMRT2;DLX6;NFE2L2;FOXE1;TET3;E2F7;ZNF77;MTERF1;ZBTB7C;DLX5;GRHL2;SOX21;TFAP4;ZNF556;ZNF639;ZNF3;SOX12;ZC3H8;ARID2;ZNF280C;ZBTB33;ZNF774;DMRT3;ZNF74;HOXD12;AEBP2;GTF2IRD1;TFCP2;ZNF703;TERF1;POU6F2;ZNF18;ZNF343;DLX1;FEZF1;FOXK2;ZBTB39;BCL11A;MYNN;TBPL1;TIGD1;ZNF326;DLX2;MYCL;ZNF398;SIX4;CEBPG;ZNF771;TCF24;VAX2;ZNF462;THAP9;ZNF594;ZNF57;PLAGL2;ZIC2;ZNF687;SAFB;SOX6;CBX2;TIG…
ZIM3_HUMAN.H11MO.0.C	hypomethylation	ZFP64	ZFP64	ZFP64;ZIC2;MYNN;ZNF18;FEZF1	ZFP64;MYNN;ZNF18	SOX2;OTX1;ZFP64;TP63;KLF5;TFAP4;ZNF74;ZNF77;GRHL2;E2F7;DMRT2;ZC3H8;MTERF1;ZNF556;DLX6;TET3;ZNF3;ZNF639;FOXE1;ZBTB7C;DLX5;SOX21;ZBTB33;ZNF326;GTF2IRD1;DMRT3;SOX12;ARID2;ZNF280C;POU6F2;NFE2L2;ZNF703;ZBTB39;ZNF774;ZIC2;BCL11A;HOXD12;TERF1;MYNN;THAP9;SIX4;TFCP2;VAX2;TBPL1;ZNF398;DLX1;ZNF558;NRF1;SOHLH1;CEBPG;ZNF343;ZNF131;ZSCAN25;E2F6;PLAGL2;ZNF771;TIGD1;FOXK2;ZNF18;CBX2;PATZ1;AEBP2;DLX2;CEBPZ;ZNF786…
LHX2_HUMAN.H11MO.0.A	hypomethylation					SOX2;TP63;OTX1;ZFP64;KLF5;ZNF74;ZNF77;DLX6;TFAP4;ZNF639;MTERF1;DMRT2;FOXE1;GRHL2;ZNF556;TET3;SOX21;DLX5;NFE2L2;ZNF3;E2F7;ARID2;AEBP2;ZC3H8;SOX12;GTF2IRD1;FEZF1;ZBTB7C;HOXD12;ZBTB33;DMRT3;ZIC2;DLX1;MYNN;ZNF280C;ZNF703;ZNF398;DLX2;POU6F2;CEBPG;ZNF774;SIX4;BCL11A;PRDM13;ZNF18;ZBTB39;TERF1;GRHL3;HOXD11;ZIC5;ZNF786;PLAGL2;PATZ1;CEBPZ;ZNF326;ZNF343;TBPL1;TFCP2;VAX2;FOXK2;TIGD5;TCF20;SIX1;ZNF771;MYCL;ZN…
FOXP2_HUMAN.H11MO.0.C	hypomethylation	FOXE1		FOXE1;FOXK2		SOX2;ZFP64;OTX1;TP63;KLF5;GRHL2;DMRT2;TET3;ZNF74;TFAP4;DLX6;E2F7;ZNF77;MTERF1;ZNF556;ZC3H8;NFE2L2;ZNF639;FOXE1;ZNF3;SOX21;DLX5;ZNF326;GTF2IRD1;HOXD12;DMRT3;ZBTB7C;VAX2;ZNF703;SOX12;ZNF774;TBPL1;ZNF771;FOXK2;ZBTB33;SIX4;ARID2;ZNF280C;TERF1;POU6F2;ZNF398;DLX1;TIGD3;AEBP2;TFCP2;ZIC2;ZNF830;NPAS1;CEBPG;ZBTB39;ZNF343;THAP9;SIX1;MYCL;FEZF1;CBX2;ZNF786;MYNN;PATZ1;SAFB;ZNF558;BCL11A;E2F6;DLX2;TIGD1;ZNF18…
FOXP1_HUMAN.H11MO.0.A	hypomethylation	FOXE1		FOXE1;FOXK2;FOXD1		SOX2;TP63;ZFP64;OTX1;KLF5;TFAP4;ZNF74;TET3;DLX6;ZC3H8;ZNF639;DMRT2;ZNF77;E2F7;GRHL2;MTERF1;NFE2L2;ZNF556;FOXE1;ZNF3;DLX5;ZBTB33;SOX12;ZNF280C;ZNF774;SOX21;HOXD12;ZBTB7C;ARID2;ZNF703;GTF2IRD1;VAX2;DMRT3;ZNF326;ZNF343;MYNN;ZBTB39;DLX1;POU6F2;ZNF398;SIX4;ZNF771;AEBP2;CEBPG;BCL11A;CEBPZ;CBX2;PRDM13;TBPL1;DLX2;TFCP2;TIGD1;ZIC2;PATZ1;FEZF1;MYCL;ZNF18;E2F6;THAP9;ZNF786;PLAGL2;TERF1;FOXK2;ZNF830;HOXD11;Z…
SOX18_HUMAN.H11MO.0.D	hypomethylation	SOX2		SOX2;SOX21;SOX12;SOX6		SOX2;OTX1;TP63;KLF5;ZFP64;ZNF77;DMRT2;TET3;TFAP4;DLX6;GRHL2;MTERF1;FOXE1;ZNF556;E2F7;DLX5;NFE2L2;ZNF3;SOX21;ZC3H8;ZBTB7C;ZNF639;ZNF74;ZBTB33;SOX12;ZNF280C;ARID2;DMRT3;GTF2IRD1;ZNF774;AEBP2;ZBTB39;ZNF18;ZNF703;TERF1;BCL11A;HOXD12;TFCP2;FEZF1;DLX1;POU6F2;ZIC2;ZNF398;TBPL1;FOXK2;MYNN;DLX2;VAX2;CEBPG;SIX4;CBX2;ZNF343;TIGD1;ZNF326;MYCL;ZNF771;ZSCAN25;THAP9;PLAGL2;SAFB;ZNF594;PRDM13;ZIC5;ZNF786;SOX6;TC…
HXC11_HUMAN.H11MO.0.D	hypomethylation	HOXD12	HOXD12	HOXD12;POU6F2;HOXD11	HOXD12;HOXD11	SOX2;OTX1;ZFP64;TP63;ZNF77;DMRT2;E2F7;TFAP4;KLF5;TET3;GRHL2;DLX6;ZNF556;ZNF74;FOXE1;DLX5;MTERF1;ZBTB7C;ZC3H8;ZNF639;SOX21;ZNF3;SOX12;HOXD12;NFE2L2;DMRT3;ZNF703;POU6F2;ARID2;ZNF774;GTF2IRD1;DLX1;DLX2;TERF1;ZNF398;ZNF326;ZBTB33;SIX4;ZNF18;FOXK2;FEZF1;TFCP2;ZBTB39;VAX2;BCL11A;ZNF280C;SOHLH1;MYNN;TIGD1;MYCL;AEBP2;ZNF786;PATZ1;TBPL1;THAP9;ZNF343;ZIC2;CEBPG;ZNF771;FOXH1;TIGD5;TCF24;PRDM13;TIGD3;CBX2;ZS…
BARH1_HUMAN.H11MO.0.D	hypomethylation	DLX6		DLX6;DLX5;DLX1;VAX2;DLX2		SOX2;ZFP64;OTX1;TP63;KLF5;ZNF77;DMRT2;ZNF74;ZNF556;ZC3H8;E2F7;GRHL2;MTERF1;TFAP4;DLX6;ZNF639;FOXE1;DLX5;TET3;NFE2L2;ZNF3;HOXD12;SOX21;ZBTB7C;ZBTB33;ARID2;ZNF703;DMRT3;GTF2IRD1;DLX1;SOX12;TERF1;ZNF774;SIX4;ZNF326;FOXK2;VAX2;ZNF398;ZIC2;PATZ1;ZNF280C;THAP9;FEZF1;DLX2;MYNN;BCL11A;AEBP2;ZNF18;ZBTB39;TBPL1;ZNF771;ZIC5;ZNF558;POU6F2;CEBPG;PRDM13;CEBPZ;ZNF786;SOHLH1;TIGD1;TFCP2;NKRF;SIX1;PAX6;ZNF343;DMR…
P5F1B_HUMAN.H11MO.0.D	hypomethylation	POU6F2		POU6F2		SOX2;ZFP64;OTX1;TP63;KLF5;TFAP4;ZNF74;ZNF77;GRHL2;DMRT2;NFE2L2;MTERF1;E2F7;ZC3H8;TET3;ZNF556;DLX6;ZNF639;DLX5;FOXE1;ZBTB7C;GTF2IRD1;SOX12;SOX21;ZNF3;DMRT3;ZNF703;ZNF774;VAX2;HOXD12;ZNF280C;ZBTB33;SIX4;DLX1;FOXK2;ZNF398;ARID2;DLX2;MYNN;AEBP2;BCL11A;ZNF771;TBPL1;POU6F2;ZNF326;CEBPG;PATZ1;ZNF786;FEZF1;TERF1;SIX1;CEBPZ;THAP9;ZNF18;TFCP2;FOXH1;CBX2;TIGD5;HOXD11;SOHLH1;ZIC2;ZNF343;PRDM13;E2F6;ZNF558;MY…
ANDR_HUMAN.H11MO.2.A	hypomethylation					SOX2;OTX1;KLF5;ZFP64;TP63;TFAP4;DMRT2;GRHL2;DLX6;FOXE1;ZNF77;NFE2L2;ZC3H8;TET3;SOX21;ZBTB7C;DLX5;MTERF1;ZNF556;ZNF74;E2F7;ZNF639;SOX12;ZNF3;DMRT3;ZNF280C;GTF2IRD1;POU6F2;ZBTB33;ZNF703;ZNF18;ZNF774;ZNF326;HOXD12;BCL11A;ARID2;FOXK2;ZNF343;VAX2;TFCP2;ZNF398;FEZF1;ZBTB39;ZIC2;DLX1;TBPL1;MYNN;TERF1;CEBPG;ZNF771;THAP9;AEBP2;SIX4;TIGD5;MYCL;SOHLH1;ZNF786;ZSCAN25;CBX2;TIGD1;AHCTF1;PLAGL2;FOXH1;PRDM13;SOX…
GBX1_HUMAN.H11MO.0.D	hypomethylation	HOXD12		HOXD12;POU6F2;HOXD11		SOX2;OTX1;ZFP64;TP63;KLF5;ZNF77;DMRT2;ZNF74;TET3;GRHL2;TFAP4;ZC3H8;E2F7;DLX6;NFE2L2;MTERF1;ZNF556;GTF2IRD1;FOXE1;ZNF639;DLX5;SOX21;ZNF3;SOX12;ZNF774;ARID2;ZBTB7C;DMRT3;ZBTB33;TERF1;ZNF703;HOXD12;BCL11A;AEBP2;ZNF280C;DLX1;VAX2;FOXK2;TBPL1;POU6F2;ZNF326;SIX4;MYNN;ZIC2;DLX2;ZNF18;ZBTB39;ZNF771;PATZ1;ZNF343;THAP9;FEZF1;SAFB;TIGD5;TFCP2;ZIC5;SIX1;ZNF398;FOXH1;CBX2;CEBPG;TCF24;ZNF558;ZNF786;CEBPZ;HOXD1…
SOX21_HUMAN.H11MO.0.D	hypomethylation	SOX2	SOX2	SOX2;SOX12;SOX21;SOX15	SOX2;SOX21	SOX2;TP63;ZFP64;KLF5;TFAP4;OTX1;ZNF74;GRHL2;ZNF77;ZC3H8;DMRT2;MTERF1;E2F7;DLX6;ZNF639;ZNF3;NFE2L2;FOXE1;DLX5;ZNF556;TET3;GTF2IRD1;ZNF280C;AEBP2;ZBTB7C;ZNF703;VAX2;SOX12;DLX1;MYNN;SOX21;CEBPG;ZBTB33;DMRT3;CEBPZ;HOXD12;ZNF774;ZNF398;SIX4;ARID2;ZNF326;POU6F2;ZIC2;BCL11A;TBPL1;CBX2;CENPA;ZNF786;PATZ1;FOXK2;ZNF18;TFCP2;ZIC5;DLX2;TERF1;E2F6;ZBTB39;ZNF771;HOXD11;FEZF1;SIX1;PRDM13;ZNF343;AHCTF1;TIGD1;SOX…
MAFG_HUMAN.H11MO.0.A	hypomethylation					TP63;KLF5;ZFP64;SOX2;GRHL2;ZNF74;GTF2IRD1;OTX1;ZNF77;TFAP4;TET3;ZC3H8;ZNF3;NFE2L2;DMRT2;MTERF1;E2F7;ZNF639;ZBTB7C;ZNF398;ZNF703;DLX5;DLX6;ZNF556;AEBP2;ZIC2;CEBPG;ZNF774;FOXE1;SOX21;POU6F2;CEBPZ;SOX12;ZNF280C;CBX2;ARID2;ZNF786;TERF1;HOXD11;HOXD12;ZIC5;SIX4;SOX15;DLX1;ZBTB33;MYNN;DMRT3;TFAP2C;KCMF1;TIGD5;TBPL1;SIX1;CENPA;AHCTF1;DLX2;BCL11A;SP3;ZNF777;TIGD1;E2F6;FEZF1;ZNF326;VAX2;GRHL3;GRHL1;PITX1;H…
PITX1_HUMAN.H11MO.0.D	hypomethylation	OTX1		OTX1		OTX1;SOX2;TFAP4;ZFP64;ZNF556;ZNF77;KLF5;ZNF74;GRHL2;TP63;E2F7;DMRT2;ARID2;ZC3H8;MTERF1;TET3;DLX5;SOX21;SIX4;THAP9;FOXE1;DLX6;TERF1;ZBTB7C;AEBP2;ZNF3;ZNF639;ZBTB39;DMRT3;GTF2IRD1;ZNF326;ZBTB33;PATZ1;HOXD12;NFE2L2;ZIC2;VAX2;POU6F2;ZNF703;DLX1;ZNF131;SOX12;ZNF398;ZNF774;TFCP2;BCL11A;TBPL1;FOXK2;CEBPG;FEZF1;ZNF280C;NKRF;SIX1;ZNF558;MTERF3;PAX6;PRDM13;ZNF771;ZNF18;DLX2;NRF1;MAZ;SOHLH1;FOXH1;PLAGL2;SAF…
SOX2_HUMAN.H11MO.1.A	hypomethylation	SOX2	SOX2	SOX2;SOX21;SOX12;SOX15;SOX6	SOX2;SOX21	SOX2;OTX1;TP63;ZFP64;KLF5;DMRT2;TET3;TFAP4;MTERF1;GRHL2;ZNF556;DLX6;E2F7;FOXE1;ZNF77;ZC3H8;ZNF3;ZNF639;SOX21;ZNF74;DLX5;ZBTB7C;ARID2;ZBTB33;NFE2L2;DMRT3;ZNF326;SOX12;ZNF280C;ZBTB39;SIX4;TERF1;ZNF703;ZNF18;TBPL1;HOXD12;GTF2IRD1;FEZF1;ZNF398;AEBP2;ZNF774;TFCP2;POU6F2;DLX1;FOXK2;ZIC2;ZNF771;VAX2;THAP9;MYNN;ZNF343;CEBPG;BCL11A;PRDM13;MYCL;TIGD1;CBX2;DLX2;TCF24;PATZ1;ZSCAN25;TIGD3;NRF1;PLAGL2;ZNF786;S…
PAX6_HUMAN.H11MO.0.C	hypomethylation	PAX6	PAX6	PAX6	PAX6	SOX2;OTX1;ZFP64;TP63;KLF5;TFAP4;GRHL2;DMRT2;ZNF77;TET3;ZNF74;E2F7;ZNF556;MTERF1;DLX6;ZNF639;FOXE1;NFE2L2;ZNF3;ZC3H8;SOX21;GTF2IRD1;DLX5;SOX12;ARID2;ZBTB7C;DMRT3;ZBTB33;ZNF326;SIX4;TERF1;TBPL1;AEBP2;ZNF703;ZNF280C;ZIC2;VAX2;DLX1;ZNF774;MYNN;FOXK2;HOXD12;PATZ1;THAP9;ZBTB39;BCL11A;DLX2;SIX1;POU6F2;ZNF398;PAX6;ZNF771;ZNF18;FEZF1;CBX2;ZNF558;CEBPG;ZNF343;ZNF786;CEBPZ;PRDM13;TFCP2;MYCL;ZIC5;TIGD1;MTERF…
CDX1_HUMAN.H11MO.0.C	hypomethylation	HOXD12		HOXD12;POU6F2;HOXA11		SOX2;OTX1;ZFP64;TP63;KLF5;DMRT2;E2F7;GRHL2;MTERF1;ZNF77;DLX6;TFAP4;ZNF74;ZNF556;DLX5;ZNF639;ZC3H8;TET3;FOXE1;ARID2;ZNF3;ZBTB7C;ZNF326;SOX21;SIX4;TERF1;ZBTB33;ZNF703;DMRT3;AEBP2;DLX1;NFE2L2;HOXD12;ZBTB39;GTF2IRD1;FEZF1;THAP9;ZNF774;ZNF280C;SOX12;POU6F2;TBPL1;ZNF131;ZIC2;DLX2;MYNN;VAX2;ZNF398;TFCP2;SIX1;PATZ1;CEBPG;ZNF18;PRDM13;FOXK2;ZNF558;BCL11A;PAX6;ZNF771;MYCL;TCF24;CEBPZ;DMRT1;CBX2;ZNF343;TIGD…
HXD3_HUMAN.H11MO.0.D	hypomethylation	HOXD12		HOXD12;POU6F2;HOXD11		SOX2;OTX1;ZFP64;TP63;KLF5;DMRT2;GRHL2;ZNF77;MTERF1;ZNF639;ZNF74;E2F7;DLX6;ZC3H8;TET3;FOXE1;ZBTB7C;TFAP4;DLX5;ARID2;ZNF3;ZNF556;NFE2L2;ZNF703;GTF2IRD1;SOX21;DMRT3;AEBP2;TERF1;ZBTB33;THAP9;HOXD12;ZNF774;SOX12;SIX4;ZNF326;DLX1;ZIC2;BCL11A;TBPL1;MYNN;DLX2;POU6F2;ZBTB39;ZNF398;FOXK2;FEZF1;ZNF771;PATZ1;ZNF280C;PRDM13;CEBPG;VAX2;E2F6;SIX1;DMRT1;ZIC5;TCF24;ZNF786;SOHLH1;PLAGL2;SOX6;CEBPZ;CBX2;ZNF18;ZNF55…
P73_HUMAN.H11MO.1.A	hypomethylation	TP63		TP63		TP63;SOX2;KLF5;ZFP64;OTX1;GRHL2;TET3;ZNF74;TFAP4;E2F7;DMRT2;ZC3H8;ZNF639;NFE2L2;ZNF77;MTERF1;DLX5;DLX6;ZNF774;GTF2IRD1;ZBTB33;POU6F2;FOXE1;ARID2;ZNF3;AEBP2;ZBTB7C;ZNF556;SOX12;THAP9;MYNN;SOX21;BCL11A;ZNF280C;ZNF703;ZIC2;DMRT3;DLX1;DLX2;ZNF398;SIX4;CEBPG;TERF1;TCF20;ZNF786;GRHL1;LIN54;TET2;RAG1;PLAGL2;ZNF326;TIGD5;ZNF343;ZIC5;TBPL1;DMRT1;FEZF1;ZSCAN25;TIGD1;HOXD12;HOXD11;ZNF18;ZNF462;FOXK2;ZBTB39;…
NR2E3_HUMAN.H11MO.0.C	hypomethylation					SOX2;OTX1;ZFP64;ZNF77;TFAP4;TP63;KLF5;GRHL2;ZNF74;DMRT2;ZC3H8;MTERF1;ZNF556;E2F7;ZNF3;ZNF639;DLX6;GTF2IRD1;TET3;FOXE1;SOX21;DLX5;TERF1;NFE2L2;ZNF703;POU6F2;ZBTB7C;DMRT3;AEBP2;ZNF774;TBPL1;ZIC2;THAP9;BCL11A;ZBTB33;ARID2;SIX4;SOX12;ZNF771;VAX2;HOXD12;ZNF326;MYNN;FOXK2;ZNF280C;SIX1;ZNF131;ZNF18;DLX1;ZSCAN25;TFCP2;CEBPG;SAFB;ZNF398;ZIC5;PATZ1;FEZF1;ZBTB39;E2F6;FOXH1;TIGD5;NRF1;DLX2;CBX2;ZNF558;MAZ;CE…
FOXO6_HUMAN.H11MO.0.D	hypomethylation	FOXE1		FOXE1;FOXK2;FOXD1;FOXH1		SOX2;ZFP64;TP63;KLF5;OTX1;ZNF74;ZNF77;DMRT2;TFAP4;E2F7;ZC3H8;GRHL2;MTERF1;TET3;ZNF556;ZNF639;DLX6;NFE2L2;ZNF3;FOXE1;SOX21;DLX5;GTF2IRD1;HOXD12;ZBTB33;DMRT3;ARID2;ZBTB7C;ZIC2;ZNF703;ZNF774;SIX4;VAX2;SOX12;TBPL1;AEBP2;THAP9;DLX1;ZNF280C;ZNF771;MYNN;FOXK2;ZNF326;POU6F2;BCL11A;ZNF398;TERF1;CEBPG;ZNF343;SAFB;CEBPZ;ZNF558;ZIC5;DLX2;SIX1;FEZF1;ZBTB39;E2F6;TIGD5;ZNF18;TFCP2;PRDM13;PATZ1;ZNF786;HOXD11;PLA…
HBP1_HUMAN.H11MO.0.D	hypomethylation	SOX2		SOX2;SOX12;SOX21;SOX6		SOX2;TP63;OTX1;ZFP64;TET3;KLF5;DMRT2;ZNF74;ZNF77;DLX6;TFAP4;E2F7;GRHL2;SOX12;ZNF639;FOXE1;MTERF1;ZNF3;DLX5;ARID2;ZC3H8;ZBTB7C;ZNF556;NFE2L2;DMRT3;ZBTB33;ZBTB39;DLX1;SOX21;ZNF280C;GTF2IRD1;ZNF703;BCL11A;DLX2;POU6F2;AEBP2;PRDM13;ZNF774;HOXD12;SIX4;MYNN;TERF1;CEBPG;ZNF18;ZNF326;ZNF398;FEZF1;PATZ1;ZNF343;TFCP2;TBPL1;ZIC2;PAX6;DMRT1;THAP9;TIGD1;ZNF771;FOXK2;ZNF558;SOX6;VAX2;ZNF786;TCF24;CBX2;MYCL;PLAG…
BARX1_HUMAN.H11MO.0.D	hypomethylation	DLX6		DLX6;DLX5;VAX2;DLX1;DLX2		SOX2;OTX1;ZFP64;TP63;KLF5;GRHL2;TFAP4;ZNF74;ZC3H8;TET3;DMRT2;E2F7;DLX6;MTERF1;NFE2L2;GTF2IRD1;ZNF556;ZNF77;FOXE1;ZNF639;ZNF3;AEBP2;SOX21;DLX5;VAX2;ZNF774;ARID2;ZBTB33;ZNF280C;SOX12;SIX4;ZBTB7C;DMRT3;ZNF326;ZNF703;TBPL1;HOXD12;TFCP2;SIX1;TERF1;CEBPG;MYNN;DLX1;ZNF771;POU6F2;ZIC2;FOXK2;BCL11A;ZBTB39;CEBPZ;TIGD1;CBX2;DLX2;PATZ1;ZNF343;THAP9;ZNF18;SIM2;NKRF;FEZF1;NPAS1;E2F6;SOX15;MTERF3;SAFB;PAX6;TIGD…
PDX1_HUMAN.H11MO.1.A	hypomethylation	HOXD12		HOXD12;POU6F2;HOXD11;EVX2		SOX2;OTX1;ZFP64;TP63;ZNF77;DMRT2;GRHL2;KLF5;TET3;E2F7;ZNF556;ZNF639;DLX6;TFAP4;ZNF74;ZNF3;MTERF1;DLX5;ZC3H8;GTF2IRD1;ZNF774;ZNF703;FOXE1;NFE2L2;SOX21;BCL11A;SOX12;ZBTB7C;HOXD12;POU6F2;ARID2;DMRT3;TERF1;FOXK2;AEBP2;THAP9;ZIC2;MYNN;SIX4;TBPL1;DLX1;DLX2;ZBTB33;PATZ1;VAX2;ZNF326;ZNF771;ZBTB39;ZNF280C;FEZF1;ZNF558;PAX6;TCF24;SIX1;DMRT1;TIGD1;ZNF18;SOX6;ZNF786;TFCP2;CBX2;HOXD11;ZIC5;TIGD5;ZNF623;PLAGL2…
IRF2_HUMAN.H11MO.0.A	hypomethylation					SOX2;OTX1;ZFP64;TP63;KLF5;TFAP4;ZNF77;GRHL2;ZNF74;DMRT2;DLX6;MTERF1;ZC3H8;ZNF3;FOXE1;TET3;ZNF639;ZNF556;ZBTB7C;E2F7;DLX5;POU6F2;NFE2L2;GTF2IRD1;SOX21;SOX12;ZNF703;DMRT3;ZNF774;HOXD12;BCL11A;AEBP2;ZNF771;ZBTB33;ARID2;TERF1;VAX2;ZNF280C;TFCP2;MYNN;TBPL1;ZBTB39;ZNF326;ZNF398;ZIC2;THAP9;ZSCAN25;SIX4;SOHLH1;FOXK2;E2F6;CBX2;DLX1;TIGD1;CEBPG;FEZF1;ZNF18;NRF1;ZNF594;DLX2;ZNF343;TCF24;CEBPZ;SIX1;PLAGL2;FO…
HXA10_HUMAN.H11MO.0.C	hypomethylation	HOXD12	HOXD12	HOXD12;POU6F2;HOXD11	HOXD12;HOXD11	SOX2;OTX1;ZFP64;TP63;ZNF77;ZNF74;DMRT2;KLF5;TET3;E2F7;DLX5;MTERF1;DLX6;TFAP4;ZC3H8;ZNF556;GRHL2;ZBTB7C;ZNF639;ZNF3;FOXE1;ARID2;SOX21;NFE2L2;DMRT3;GTF2IRD1;SOX12;SIX4;HOXD12;DLX2;ZNF703;TERF1;DLX1;ZNF398;ZNF774;ZBTB33;BCL11A;FEZF1;POU6F2;FOXK2;ZNF326;AEBP2;VAX2;ZBTB39;PATZ1;MYNN;ZIC2;ZNF18;TBPL1;ZIC5;ZNF771;ZNF280C;SIX1;THAP9;CEBPG;CBX2;DMRT1;MYCL;ZNF786;E2F6;PRDM13;FOXH1;TCF24;SAFB;GRHL3;CEBPZ;TI…
HMX1_HUMAN.H11MO.0.D	hypomethylation	DLX6		DLX6;DLX5;DLX1;VAX2;DLX2		SOX2;TP63;ZFP64;OTX1;KLF5;TFAP4;DMRT2;DLX6;FOXE1;MTERF1;GRHL2;ZNF74;ZNF77;SOX21;E2F7;ZNF639;ZNF556;NFE2L2;ZC3H8;TET3;DLX5;ZBTB7C;AEBP2;ZNF3;HOXD12;ZNF703;ZIC2;DLX1;DMRT3;ZBTB33;ZNF280C;GTF2IRD1;ARID2;CEBPG;FEZF1;MYNN;ZNF326;POU6F2;ZNF18;SIX4;TBPL1;SOX12;BCL11A;ZNF774;VAX2;FOXK2;TERF1;CEBPZ;NKRF;THAP9;ZIC5;GRHL3;ZNF398;DLX2;CENPA;MTERF3;ZNF771;HOXD11;ZNF558;TIGD5;PRDM13;SOX15;TFCP2;SIX1;CBX2;E2F6;…
PRGR_HUMAN.H11MO.0.A	hypomethylation					OTX1;SOX2;ZFP64;TFAP4;ZNF74;TP63;KLF5;ZC3H8;GRHL2;ZNF77;ZNF556;DMRT2;TET3;DLX6;E2F7;FOXE1;MTERF1;GTF2IRD1;SOX21;DLX5;SOX12;ZNF639;NFE2L2;ZNF3;ZNF774;ZBTB7C;ZNF326;ZBTB33;ARID2;DMRT3;VAX2;POU6F2;ZIC2;ZNF703;ZNF280C;FOXK2;HOXD12;TERF1;SOHLH1;THAP9;DLX1;ZNF398;ZNF771;BCL11A;ZNF343;TIGD1;SIX4;AEBP2;PLAGL2;TFCP2;ZBTB39;ZNF558;TBPL1;NRF1;DLX2;TIGD3;ZNF18;FOXH1;ZNF786;TIGD5;MYNN;ZNF131;CEBPG;FEZF1;NKRF;…
ZFP28_HUMAN.H11MO.0.C	hypomethylation	ZFP64	ZFP64	ZFP64;ZNF18;ZIC2;MYNN;FEZF1;ZNF121	ZFP64;ZNF18;MYNN;ZNF121	SOX2;OTX1;KLF5;TP63;ZFP64;TFAP4;DMRT2;GRHL2;ZNF77;ZC3H8;TET3;NFE2L2;MTERF1;ZNF74;ZNF556;E2F7;FOXE1;DLX6;ZBTB33;SOX21;ZNF3;ZNF639;SOX12;DLX5;ZNF280C;ZBTB7C;DMRT3;GTF2IRD1;ZNF774;ARID2;AEBP2;SIX4;HOXD12;ZNF18;VAX2;BCL11A;ZNF398;ZNF326;ZBTB39;ZNF703;FOXK2;ZIC2;POU6F2;TBPL1;TERF1;DLX1;ZNF343;MYNN;CEBPG;ZNF771;TIGD1;TFCP2;THAP9;FEZF1;CEBPZ;NKRF;MYCL;CBX2;ZNF558;PLAGL2;TCF24;ZIC5;SOX6;SIX1;DLX2;PATZ1;Z…
HSFY1_HUMAN.H11MO.0.D	hypomethylation					SOX2;ZFP64;TP63;KLF5;OTX1;DMRT2;GRHL2;TFAP4;TET3;ZNF74;ZC3H8;ZNF556;ZNF77;E2F7;NFE2L2;MTERF1;ZNF639;DLX6;FOXE1;SOX21;ZNF280C;ZNF3;ZBTB33;ZNF774;GTF2IRD1;ZNF703;HOXD12;ZNF326;SOX12;DLX5;VAX2;DMRT3;ZIC2;ZBTB7C;ARID2;AEBP2;ZBTB39;ZNF771;TIGD1;ZNF398;ZNF18;SIX4;DLX1;MYNN;TBPL1;ZNF343;CEBPG;TFCP2;ZNF786;POU6F2;TERF1;FEZF1;ZNF558;BCL11A;THAP9;FOXK2;CBX2;E2F6;CEBPZ;PATZ1;TIGD3;PRDM13;ZNF777;DLX2;ZNF830;…
SOX7_HUMAN.H11MO.0.D	hypomethylation	SOX2		SOX2;SOX21;SOX12;SOX15		SOX2;KLF5;TP63;ZFP64;OTX1;DMRT2;TFAP4;GRHL2;MTERF1;TET3;DLX6;E2F7;SOX21;ZNF74;NFE2L2;ZNF556;FOXE1;ZNF77;SOX12;ZNF639;ZC3H8;DLX5;ZNF280C;ZBTB7C;DMRT3;ZNF3;SIX4;VAX2;ZNF326;ZNF343;HOXD12;ZNF703;AEBP2;ZBTB33;ARID2;ZNF18;GTF2IRD1;TERF1;CEBPG;DLX1;ZNF774;FEZF1;POU6F2;MYNN;TFCP2;PATZ1;MYCL;ZNF398;ZNF771;ZBTB39;FOXK2;TIGD1;PRDM13;ZIC2;SIX1;GRHL3;DLX2;PAX6;TBPL1;CBX2;TIGD3;ZNF786;CEBPZ;SOX15;NPAS1;FOXD1;…
NFAC1_HUMAN.H11MO.0.B	hypomethylation					SOX2;OTX1;TP63;ZFP64;KLF5;ZNF77;TFAP4;GRHL2;DMRT2;ZC3H8;TET3;DLX6;ZNF74;MTERF1;FOXE1;ZNF556;ZNF3;DLX5;NFE2L2;ZBTB33;SOX21;ZNF639;E2F7;GTF2IRD1;ARID2;SOX12;TERF1;ZBTB7C;ZNF280C;ZNF774;DMRT3;AEBP2;ZNF18;ZBTB39;ZNF326;ZNF703;DLX1;BCL11A;ZIC2;SIX4;POU6F2;TBPL1;VAX2;HOXD12;ZNF398;MYNN;ZNF771;FOXK2;TFCP2;FEZF1;CBX2;THAP9;TCF24;TIGD1;ZIC5;PATZ1;DLX2;SOX6;CEBPG;ZNF558;MYCL;PAX6;PRDM13;TIGD3;CEBPZ;ZNF343;…
ZNF85_HUMAN.H11MO.1.C	hypomethylation	ZFP64	ZFP64	ZFP64;MYNN;ZIC2;ZNF18;FEZF1	ZFP64;MYNN;ZNF18	SOX2;OTX1;TP63;TFAP4;ZFP64;KLF5;DMRT2;ZC3H8;GRHL2;ZNF77;E2F7;DLX6;ZNF74;TET3;MTERF1;FOXE1;ZNF639;NFE2L2;ZNF556;ZNF3;SOX21;ZBTB33;DLX5;ZNF774;GTF2IRD1;ZBTB7C;ZNF326;SOX12;ZNF280C;VAX2;ZNF398;DMRT3;DLX1;HOXD12;CBX2;ARID2;CEBPZ;CEBPG;ZNF343;TBPL1;ZNF703;POU6F2;AEBP2;MYNN;TERF1;FOXK2;ZIC2;SIX4;NRF1;ZNF18;ZBTB39;ZNF771;MTERF3;TIGD1;TFCP2;CENPA;FEZF1;BCL11A;ZNF558;TIGD3;DLX2;NKRF;ZNF830;TIGD5;SOX15;ZIC…
OTX2_HUMAN.H11MO.0.A	hypomethylation	OTX1	OTX1	OTX1	OTX1	SOX2;OTX1;ZFP64;ZNF77;TFAP4;TP63;KLF5;DMRT2;ZNF74;GRHL2;ZNF556;ZC3H8;TET3;DLX6;MTERF1;E2F7;FOXE1;ZBTB33;DLX5;ZNF326;ZNF639;ZNF3;SOX12;NFE2L2;ARID2;SOX21;ZBTB39;TERF1;DLX1;DMRT3;HOXD12;ZBTB7C;ZNF280C;ZNF703;AEBP2;GTF2IRD1;BCL11A;TBPL1;SIX4;THAP9;POU6F2;PATZ1;ZIC2;TIGD1;ZNF774;MYNN;TFCP2;VAX2;ZNF18;TCF24;CEBPG;FEZF1;DLX2;FOXK2;PRDM13;ZNF558;ZNF398;ZNF771;CEBPZ;NRF1;NKRF;ZNF131;PAX6;ZNF343;MYCL;PLAG…
SOX17_HUMAN.H11MO.0.C	hypomethylation	SOX2		SOX2;SOX21;SOX12;SOX6		SOX2;OTX1;KLF5;TP63;ZFP64;ZNF77;DMRT2;TET3;ZNF556;TFAP4;GRHL2;E2F7;FOXE1;DLX6;DLX5;MTERF1;NFE2L2;SOX21;ZC3H8;ZNF639;ZNF3;ZBTB33;ZBTB7C;ZNF280C;ZNF74;ARID2;SOX12;GTF2IRD1;DLX1;TERF1;DMRT3;ZIC2;AEBP2;ZNF703;SIX4;TBPL1;ZBTB39;POU6F2;ZNF326;HOXD12;ZNF398;ZNF18;ZNF774;FEZF1;BCL11A;FOXK2;DLX2;MYNN;CEBPG;MYCL;ZIC5;PRDM13;TFCP2;VAX2;TIGD1;CBX2;ZNF786;THAP9;ZNF462;PATZ1;ZNF343;ZSCAN25;PAX6;PLAGL2;TIGD3;LI…
IRF1_HUMAN.H11MO.0.A	hypomethylation					SOX2;OTX1;TP63;ZFP64;KLF5;DLX6;TFAP4;ZNF77;ZC3H8;DMRT2;MTERF1;ZNF74;TET3;ZNF3;ZNF639;FOXE1;GRHL2;E2F7;DLX5;ZBTB7C;ZNF556;NFE2L2;SOX12;POU6F2;SOX21;DMRT3;ZBTB33;ARID2;ZNF774;ZNF703;HOXD12;BCL11A;AEBP2;GTF2IRD1;SIX4;MYNN;ZNF280C;ZBTB39;TBPL1;ZNF771;CEBPG;VAX2;ZNF326;ZSCAN25;ZNF398;DLX1;FOXK2;TERF1;THAP9;TFCP2;ZIC2;FEZF1;E2F6;ZNF18;SOHLH1;DLX2;PLAGL2;ZNF343;TIGD1;CEBPZ;TCF24;SIX1;CBX2;PRDM13;ZNF594;…
ZNF85_HUMAN.H11MO.0.C	hypomethylation	ZFP64	ZFP64	ZFP64;ZNF18;ZIC2;FEZF1;MYNN	ZFP64;ZNF18;MYNN	SOX2;OTX1;TP63;ZFP64;KLF5;ZC3H8;ZNF74;ZNF77;TET3;DMRT2;DLX6;TFAP4;MTERF1;GRHL2;E2F7;FOXE1;ZNF556;ZNF3;DLX5;ZNF639;NFE2L2;ZBTB33;SOX12;ZBTB7C;SOX21;ARID2;GTF2IRD1;ZNF703;DMRT3;DLX1;ZNF280C;ZNF774;ZNF398;ZBTB39;HOXD12;VAX2;SIX4;ZNF18;AEBP2;POU6F2;ZIC2;DLX2;TFCP2;CEBPG;BCL11A;FEZF1;ZNF326;MYNN;TERF1;ZNF343;CBX2;ZNF771;PRDM13;FOXK2;ZIC5;TBPL1;TIGD1;ZNF786;NRF1;CEBPZ;ZNF462;PLAGL2;ZSCAN25;PATZ1;THAP9;…
PO4F2_HUMAN.H11MO.0.D	hypomethylation	HOXD12		HOXD12;POU6F2;HOXD11		OTX1;SOX2;TP63;ZFP64;KLF5;TFAP4;ZNF77;DMRT2;TET3;ZNF74;ZC3H8;GRHL2;NFE2L2;ZNF556;SOX12;DLX6;FOXE1;MTERF1;SOX21;ZNF639;DLX5;E2F7;ZNF3;HOXD12;GTF2IRD1;DMRT3;ZBTB7C;ZNF703;SIX4;AEBP2;ZNF774;ARID2;ZNF771;FOXK2;POU6F2;ZBTB33;ZIC2;BCL11A;CEBPG;FEZF1;ZNF18;ZNF280C;TBPL1;DLX1;SIX1;MYNN;VAX2;ZNF326;THAP9;CBX2;PLAGL2;ZBTB39;ZNF398;DLX2;TERF1;CEBPZ;FOXH1;ZNF343;TFCP2;PATZ1;NPAS1;ZIC5;MYCL;TIGD5;SOX6;GRHL3;H…
SHOX2_HUMAN.H11MO.0.D	hypomethylation	OTX1		OTX1		SOX2;OTX1;ZFP64;TP63;KLF5;ZNF77;DMRT2;TFAP4;ZNF74;GRHL2;E2F7;ZC3H8;TET3;ZNF3;DLX6;MTERF1;ZNF556;ZNF639;NFE2L2;DLX5;ARID2;FOXE1;SOX21;ZNF774;ZBTB33;GTF2IRD1;SOX12;DMRT3;TERF1;AEBP2;BCL11A;ZBTB7C;HOXD12;POU6F2;ZNF703;SIX4;DLX1;ZNF326;THAP9;PATZ1;FOXK2;ZNF280C;ZBTB39;TBPL1;ZIC2;VAX2;ZNF558;MYNN;ZNF771;DLX2;SIX1;ZNF18;FEZF1;ZNF398;TFCP2;CEBPZ;TIGD5;FOXH1;ZIC5;PAX6;CEBPG;TCF24;ZNF623;ZNF343;SIM2;ZNF12…
CPEB1_HUMAN.H11MO.0.D	hypomethylation					SOX2;OTX1;TP63;KLF5;ZFP64;TFAP4;MTERF1;ZNF77;DLX6;NFE2L2;ZNF556;DMRT2;GRHL2;FOXE1;ZC3H8;ZNF74;TET3;ZNF639;SOX21;DLX5;ZNF3;SOX12;ZBTB7C;E2F7;ZBTB33;DMRT3;ZNF280C;GTF2IRD1;ZNF398;DLX1;HOXD12;AEBP2;ARID2;ZNF703;POU6F2;ZNF18;BCL11A;ZNF774;DLX2;FEZF1;ZIC2;VAX2;TERF1;FOXK2;ZBTB39;MYNN;ZNF326;ZNF343;MYCL;PLAGL2;PRDM13;TBPL1;SOHLH1;ZNF786;ZIC5;ZNF771;TIGD1;TCF24;TFCP2;SIX4;SOX6;HOXD11;THAP9;PATZ1;FOXH1;T…
DLX4_HUMAN.H11MO.0.D	hypomethylation	DLX6	DLX6	DLX6;DLX5;DLX1;DLX2;VAX2	DLX6;DLX5;DLX1;DLX2	SOX2;OTX1;ZFP64;TP63;TET3;DMRT2;DLX6;KLF5;GRHL2;ZNF74;ZNF77;MTERF1;SOX12;DLX5;TFAP4;ZC3H8;ZNF3;ZNF639;ZNF703;ZNF556;FOXE1;GTF2IRD1;E2F7;NFE2L2;ZBTB7C;ZNF774;SOX21;HOXD12;DLX1;DMRT3;DLX2;AEBP2;ARID2;POU6F2;VAX2;TERF1;FOXK2;ZNF343;ZNF280C;ZNF786;ZBTB39;BCL11A;ZBTB33;ZNF771;ZNF326;SIX4;ZNF398;TIGD1;FEZF1;ZNF18;PATZ1;ZIC2;MYNN;ZNF462;TFCP2;PRDM13;HOXD11;TBPL1;TCF24;CBX2;EVX2;FOXH1;TIGD5;THAP9;PLAGL2;…
PO5F1_HUMAN.H11MO.1.A	hypomethylation	HOXD12		HOXD12;POU6F2;HOXA10;HOXD11		SOX2;ZFP64;ZNF74;OTX1;TP63;KLF5;TFAP4;ZNF77;DMRT2;TET3;GRHL2;ZC3H8;DLX6;MTERF1;SOX12;ZNF556;ZNF639;E2F7;NFE2L2;FOXE1;ZNF3;DLX5;GTF2IRD1;ZNF774;ZBTB33;SOX21;ZNF280C;DMRT3;VAX2;ZNF703;HOXD12;DLX1;ZNF343;ZBTB7C;ZNF771;POU6F2;BCL11A;MYNN;ARID2;DLX2;CEBPG;CBX2;AEBP2;ZBTB39;ZIC2;ZNF398;ZNF326;TFCP2;CEBPZ;FOXK2;SIX4;E2F6;TIGD1;ZNF786;ZNF830;TERF1;TBPL1;PATZ1;ZIC5;TIGD3;PAX6;PRDM13;THAP9;NPAS1;NKRF;ZNF18…
ZBT14_HUMAN.H11MO.0.C	hypermethylation	BCL6B	PRDM6	BCL6B;SNAI1;PRDM6;GLIS2;ZNF331;ZNF214	PRDM6;ZNF331	CREB3L1;ETS1;FLI1;CXXC5;SPI1;MEF2C;HIC1;POU2F2;PKNOX2;VENTX;ZEB2;FOXP1;VDR;HNF1B;TCF21;KLF17;IRF4;ZNF835;BHLHE22;ZNF154;TFEB;MEOX2;ATOH8;BATF;ZNF626;SP140;STAT4;NFATC2;IRF8;HIVEP3;PGR;TBX5;NFE2;SOX18;BCL6B;ZNF208;NR5A2;ESR1;CSRNP1;SNAI1;SP110;ZNF415;IKZF1;RORC;MBNL2;PEG3;PRDM6;SNAI3;HLX;MITF;ZNF671;BNC2;AKNA;BHLHE41;SOX17;LYL1;GLIS2;ZBTB16;FOXJ1;GATA6;ELK3;ZNF521;TBX21;ZNF331;SPDEF;HEYL;ZFPM2;AEB…
E2F2_HUMAN.H11MO.0.B	hypermethylation					CREB3L1;CXXC5;ETS1;MEF2C;HIC1;SPI1;FLI1;VENTX;POU2F2;ZNF154;BHLHE22;BATF;ATOH8;HNF1B;IRF4;VDR;TCF21;KLF17;ZEB2;FOXP1;MEOX2;ZNF835;PKNOX2;ZNF626;SP140;TFEB;NFATC2;IRF8;ESR1;NR5A2;STAT4;CSRNP1;NFE2;TBX5;RORC;PGR;HIVEP3;MITF;BCL6B;MBNL2;HLX;SNAI1;ZNF208;ZNF415;SNAI3;PRDM6;PEG3;ZNF671;IKZF1;SOX18;BHLHE41;LYL1;SP110;SOX17;AKNA;SPDEF;TBX21;BNC2;GLIS2;FOXJ1;ZBTB16;ZNF781;ELK3;ZNF521;KLF2;GATA6;ZNF804A;H…
SP1_HUMAN.H11MO.1.A	hypermethylation	KLF17		KLF17		CREB3L1;CXXC5;FOXP1;HNF1B;PKNOX2;ATOH8;ETS1;VENTX;VDR;ZNF626;POU2F2;HIC1;ZNF154;MEF2C;KLF17;TBX5;SPI1;BATF;BHLHE22;NFE2;ESR1;MBNL2;FLI1;SOX18;RORC;TCF21;HIVEP3;MEOX2;IRF4;SP140;TFEB;ZNF835;PRDM6;STAT4;ZEB2;PGR;ZNF415;FOXJ1;SP110;SPDEF;CSRNP1;NFATC2;NR5A2;ZNF671;IRF8;BHLHE41;PEG3;SNAI1;MITF;ZNF208;GATA6;BCL6B;ELK3;BNC2;SKI;ZBTB16;HOXB2;GLIS2;LYL1;ZNF214;IKZF1;NKX2-1;HLX;SNAI3;AKNA;ZNF331;MXD4;RARA…
SP1_HUMAN.H11MO.0.A	hypermethylation	KLF17		KLF17		CREB3L1;CXXC5;FOXP1;ATOH8;HNF1B;PKNOX2;TBX5;VENTX;VDR;ETS1;MEF2C;BHLHE22;HIC1;POU2F2;ZNF154;KLF17;ZNF626;SPI1;TCF21;MEOX2;BATF;RORC;HIVEP3;IRF4;ESR1;NFE2;MBNL2;PRDM6;TFEB;FLI1;SP140;SOX18;PGR;ZNF835;ZEB2;SPDEF;FOXJ1;STAT4;CSRNP1;SP110;ZNF415;MITF;IRF8;GATA6;NFATC2;BHLHE41;NR5A2;PEG3;ZNF671;BNC2;ELK3;SNAI1;ZNF208;BCL6B;GLIS2;ZBTB16;SKI;IKZF1;MXD4;HOXB2;AKNA;ZNF214;LYL1;NKX2-1;SNAI3;HLX;GPBP1L1;RAR…
SP2_HUMAN.H11MO.0.A	hypermethylation	KLF17		KLF17		CREB3L1;CXXC5;FOXP1;ATOH8;HNF1B;PKNOX2;TBX5;VENTX;VDR;ETS1;MEF2C;BHLHE22;HIC1;POU2F2;ZNF154;KLF17;ZNF626;SPI1;TCF21;MEOX2;RORC;BATF;ESR1;HIVEP3;IRF4;NFE2;MBNL2;SOX18;PRDM6;FLI1;SP140;TFEB;PGR;ZNF835;ZEB2;SPDEF;FOXJ1;STAT4;ZNF415;SP110;CSRNP1;MITF;IRF8;GATA6;NFATC2;BHLHE41;NR5A2;PEG3;ZNF671;BNC2;ELK3;ZNF208;SNAI1;BCL6B;ZBTB16;IKZF1;SKI;AKNA;LYL1;GLIS2;HOXB2;ZNF214;NKX2-1;MXD4;GPBP1L1;SNAI3;HLX;RAR…
THAP1_HUMAN.H11MO.0.C	hypermethylation					CREB3L1;CXXC5;FOXP1;ETS1;HNF1B;PKNOX2;POU2F2;VDR;ZNF154;ATOH8;MEF2C;HIC1;FLI1;HIVEP3;SPI1;TBX5;BATF;ZNF626;VENTX;IRF4;KLF17;ESR1;MBNL2;SOX18;SP140;BHLHE22;NFE2;MEOX2;TCF21;SP110;TFEB;ZNF835;RORC;STAT4;PRDM6;ZEB2;PGR;NFATC2;ZNF415;IRF8;CSRNP1;MITF;ZNF671;GATA6;ZNF208;PEG3;SNAI1;FOXJ1;BCL6B;LYL1;BHLHE41;ELK3;SKI;HOXB2;ZNF214;GLIS2;SPDEF;NR5A2;HLX;BNC2;IKZF1;AKNA;SNAI3;MXD4;ZBTB16;RARA;GPBP1L1;SOX17…
E2F1_HUMAN.H11MO.0.A	hypermethylation					CREB3L1;CXXC5;ETS1;VDR;ATOH8;HIC1;HNF1B;PKNOX2;ZNF626;FOXP1;KLF17;ZNF154;MEF2C;VENTX;SPI1;POU2F2;FLI1;BATF;TBX5;NFE2;BHLHE22;TCF21;SOX18;ESR1;MEOX2;IRF4;HIVEP3;SP140;RORC;TFEB;MBNL2;STAT4;ZNF835;SP110;PRDM6;ZEB2;CSRNP1;PGR;FOXJ1;ZNF415;SNAI1;BCL6B;NFATC2;IRF8;NR5A2;ZNF671;PEG3;SPDEF;MITF;ELK3;ZNF208;ZBTB16;HLX;GATA6;LYL1;BNC2;BHLHE41;ZNF214;GLIS2;HOXB2;SNAI3;IKZF1;AKNA;MXD4;NKX2-1;RARA;SOX17;SKI;…
MECP2_HUMAN.H11MO.0.C	hypermethylation					CREB3L1;CXXC5;PKNOX2;HNF1B;VDR;FOXP1;ATOH8;ETS1;HIC1;VENTX;ZNF626;NFE2;KLF17;ZNF154;BHLHE22;TBX5;MEF2C;POU2F2;TCF21;SPI1;HIVEP3;FLI1;MEOX2;RORC;SOX18;BATF;PRDM6;ZNF835;MBNL2;ZNF415;ESR1;PGR;CSRNP1;TFEB;IRF4;SNAI1;ZEB2;FOXJ1;SP110;BCL6B;STAT4;SP140;PEG3;ZNF214;NFATC2;ZNF671;SPDEF;ELK3;ZBTB16;GLIS2;HLX;NR5A2;BHLHE41;HOXB2;BNC2;GATA6;IRF8;SKI;MITF;ZNF208;NKX2-1;RARA;ZFPM2;KLF10;ZNF331;MXD4;IKZF1;SNA…
SP3_HUMAN.H11MO.0.B	hypermethylation	KLF17		KLF17		CREB3L1;CXXC5;FOXP1;ATOH8;HNF1B;PKNOX2;VDR;ETS1;TBX5;ZNF154;MEF2C;POU2F2;BHLHE22;BATF;HIVEP3;MBNL2;SPI1;VENTX;ESR1;HIC1;KLF17;FLI1;ZNF626;IRF4;RORC;TCF21;MEOX2;SP140;NFE2;TFEB;PRDM6;SP110;SOX18;STAT4;ZNF835;PGR;ZEB2;CSRNP1;SPDEF;ZNF415;GATA6;IRF8;NFATC2;FOXJ1;MITF;ZNF671;BHLHE41;NR5A2;SNAI1;AKNA;BCL6B;IKZF1;PEG3;SKI;ELK3;BNC2;ZNF208;MXD4;ZBTB16;ZNF214;GATA3;GLIS2;ZNF521;LYL1;HOXB2;NKX2-1;ZNF331;R…
WT1_HUMAN.H11MO.0.C	hypermethylation	PRDM6	PRDM6	PRDM6;BCL6B;SNAI1;GLIS2;ZNF214;ZNF331	PRDM6;ZNF331	CREB3L1;CXXC5;FOXP1;ATOH8;HNF1B;PKNOX2;TBX5;VENTX;VDR;ETS1;MEF2C;BHLHE22;HIC1;ZNF626;POU2F2;ZNF154;KLF17;SPI1;BATF;TCF21;MEOX2;RORC;ESR1;SOX18;NFE2;MBNL2;HIVEP3;IRF4;PRDM6;FLI1;SP140;TFEB;PGR;ZNF835;STAT4;ZEB2;FOXJ1;SPDEF;SP110;CSRNP1;ZNF415;MITF;IRF8;NFATC2;GATA6;NR5A2;BHLHE41;PEG3;ZNF671;IKZF1;BCL6B;BNC2;SNAI1;ZNF208;ELK3;ZBTB16;SKI;AKNA;LYL1;HOXB2;GLIS2;ZNF214;NKX2-1;SNAI3;HLX;MXD4;RARA;ZNF521…
KLF16_HUMAN.H11MO.0.D	hypermethylation	KLF17		KLF17		CREB3L1;CXXC5;FOXP1;HNF1B;PKNOX2;ATOH8;VDR;ZNF154;VENTX;ETS1;POU2F2;TBX5;MEF2C;HIC1;KLF17;ZNF626;IRF4;BATF;HIVEP3;MBNL2;SPI1;BHLHE22;NFE2;FLI1;ESR1;SOX18;RORC;TCF21;MEOX2;SP140;ZNF835;TFEB;PRDM6;STAT4;ZEB2;ZNF415;PGR;SP110;CSRNP1;NFATC2;SPDEF;ZNF671;MITF;IRF8;GATA6;FOXJ1;SKI;NR5A2;BHLHE41;PEG3;SNAI1;ELK3;BCL6B;ZNF208;GLIS2;BNC2;LYL1;HOXB2;IKZF1;NKX2-1;AKNA;ZBTB16;HLX;SNAI3;GPBP1L1;ZNF331;ZNF214;M…
E2F4_HUMAN.H11MO.0.A	hypermethylation					CREB3L1;CXXC5;ETS1;FOXP1;HNF1B;VDR;ATOH8;ZNF626;PKNOX2;POU2F2;ZNF154;HIC1;KLF17;SPI1;VENTX;MEF2C;BATF;TBX5;FLI1;NFE2;BHLHE22;ESR1;TCF21;SP140;MEOX2;MBNL2;IRF4;SOX18;HIVEP3;STAT4;RORC;ZNF835;TFEB;SP110;PRDM6;ZEB2;PGR;ZNF415;FOXJ1;NFATC2;CSRNP1;ZNF671;IRF8;MITF;ZNF208;PEG3;SNAI1;SPDEF;ELK3;BCL6B;NR5A2;ZNF214;BNC2;ZBTB16;HOXB2;LYL1;GLIS2;IKZF1;AKNA;SNAI3;GATA6;BHLHE41;NKX2-1;DPF3;HLX;MXD4;SKI;RARA;Z…
KAISO_HUMAN.H11MO.0.A	hypermethylation	ZSCAN1		ZSCAN1;ZFPM2		CREB3L1;CXXC5;HIC1;ETS1;VDR;HNF1B;VENTX;SPI1;MEF2C;PKNOX2;ZNF835;TCF21;NFE2;ATOH8;KLF17;FLI1;ZNF154;BHLHE22;MEOX2;ZNF626;FOXP1;POU2F2;CSRNP1;ZEB2;ZNF415;BATF;HIVEP3;TBX5;RORC;PEG3;SNAI1;TFEB;MBNL2;PGR;IRF4;NFATC2;ZNF208;STAT4;ESR1;PRDM6;SOX18;NR5A2;ZNF671;SPDEF;BCL6B;IRF8;MITF;BHLHE41;ELK3;GLIS2;SP140;ZNF331;SNAI3;HOXB2;HLX;SP110;BNC2;ZSCAN1;FOXJ1;IKZF1;SOX17;ZBTB16;NKX2-1;ZNF521;LYL1;HEYL;AEBP1;…
MBD2_HUMAN.H11MO.0.B	hypermethylation					CREB3L1;CXXC5;ETS1;HIC1;ZNF154;FLI1;SPI1;MEF2C;VENTX;VDR;HNF1B;FOXP1;IRF4;ATOH8;TCF21;PKNOX2;ZNF626;POU2F2;ZNF835;BATF;KLF17;BHLHE22;ZEB2;SOX18;MEOX2;NFE2;TBX5;SP140;TFEB;HIVEP3;RORC;STAT4;ZNF415;ESR1;NFATC2;SP110;PGR;IRF8;CSRNP1;BCL6B;ZNF671;ZNF208;PEG3;PRDM6;SNAI1;MITF;GLIS2;MBNL2;BHLHE41;SNAI3;NR5A2;IKZF1;HLX;LYL1;AKNA;ELK3;BNC2;ZBTB16;GATA6;FOXJ1;MXD4;ZFPM2;SOX17;TBX21;SPDEF;HOXB2;DPF3;CEBPE;…
KLF3_HUMAN.H11MO.0.B	hypermethylation	KLF17		KLF17		CREB3L1;CXXC5;FOXP1;HNF1B;PKNOX2;ATOH8;ETS1;VDR;ZNF154;VENTX;HIC1;POU2F2;KLF17;MEF2C;TBX5;ZNF626;BATF;SPI1;ESR1;HIVEP3;IRF4;BHLHE22;NFE2;SOX18;FLI1;TCF21;RORC;MBNL2;SP140;MEOX2;TFEB;STAT4;ZNF835;PRDM6;ZNF415;ZEB2;CSRNP1;PGR;SPDEF;SP110;NFATC2;FOXJ1;GATA6;ZNF671;IRF8;SKI;NR5A2;BHLHE41;SNAI1;PEG3;BCL6B;MITF;ELK3;ZNF208;BNC2;ZBTB16;LYL1;GLIS2;AKNA;HLX;NKX2-1;HOXB2;IKZF1;SNAI3;ZNF331;MXD4;ZNF214;RARA…
AP2D_HUMAN.H11MO.0.D	hypermethylation					CREB3L1;CXXC5;ETS1;HNF1B;MEF2C;VDR;HIC1;POU2F2;ATOH8;FOXP1;ZNF154;FLI1;PKNOX2;VENTX;KLF17;ZNF626;SPI1;IRF4;SOX18;TBX5;BHLHE22;NFE2;BATF;TCF21;SP140;TFEB;MEOX2;ESR1;HIVEP3;ZNF835;MBNL2;RORC;SP110;STAT4;ZEB2;PGR;PRDM6;CSRNP1;NFATC2;IRF8;BCL6B;ZNF415;PEG3;SNAI1;NR5A2;FOXJ1;ZNF671;MITF;ZNF208;ELK3;LYL1;BHLHE41;SPDEF;GATA6;SNAI3;HLX;ZBTB16;HOXB2;BNC2;AKNA;IKZF1;GLIS2;SOX17;ZNF214;NKX2-1;SKI;GPBP1L1;MX…
E2F5_HUMAN.H11MO.0.B	hypermethylation					MEF2C;HIC1;ETS1;FLI1;SPI1;CREB3L1;CXXC5;BHLHE22;IRF4;FOXP1;TCF21;ZEB2;POU2F2;MEOX2;IRF8;VDR;ATOH8;HNF1B;VENTX;SP140;BATF;KLF17;ZNF154;STAT4;NFATC2;TFEB;NR5A2;IKZF1;PGR;TBX5;MITF;PKNOX2;RORC;CSRNP1;ZNF835;ESR1;HIVEP3;NFE2;PRDM6;AKNA;MBNL2;BCL6B;BHLHE41;SP110;HLX;SNAI3;ZNF626;PEG3;ZNF208;BNC2;ZBTB16;SNAI1;ELK3;ZNF671;LYL1;SPDEF;TBX21;GATA6;ZNF415;SOX18;SCML4;SOX17;STAT5A;GLIS2;ZNF385D;KLF2;ZNF831;F…
KLF6_HUMAN.H11MO.0.A	hypermethylation	KLF17		KLF17		CREB3L1;CXXC5;FOXP1;PKNOX2;ATOH8;HNF1B;VENTX;VDR;ETS1;POU2F2;HIC1;ZNF154;KLF17;ZNF626;TBX5;MEF2C;SPI1;BHLHE22;NFE2;BATF;HIVEP3;IRF4;ESR1;SOX18;TCF21;MEOX2;MBNL2;FLI1;RORC;ZNF835;TFEB;SP140;PRDM6;ZEB2;STAT4;PGR;ZNF415;FOXJ1;CSRNP1;SPDEF;SP110;NFATC2;ZNF671;MITF;BHLHE41;PEG3;ZNF208;IRF8;SNAI1;ELK3;BNC2;BCL6B;GATA6;NR5A2;SKI;HOXB2;ZNF214;GLIS2;LYL1;ZBTB16;SNAI3;HLX;GPBP1L1;NKX2-1;AKNA;RARA;IKZF1;MXD…
TBX15_HUMAN.H11MO.0.D	hypermethylation					CREB3L1;CXXC5;FOXP1;ATOH8;PKNOX2;HNF1B;TBX5;ETS1;VDR;ZNF154;MEF2C;VENTX;BHLHE22;POU2F2;BATF;HIC1;KLF17;SPI1;ESR1;MBNL2;ZNF626;TCF21;IRF4;HIVEP3;MEOX2;RORC;SP140;FLI1;SOX18;NFE2;PRDM6;TFEB;PGR;ZNF835;ZEB2;STAT4;ZNF415;SPDEF;SP110;FOXJ1;MITF;CSRNP1;GATA6;IRF8;NFATC2;ZNF671;BHLHE41;NR5A2;PEG3;SKI;IKZF1;BNC2;SNAI1;BCL6B;AKNA;ZNF208;ELK3;ZBTB16;GLIS2;ZNF521;HOXB2;MXD4;GATA3;LYL1;ZNF214;HLX;NKX2-1;ZNF3…
TFDP1_HUMAN.H11MO.0.C	hypermethylation					CREB3L1;CXXC5;FOXP1;HNF1B;PKNOX2;ETS1;ATOH8;VDR;KLF17;ZNF154;ESR1;BATF;NFE2;MBNL2;VENTX;POU2F2;TBX5;HIC1;ZNF626;MEF2C;HIVEP3;SPI1;FLI1;SP140;RORC;BHLHE22;IRF4;TCF21;MEOX2;SOX18;ZNF835;STAT4;TFEB;PRDM6;SP110;ZNF415;ZEB2;MITF;PGR;ZNF671;SPDEF;CSRNP1;NFATC2;FOXJ1;SNAI1;GATA6;IRF8;ZNF208;PEG3;ELK3;SKI;BHLHE41;BNC2;GLIS2;BCL6B;NR5A2;GATA3;ZNF214;HOXB2;IKZF1;AKNA;LYL1;ZBTB16;SNAI3;GPBP1L1;HLX;MXD4;ZNF3…
MAZ_HUMAN.H11MO.1.A	hypermethylation	HIC1		HIC1;HIVEP3;ZNF671;BNC2;IKZF1;ZNF521		CREB3L1;CXXC5;FOXP1;PKNOX2;ETS1;HNF1B;ATOH8;ZNF154;VDR;HIC1;VENTX;POU2F2;TBX5;BATF;KLF17;ZNF626;MEF2C;SPI1;ESR1;HIVEP3;IRF4;MBNL2;BHLHE22;FLI1;TCF21;NFE2;MEOX2;SP140;SOX18;RORC;TFEB;ZNF835;PRDM6;STAT4;ZNF415;ZEB2;PGR;NFATC2;CSRNP1;SP110;IRF8;FOXJ1;MITF;ZNF671;SPDEF;GATA6;SNAI1;BCL6B;ZNF208;PEG3;SKI;ELK3;GLIS2;NR5A2;BHLHE41;BNC2;AKNA;ZBTB16;HOXB2;ZNF214;HLX;LYL1;IKZF1;MXD4;SNAI3;ZNF521;GATA3;NKX2-…
SP4_HUMAN.H11MO.0.A	hypermethylation	KLF17		KLF17		CREB3L1;CXXC5;FOXP1;PKNOX2;ZNF154;HNF1B;VENTX;POU2F2;TBX5;ZNF626;VDR;ATOH8;ETS1;HIC1;BHLHE22;KLF17;MEF2C;MBNL2;SPI1;HIVEP3;BATF;TCF21;MEOX2;ESR1;PRDM6;SOX18;NFE2;IRF4;FLI1;RORC;ZNF835;SP140;TFEB;PGR;ZEB2;ZNF415;FOXJ1;STAT4;ZNF671;SP110;PEG3;NFATC2;CSRNP1;BHLHE41;ZNF208;ZNF214;SPDEF;HOXB2;BNC2;BCL6B;SKI;GPBP1L1;MITF;IRF8;SNAI1;ZBTB16;ELK3;GATA6;NR5A2;LYL1;GLIS2;RARA;AKNA;HLX;IKZF1;GATA3;MLXIP;ZNF5…
E2F4_HUMAN.H11MO.1.A	hypermethylation					CREB3L1;ETS1;HIC1;CXXC5;FLI1;SPI1;MEF2C;HNF1B;ATOH8;VDR;KLF17;ZNF154;POU2F2;FOXP1;PKNOX2;BHLHE22;VENTX;IRF4;ZNF626;BATF;TCF21;ZEB2;NFE2;RORC;SP140;STAT4;TFEB;MEOX2;TBX5;ZNF835;NFATC2;IRF8;CSRNP1;NR5A2;ESR1;BCL6B;HIVEP3;MBNL2;PGR;SP110;SNAI1;ZNF415;PRDM6;IKZF1;SOX18;MITF;PEG3;ZBTB16;HLX;ZNF671;ZNF208;ELK3;AKNA;SNAI3;BHLHE41;FOXJ1;SPDEF;GATA6;BNC2;LYL1;ZNF331;NKX2-1;TBX21;SOX17;GLIS2;DPF3;CEBPE;MXD…
SP4_HUMAN.H11MO.1.A	hypermethylation	KLF17		KLF17		CREB3L1;FOXP1;CXXC5;PKNOX2;TBX5;ATOH8;HNF1B;ZNF154;ETS1;VDR;BHLHE22;MEF2C;BATF;POU2F2;VENTX;MBNL2;HIC1;SPI1;KLF17;ZNF626;TCF21;RORC;HIVEP3;ESR1;MEOX2;IRF4;PRDM6;SP140;FLI1;SOX18;TFEB;PGR;NFE2;FOXJ1;SP110;ZNF835;ZEB2;STAT4;ZNF415;CSRNP1;NFATC2;SPDEF;ZNF671;MITF;IRF8;GATA6;PEG3;SKI;BNC2;NR5A2;BHLHE41;IKZF1;AKNA;BCL6B;SNAI1;ZBTB16;HOXB2;ZNF208;GATA3;ZNF521;ZNF214;GPBP1L1;GLIS2;RARA;LYL1;ELK3;ZNF331;…
NRF1_HUMAN.H11MO.0.A	hypermethylation					CREB3L1;HIC1;MEF2C;CXXC5;ETS1;SPI1;FLI1;FOXP1;ZNF154;VENTX;PKNOX2;ZNF835;HNF1B;VDR;TCF21;ATOH8;IRF4;ZNF626;BHLHE22;KLF17;ZEB2;MEOX2;POU2F2;TBX5;NFATC2;PGR;IRF8;ZNF208;BATF;TFEB;ESR1;NFE2;SOX18;SP140;PEG3;STAT4;PRDM6;BCL6B;ZNF415;HIVEP3;RORC;CSRNP1;MITF;NR5A2;IKZF1;SNAI1;ZNF671;SNAI3;HLX;SP110;BHLHE41;AKNA;ELK3;GATA6;MBNL2;BNC2;ZBTB16;GLIS2;ZFPM2;LYL1;TBX21;SOX17;ZNF676;ZNF521;FOXJ1;ZNF331;ZNF214;…
EGR4_HUMAN.H11MO.0.D	hypermethylation	KLF17		KLF17		CREB3L1;CXXC5;HNF1B;ATOH8;ZNF154;ZNF626;ETS1;FOXP1;PKNOX2;VDR;HIC1;VENTX;POU2F2;KLF17;MEF2C;BATF;TBX5;SPI1;NFE2;FLI1;RORC;TCF21;BHLHE22;SOX18;IRF4;SP140;TFEB;ESR1;ZNF835;HIVEP3;SP110;MBNL2;STAT4;ZNF415;MEOX2;PRDM6;PGR;ZEB2;FOXJ1;CSRNP1;ZNF671;NFATC2;NR5A2;SNAI1;SPDEF;IRF8;BCL6B;ZNF208;PEG3;GATA6;ZBTB16;HOXB2;ZNF214;IKZF1;ELK3;LYL1;AKNA;MITF;NKX2-1;GPBP1L1;BNC2;GLIS2;BHLHE41;SNAI3;SKI;ZNF331;HLX;R…
PATZ1_HUMAN.H11MO.0.C	hypermethylation	HIC1		HIC1;HIVEP3;ZNF671;BNC2;IKZF1;ZNF521		CREB3L1;CXXC5;FOXP1;PKNOX2;HNF1B;ATOH8;ETS1;POU2F2;VDR;KLF17;VENTX;HIC1;MEF2C;TBX5;ZNF154;ZNF626;BHLHE22;FLI1;SPI1;BATF;NFE2;HIVEP3;MBNL2;SOX18;MEOX2;ESR1;TCF21;IRF4;ZNF835;RORC;SP140;TFEB;PRDM6;ZEB2;STAT4;PGR;FOXJ1;SPDEF;ZNF415;CSRNP1;NFATC2;SP110;BHLHE41;PEG3;MITF;ZNF671;BNC2;GATA6;NR5A2;ELK3;BCL6B;ZNF208;IRF8;SKI;SNAI1;GLIS2;HOXB2;LYL1;ZNF214;ZBTB16;HLX;SNAI3;AKNA;NKX2-1;MXD4;IKZF1;RARA;ZNF331…
ZN281_HUMAN.H11MO.0.A	hypermethylation	PRDM6		PRDM6;SNAI1;GLIS2;BCL6B;ZNF214;ZNF331;SNAI3		CREB3L1;CXXC5;FOXP1;ATOH8;HNF1B;PKNOX2;TBX5;ETS1;ZNF154;BHLHE22;BATF;MEF2C;VDR;SPI1;VENTX;POU2F2;HIC1;KLF17;ZNF626;ESR1;SP140;TCF21;RORC;HIVEP3;MEOX2;MBNL2;IRF4;FLI1;NFE2;PRDM6;SOX18;TFEB;PGR;STAT4;ZEB2;SP110;ZNF835;MITF;ZNF415;IRF8;SPDEF;FOXJ1;NFATC2;GATA6;CSRNP1;ZNF671;IKZF1;NR5A2;PEG3;AKNA;BHLHE41;ZNF208;SKI;SNAI1;BNC2;ZBTB16;ELK3;GLIS2;GATA3;BCL6B;MXD4;NKX2-1;LYL1;ZNF521;HOXB2;ZNF214;ZNF331;H…
CENPB_HUMAN.H11MO.0.D	hypermethylation					CREB3L1;MEF2C;SPI1;HIC1;FLI1;ETS1;PKNOX2;ATOH8;CXXC5;HNF1B;POU2F2;ZNF154;IRF4;VENTX;BHLHE22;TCF21;KLF17;ZNF626;TFEB;ZNF835;MEOX2;VDR;ZEB2;TBX5;STAT4;PGR;IRF8;CSRNP1;SP140;FOXP1;NFE2;BATF;MITF;ZNF415;NFATC2;PEG3;BCL6B;SOX18;PRDM6;ZNF671;NR5A2;HIVEP3;IKZF1;SNAI3;SNAI1;HLX;RORC;BHLHE41;ELK3;ESR1;NKX2-1;LYL1;ZNF208;ZBTB16;MBNL2;SP110;GATA6;SOX17;SPDEF;FOXJ1;AKNA;BNC2;TBX21;ZNF331;ZNF521;ZFPM2;ZIK1;MX…
KLF12_HUMAN.H11MO.0.C	hypermethylation	KLF17		KLF17;KLF10		CREB3L1;CXXC5;VDR;FOXP1;HNF1B;PKNOX2;ATOH8;ZNF154;ETS1;HIC1;VENTX;HIVEP3;KLF17;ZNF626;POU2F2;TBX5;NFE2;MBNL2;SPI1;BHLHE22;MEF2C;TCF21;BATF;FLI1;IRF4;MEOX2;RORC;TFEB;ESR1;ZNF415;ZNF835;PGR;SOX18;PRDM6;CSRNP1;ZEB2;SP140;SNAI1;STAT4;ZNF671;NFATC2;SP110;SPDEF;ELK3;FOXJ1;MITF;PEG3;BCL6B;BNC2;IRF8;GLIS2;SKI;GATA6;ZNF208;BHLHE41;ZNF331;HOXB2;MXD4;ZNF214;NR5A2;GPBP1L1;NKX2-1;ZFPM2;ZNF521;ZBTB16;HLX;KLF10…
CTCFL_HUMAN.H11MO.0.A	hypermethylation	PRDM6		PRDM6;BCL6B;SNAI1;GLIS2;ZNF214;SNAI3;ZNF331		CREB3L1;CXXC5;ETS1;HIC1;VDR;FOXP1;PKNOX2;ZNF626;ZNF154;HNF1B;MEF2C;VENTX;ATOH8;SPI1;TBX5;FLI1;TCF21;KLF17;BHLHE22;POU2F2;ESR1;BATF;MEOX2;IRF4;ZNF835;NFE2;ZNF415;HIVEP3;RORC;PGR;PRDM6;TFEB;SOX18;ZEB2;MBNL2;SP140;SP110;CSRNP1;BCL6B;STAT4;PEG3;NFATC2;ZNF671;SNAI1;IRF8;ZNF208;FOXJ1;MITF;NR5A2;BNC2;GATA6;HLX;ELK3;GLIS2;ZBTB16;ZNF214;BHLHE41;SPDEF;ZFPM2;MXD4;IKZF1;SNAI3;AKNA;RARA;LYL1;HOXB2;KLF10;ZNF52…
AP2B_HUMAN.H11MO.0.B	hypermethylation					CREB3L1;CXXC5;HIC1;MEF2C;KLF17;ETS1;FLI1;HNF1B;VDR;SPI1;FOXP1;ZNF154;VENTX;ZNF835;ZNF626;TCF21;POU2F2;PKNOX2;BHLHE22;BATF;NFE2;ATOH8;IRF4;TBX5;MEOX2;SP140;RORC;TFEB;ZEB2;ESR1;SOX18;HIVEP3;PGR;SP110;STAT4;MITF;NFATC2;CSRNP1;SNAI1;IRF8;ZNF415;MBNL2;PEG3;ZNF671;ZNF208;BCL6B;PRDM6;BHLHE41;ELK3;IKZF1;FOXJ1;NR5A2;HLX;BNC2;GLIS2;SNAI3;SPDEF;GATA6;LYL1;SOX17;AKNA;CEBPE;DPF3;ZBTB16;HOXB2;MXD4;HEYL;ZFPM2;Z…
MAZ_HUMAN.H11MO.0.A	hypermethylation	HIC1		HIC1;HIVEP3;ZNF671;BNC2;IKZF1;ZNF521		CREB3L1;CXXC5;FOXP1;ATOH8;HNF1B;PKNOX2;TBX5;VENTX;VDR;ETS1;MEF2C;BHLHE22;HIC1;POU2F2;ZNF154;KLF17;ZNF626;SPI1;TCF21;MEOX2;RORC;BATF;ESR1;HIVEP3;IRF4;NFE2;MBNL2;SOX18;PRDM6;FLI1;SP140;TFEB;PGR;ZNF835;ZEB2;SPDEF;FOXJ1;STAT4;ZNF415;SP110;CSRNP1;MITF;IRF8;GATA6;NFATC2;BHLHE41;NR5A2;PEG3;ZNF671;BNC2;ELK3;ZNF208;SNAI1;BCL6B;ZBTB16;IKZF1;SKI;AKNA;LYL1;GLIS2;HOXB2;ZNF214;NKX2-1;MXD4;GPBP1L1;SNAI3;HLX;RAR…
SP2_HUMAN.H11MO.1.B	hypermethylation	KLF17		KLF17		CREB3L1;CXXC5;FOXP1;HNF1B;PKNOX2;ATOH8;ETS1;ZNF154;VENTX;VDR;TBX5;HIC1;ZNF626;HIVEP3;POU2F2;MEF2C;TCF21;RORC;BATF;ESR1;SPI1;MBNL2;IRF4;BHLHE22;NFE2;KLF17;FLI1;MEOX2;ZNF415;SOX18;ZNF835;SP140;PRDM6;TFEB;PGR;ZEB2;CSRNP1;FOXJ1;NFATC2;SP110;ZNF671;STAT4;SPDEF;MITF;GATA6;IRF8;PEG3;GLIS2;BCL6B;SNAI1;ZNF214;SKI;BHLHE41;BNC2;ZNF208;NR5A2;HOXB2;ELK3;GPBP1L1;IKZF1;ZBTB16;HLX;MXD4;NKX2-1;AKNA;SNAI3;ZNF331;G…
ZN148_HUMAN.H11MO.0.D	hypermethylation	PRDM6		PRDM6;BCL6B;SNAI1;GLIS2;ZNF214;SNAI3;ZNF331;ZIK1		CREB3L1;CXXC5;FOXP1;PKNOX2;ZNF154;ETS1;HNF1B;POU2F2;ATOH8;HIC1;TBX5;MEF2C;BATF;ZNF626;SPI1;VENTX;VDR;BHLHE22;IRF4;ESR1;SP140;SOX18;KLF17;HIVEP3;MBNL2;FLI1;TCF21;TFEB;MEOX2;NFE2;ZNF835;RORC;PRDM6;SP110;STAT4;PGR;ZNF415;ZEB2;NFATC2;ZNF671;IRF8;GATA6;FOXJ1;CSRNP1;MITF;ZNF208;LYL1;BCL6B;PEG3;HOXB2;SNAI1;SKI;AKNA;HLX;BHLHE41;BNC2;GLIS2;NR5A2;SPDEF;IKZF1;ZNF214;RARA;ZBTB16;ELK3;GATA3;SNAI3;ZNF521;GPBP1…
KLF13_HUMAN.H11MO.0.D	hypermethylation	KLF17		KLF17;KLF10		CREB3L1;PKNOX2;CXXC5;ZNF626;ZNF154;FOXP1;HIC1;KLF17;POU2F2;TBX5;ETS1;VENTX;HNF1B;VDR;ATOH8;BHLHE22;BATF;NFE2;SPI1;MEF2C;FLI1;TCF21;HIVEP3;ZNF415;MBNL2;PRDM6;MEOX2;IRF4;SP140;SOX18;ESR1;SP110;ZNF671;PGR;ZNF835;STAT4;ZEB2;RORC;CSRNP1;TFEB;SNAI1;FOXJ1;ZNF214;BHLHE41;PEG3;HOXB2;NFATC2;ZNF208;ELK3;GLIS2;ZBTB16;MITF;BCL6B;HLX;IRF8;SKI;GATA6;BNC2;GPBP1L1;NR5A2;SPDEF;GATA3;AKNA;ZFPM2;ZNF90;KLF10;RARA;NKX…
EGR1_HUMAN.H11MO.0.A	hypermethylation	KLF17		KLF17		CREB3L1;CXXC5;FOXP1;PKNOX2;HNF1B;ATOH8;ZNF154;ZNF626;ETS1;VENTX;POU2F2;HIC1;VDR;KLF17;TBX5;MEF2C;SOX18;BATF;BHLHE22;SPI1;NFE2;MBNL2;ESR1;RORC;TCF21;FLI1;IRF4;SP140;MEOX2;HIVEP3;TFEB;ZNF835;STAT4;PRDM6;ZNF415;FOXJ1;PGR;ZEB2;SP110;SPDEF;CSRNP1;ZNF671;NFATC2;NR5A2;GATA6;IRF8;BCL6B;SNAI1;BHLHE41;PEG3;ZNF214;HOXB2;SKI;ZNF208;LYL1;ZBTB16;BNC2;MITF;ELK3;GLIS2;IKZF1;NKX2-1;AKNA;GPBP1L1;HLX;RARA;SNAI3;ZNF…
E2F7_HUMAN.H11MO.0.B	hypermethylation					CREB3L1;CXXC5;ETS1;FOXP1;PKNOX2;VDR;HNF1B;ZNF626;ATOH8;VENTX;HIC1;MEF2C;ZNF154;POU2F2;KLF17;SPI1;TBX5;FLI1;NFE2;ESR1;BHLHE22;HIVEP3;BATF;MBNL2;SOX18;MEOX2;TCF21;RORC;SP140;IRF4;PRDM6;ZNF835;SP110;TFEB;STAT4;PGR;ZEB2;FOXJ1;ZNF415;CSRNP1;NFATC2;MITF;ZNF671;SNAI1;PEG3;ZNF208;SPDEF;GATA6;ZNF214;BCL6B;IRF8;ELK3;NR5A2;BHLHE41;BNC2;LYL1;HLX;HOXB2;GLIS2;ZBTB16;IKZF1;SKI;SNAI3;AKNA;RARA;NKX2-1;GPBP1L1;GAT…
ZN219_HUMAN.H11MO.0.D	hypermethylation	HIC1		HIC1;HIVEP3;ZNF671;BNC2;ZNF521;IKZF1		CREB3L1;CXXC5;PKNOX2;KLF17;VENTX;ETS1;FOXP1;HIC1;VDR;ATOH8;HNF1B;BHLHE22;ZNF154;ZNF626;POU2F2;MEF2C;TBX5;SPI1;TCF21;NFE2;SOX18;IRF4;MEOX2;FLI1;BATF;ZNF835;ZEB2;HIVEP3;RORC;PRDM6;ESR1;SP140;PGR;SNAI1;ZNF415;MBNL2;PEG3;TFEB;CSRNP1;STAT4;BHLHE41;NFATC2;FOXJ1;BCL6B;ZNF671;NR5A2;IRF8;SP110;BNC2;GLIS2;SPDEF;HLX;ZBTB16;MITF;ZNF208;ELK3;HOXB2;SKI;SNAI3;ZNF214;GATA6;ZNF521;SOX17;LYL1;ZFPM2;NKX2-1;AKNA;IKZ…
KLF15_HUMAN.H11MO.0.A	hypermethylation	KLF17		KLF17		CREB3L1;CXXC5;FOXP1;ATOH8;PKNOX2;HNF1B;TBX5;ETS1;VDR;ZNF154;MEF2C;VENTX;BHLHE22;POU2F2;BATF;HIC1;KLF17;SPI1;ESR1;MBNL2;ZNF626;TCF21;IRF4;HIVEP3;MEOX2;RORC;SP140;FLI1;SOX18;NFE2;PRDM6;TFEB;PGR;ZNF835;ZEB2;STAT4;ZNF415;SPDEF;SP110;FOXJ1;MITF;CSRNP1;GATA6;IRF8;NFATC2;ZNF671;BHLHE41;NR5A2;PEG3;SKI;IKZF1;BNC2;SNAI1;BCL6B;AKNA;ZNF208;ELK3;ZBTB16;GLIS2;ZNF521;HOXB2;MXD4;GATA3;LYL1;ZNF214;HLX;NKX2-1;ZNF3…
GABPA_HUMAN.H11MO.0.A	hypermethylation	FLI1	FLI1	FLI1;ETS1;SPI1;SPDEF;ELK3	FLI1;ETS1	CREB3L1;CXXC5;FOXP1;ATOH8;HNF1B;BATF;ZNF626;NFE2;PKNOX2;HIVEP3;VDR;FLI1;RORC;ZNF154;POU2F2;ETS1;MEF2C;ESR1;SP140;TBX5;BHLHE22;VENTX;SPI1;SPDEF;HIC1;MBNL2;KLF17;SP110;TCF21;FOXJ1;STAT4;MEOX2;SOX18;IRF4;PRDM6;MITF;CSRNP1;ZNF835;ZNF415;ZEB2;GPBP1L1;TFEB;GATA3;NFIA;IRF8;BHLHE41;ZNF671;PGR;SNAI1;NFATC2;EPAS1;GATA6;ZNF214;LTF;PEG3;ZNF208;HOXB2;NR5A2;DPF3;ELK3;RARA;BCL6B;AKNA;ZNF331;IKZF1;SKI;FOXA2;ZBTB…
ZN467_HUMAN.H11MO.0.C	hypermethylation	HIC1		HIC1;IKZF1		CREB3L1;FOXP1;CXXC5;PKNOX2;TBX5;ATOH8;ZNF154;ZNF626;HNF1B;POU2F2;BHLHE22;HIC1;KLF17;MEF2C;VENTX;VDR;ETS1;BATF;SPI1;MEOX2;TCF21;PRDM6;MBNL2;FLI1;SOX18;IRF4;SP140;HIVEP3;NFE2;RORC;TFEB;FOXJ1;ESR1;PGR;ZNF835;ZEB2;ZNF415;STAT4;SP110;BHLHE41;ZNF671;MITF;CSRNP1;SPDEF;PEG3;GATA6;HOXB2;NFATC2;IRF8;ZNF208;NR5A2;SKI;ELK3;BNC2;SNAI1;BCL6B;GLIS2;RARA;LYL1;IKZF1;GATA3;AKNA;ZBTB16;ZNF214;HLX;ZNF521;GPBP1L1;NKX…
PLAG1_HUMAN.H11MO.0.D	hypermethylation	PRDM6		PRDM6;BCL6B;SNAI1;GLIS2;ZNF214;SNAI3;ZNF331		CREB3L1;CXXC5;PKNOX2;FOXP1;ETS1;HIC1;HNF1B;VENTX;ATOH8;ZNF154;ZNF626;KLF17;MEF2C;VDR;TBX5;BHLHE22;TCF21;SPI1;POU2F2;BATF;FLI1;MEOX2;IRF4;RORC;NFE2;ESR1;HIVEP3;PRDM6;PGR;ZNF835;SOX18;SP140;MBNL2;ZEB2;CSRNP1;TFEB;NFATC2;STAT4;BCL6B;FOXJ1;ZNF415;IRF8;ZNF671;SPDEF;NR5A2;SNAI1;ZNF208;GATA6;PEG3;SP110;HLX;GLIS2;ZBTB16;AKNA;MITF;BNC2;ELK3;BHLHE41;ZNF214;MXD4;IKZF1;LYL1;GATA3;TBX21;HOXB2;NKX2-1;SNAI3;SKI…
TBX1_HUMAN.H11MO.0.D	hypermethylation					CREB3L1;CXXC5;FOXP1;HNF1B;PKNOX2;POU2F2;ATOH8;ZNF154;MEF2C;ETS1;VDR;HIC1;IRF4;VENTX;TBX5;BATF;ZNF626;SPI1;KLF17;FLI1;SOX18;SP140;HIVEP3;BHLHE22;MBNL2;ESR1;NFE2;MEOX2;TCF21;RORC;TFEB;ZNF835;STAT4;ZEB2;SP110;PRDM6;NFATC2;IRF8;PGR;ZNF415;CSRNP1;ZNF671;GATA6;MITF;NR5A2;SPDEF;PEG3;BHLHE41;FOXJ1;SKI;BCL6B;ZNF208;LYL1;SNAI1;IKZF1;ELK3;HOXB2;AKNA;GLIS2;BNC2;HLX;SNAI3;ZBTB16;MXD4;ZNF214;ZNF331;NKX2-1;SOX1…
ELF1_HUMAN.H11MO.0.A	hypermethylation	SPDEF		SPDEF;FLI1;ETS1;SPI1;ELK3		CREB3L1;CXXC5;FOXP1;ATOH8;BATF;HNF1B;HIVEP3;NFE2;PKNOX2;ESR1;ZNF626;RORC;BHLHE22;TBX5;MBNL2;VDR;POU2F2;SPDEF;MEF2C;ZNF154;FLI1;SP140;VENTX;MEOX2;ETS1;SP110;FOXJ1;SPI1;KLF17;HIC1;SOX18;TCF21;ZNF415;STAT4;PRDM6;GPBP1L1;IRF4;CSRNP1;TFEB;GATA3;ZNF835;ZEB2;ZNF214;NFIA;MITF;ZBTB16;PGR;LTF;EPAS1;SNAI1;NFATC2;SKI;ZNF331;NR5A2;RARA;ZNF671;IRF8;BHLHE41;HOXB2;BCL6B;IKZF1;ZNF208;GATA6;AKNA;PEG3;ZNF347;DPF3;E…
NR0B1_HUMAN.H11MO.0.D	hypermethylation					CREB3L1;CXXC5;PKNOX2;FOXP1;ZNF154;HIC1;ETS1;VENTX;VDR;ZNF626;TBX5;POU2F2;HNF1B;BHLHE22;MEF2C;ATOH8;KLF17;HIVEP3;SPI1;FLI1;TFEB;PRDM6;TCF21;MEOX2;MBNL2;BATF;NFE2;ZNF415;ZNF835;RORC;IRF4;ESR1;SOX18;ZEB2;STAT4;CSRNP1;PGR;SP110;ZNF671;SP140;PEG3;NFATC2;BHLHE41;ZNF208;SNAI1;BCL6B;GATA6;ZNF214;ELK3;BNC2;IRF8;ZBTB16;FOXJ1;SKI;SPDEF;ZFPM2;GPBP1L1;GLIS2;HOXB2;HLX;NR5A2;IKZF1;ZNF331;AKNA;MITF;ZNF347;ZSCAN1…
ZN341_HUMAN.H11MO.0.C	hypermethylation	HIC1		HIC1;IKZF1		CREB3L1;CXXC5;FOXP1;PKNOX2;TBX5;ATOH8;BHLHE22;HIC1;KLF17;ETS1;HNF1B;POU2F2;MEF2C;VDR;VENTX;MEOX2;ZNF154;TCF21;SPI1;ZNF626;BATF;HIVEP3;FLI1;PRDM6;MBNL2;SOX18;ESR1;NFE2;TFEB;IRF4;RORC;ZNF835;SP140;PGR;ZEB2;FOXJ1;STAT4;MITF;BHLHE41;SPDEF;CSRNP1;PEG3;ZNF415;SP110;NFATC2;BNC2;GATA6;IRF8;ZNF208;ZNF671;GLIS2;ELK3;BCL6B;NR5A2;SNAI1;HOXB2;SKI;ZNF214;LYL1;ZBTB16;IKZF1;MXD4;HLX;AKNA;GATA3;ZNF521;RARA;SNAI3;…
E2F6_HUMAN.H11MO.0.A	hypermethylation					CREB3L1;CXXC5;PKNOX2;ATOH8;ETS1;HNF1B;FOXP1;ZNF154;VENTX;HIC1;KLF17;ZNF626;VDR;POU2F2;TBX5;MEF2C;NFE2;TCF21;SPI1;BHLHE22;BATF;HIVEP3;FLI1;MEOX2;IRF4;RORC;ESR1;TFEB;SP140;ZNF835;MBNL2;SOX18;PRDM6;ZEB2;PGR;STAT4;CSRNP1;NFATC2;IRF8;SPDEF;ZNF415;FOXJ1;ZNF671;ELK3;PEG3;SP110;BCL6B;ZBTB16;SNAI1;NR5A2;MITF;ZNF208;GATA6;BHLHE41;ZNF214;NKX2-1;GLIS2;AKNA;HLX;HOXB2;BNC2;SNAI3;LYL1;IKZF1;FOXA2;ZNF331;MXD4;SK…
KAISO_HUMAN.H11MO.1.A	hypermethylation	ZSCAN1		ZSCAN1		HIC1;FLI1;MEF2C;SPI1;CXXC5;ETS1;CREB3L1;BHLHE22;ZNF835;TCF21;ZNF154;ZEB2;HNF1B;MEOX2;VDR;ATOH8;POU2F2;VENTX;NR5A2;STAT4;KLF17;BATF;NFE2;IRF4;NFATC2;FOXP1;PKNOX2;IRF8;PEG3;ZNF626;CSRNP1;ZNF208;RORC;PGR;HIVEP3;BCL6B;IKZF1;TFEB;SP140;ESR1;PRDM6;MBNL2;ZNF415;MITF;TBX5;SNAI1;HLX;SP110;SNAI3;BHLHE41;ZNF781;SOX17;ZNF671;ELK3;ZBTB16;LYL1;SOX18;AKNA;TBX21;HEYL;BNC2;ZNF578;ZSCAN1;ZNF331;SPDEF;KLF2;NKX2-1;G…
ZFX_HUMAN.H11MO.1.A	hypermethylation	PRDM6		PRDM6;BCL6B;SNAI1;GLIS2;SNAI3;ZNF214;ZNF331		CREB3L1;CXXC5;ETS1;HIC1;ZNF154;FOXP1;HNF1B;PKNOX2;MEF2C;ATOH8;VENTX;ZNF626;POU2F2;SPI1;VDR;TBX5;IRF4;TCF21;BHLHE22;KLF17;FLI1;BATF;TFEB;MEOX2;ZNF835;SP140;NFE2;SOX18;ESR1;RORC;HIVEP3;ZEB2;ZNF415;PGR;PRDM6;STAT4;MBNL2;NFATC2;IRF8;ZNF671;CSRNP1;SP110;ZNF208;MITF;PEG3;BCL6B;FOXJ1;LYL1;GATA6;ELK3;NR5A2;SNAI1;IKZF1;SPDEF;BNC2;HLX;GLIS2;MXD4;ZBTB16;BHLHE41;SNAI3;AKNA;HOXB2;GPBP1L1;ZNF214;NKX2-1;ZFPM2;S…
EGR2_HUMAN.H11MO.0.A	hypermethylation	KLF17		KLF17		CREB3L1;CXXC5;FOXP1;PKNOX2;HNF1B;ATOH8;ZNF154;ETS1;TBX5;POU2F2;VDR;HIC1;ZNF626;VENTX;BATF;KLF17;MEF2C;MBNL2;BHLHE22;SPI1;IRF4;ESR1;SOX18;HIVEP3;SP140;FLI1;NFE2;TCF21;RORC;MEOX2;TFEB;ZNF415;ZNF835;PRDM6;STAT4;PGR;SP110;ZEB2;ZNF671;FOXJ1;NFATC2;CSRNP1;SPDEF;GATA6;IRF8;SKI;NR5A2;SNAI1;BCL6B;BHLHE41;MITF;PEG3;BNC2;HOXB2;AKNA;ZNF214;ZNF208;GLIS2;ZBTB16;LYL1;ELK3;IKZF1;GPBP1L1;HLX;NKX2-1;GATA3;ZNF331;R…
KLF1_HUMAN.H11MO.0.A	hypermethylation	KLF17		KLF17		CREB3L1;PKNOX2;CXXC5;ZNF154;FOXP1;HIC1;HNF1B;POU2F2;VDR;ZNF626;ETS1;ATOH8;TBX5;KLF17;MEF2C;VENTX;BHLHE22;HIVEP3;SPI1;IRF4;FLI1;BATF;SOX18;MBNL2;NFE2;TFEB;TCF21;MEOX2;RORC;SP140;ESR1;PRDM6;SP110;ZNF835;STAT4;ZNF415;ZEB2;PGR;CSRNP1;SNAI1;ZNF671;NFATC2;IRF8;SKI;PEG3;BHLHE41;BCL6B;GATA6;HLX;NR5A2;HOXB2;ZNF208;GLIS2;ELK3;FOXJ1;SPDEF;MITF;LYL1;BNC2;AKNA;ZNF214;ZBTB16;RARA;NKX2-1;ZBTB8A;ZNF331;GPBP1L1;I…
ELK4_HUMAN.H11MO.0.A	hypermethylation	ETS1	ELK3	ETS1;FLI1;SPI1;SPDEF;ELK3	ELK3	CXXC5;ATOH8;CREB3L1;FOXP1;BATF;ZNF626;HNF1B;NFE2;HIVEP3;PKNOX2;VDR;KLF17;POU2F2;RORC;BHLHE22;ESR1;TBX5;VENTX;ETS1;MBNL2;ZNF154;FLI1;HIC1;MEF2C;FOXJ1;SPI1;SP110;SP140;SPDEF;ZNF415;SOX18;TCF21;MEOX2;IRF4;PRDM6;STAT4;BHLHE41;TFEB;MITF;GATA3;CSRNP1;SKI;ZNF835;ZEB2;HOXB2;ZNF671;GPBP1L1;ELK3;SNAI1;NR5A2;PGR;LTF;NFIA;RARA;GATA6;ZNF214;EPAS1;IRF8;ZNF331;ZNF347;MLXIP;ZNF662;BCL6B;NKX2-1;GLIS2;NFATC2;PEG3;…
ZF64A_HUMAN.H11MO.0.D	hypermethylation	SNAI1	PRDM6	SNAI1;PRDM6;BCL6B;ZNF214;GLIS2;ZNF331	PRDM6;ZNF331	CXXC5;CREB3L1;VDR;HIC1;KLF17;ETS1;HNF1B;POU2F2;FOXP1;MEF2C;FLI1;BATF;ZNF154;ZNF626;PKNOX2;VENTX;NFE2;TBX5;SP140;ATOH8;ESR1;SPI1;RORC;BHLHE22;SP110;HIVEP3;MBNL2;IRF4;MEOX2;TFEB;ZNF835;STAT4;TCF21;CSRNP1;ZEB2;SOX18;SNAI1;PRDM6;SPDEF;PGR;NFATC2;MITF;IRF8;ZNF208;BHLHE41;ELK3;PEG3;GATA6;ZNF671;NR5A2;ZNF415;BCL6B;DPF3;FOXJ1;HLX;BNC2;AKNA;IKZF1;HOXB2;LYL1;CEBPB;ZNF214;CEBPE;GLIS2;SKI;SOX17;MXD4;SNAI3;NK…
EGR2_HUMAN.H11MO.1.A	hypermethylation	KLF17		KLF17		CREB3L1;CXXC5;FOXP1;HNF1B;PKNOX2;ATOH8;VENTX;ETS1;VDR;ZNF626;POU2F2;HIC1;ZNF154;KLF17;MEF2C;TBX5;SPI1;BATF;SOX18;NFE2;BHLHE22;ESR1;MBNL2;RORC;FLI1;TCF21;MEOX2;IRF4;HIVEP3;SP140;TFEB;ZNF835;PRDM6;STAT4;ZEB2;ZNF415;FOXJ1;PGR;SPDEF;SP110;CSRNP1;NFATC2;ZNF671;NR5A2;IRF8;BHLHE41;PEG3;GATA6;BCL6B;MITF;SNAI1;ELK3;ZNF208;BNC2;ZBTB16;SKI;LYL1;GLIS2;HOXB2;ZNF214;IKZF1;NKX2-1;SNAI3;HLX;AKNA;ZNF331;MXD4;RARA…
VEZF1_HUMAN.H11MO.0.C	hypermethylation	HIC1		HIC1;HIVEP3;ZNF671;IKZF1;BNC2;ZNF521		CREB3L1;FOXP1;CXXC5;PKNOX2;ATOH8;HNF1B;TBX5;ZNF154;ETS1;BHLHE22;BATF;HIC1;POU2F2;MEF2C;VDR;VENTX;ZNF626;KLF17;MBNL2;SPI1;TCF21;IRF4;ESR1;RORC;SP140;HIVEP3;MEOX2;SOX18;TFEB;PRDM6;FLI1;NFE2;PGR;ZNF835;ZNF415;STAT4;SP110;FOXJ1;ZEB2;GATA6;CSRNP1;NFATC2;IRF8;SPDEF;ZNF671;MITF;BHLHE41;NR5A2;SKI;PEG3;AKNA;SNAI1;IKZF1;BNC2;BCL6B;GLIS2;HOXB2;ZBTB16;ZNF208;GATA3;LYL1;ZNF521;ZNF214;ELK3;HLX;RARA;GPBP1L1;MXD…
ZN263_HUMAN.H11MO.0.A	hypermethylation	PRDM6	PRDM6	PRDM6;SNAI1;BCL6B;GLIS2;ZNF214;ZNF331	PRDM6;ZNF331	CREB3L1;CXXC5;FOXP1;PKNOX2;TBX5;ATOH8;BHLHE22;KLF17;MEF2C;VENTX;POU2F2;HIC1;HNF1B;SPI1;ZNF626;ZNF154;VDR;MEOX2;ETS1;TCF21;IRF4;FLI1;BATF;NFE2;PRDM6;ZNF835;ZEB2;PGR;SOX18;HIVEP3;SP140;MBNL2;ESR1;RORC;MITF;TFEB;ZNF415;STAT4;BHLHE41;CSRNP1;FOXJ1;PEG3;NFATC2;SNAI1;ELK3;IRF8;ZNF671;BCL6B;BNC2;NR5A2;SP110;ZNF208;ZBTB16;SPDEF;IKZF1;GATA6;GLIS2;ZNF521;HLX;HOXB2;SNAI3;SKI;ZNF214;AKNA;LYL1;RARA;GPBP1L1;NKX…
INSM1_HUMAN.H11MO.0.C	hypermethylation	HIC1		HIC1;ZNF671;HIVEP3;IKZF1;BNC2;ZNF521		CREB3L1;CXXC5;SPI1;HIC1;ETS1;FLI1;HNF1B;MEF2C;ATOH8;VDR;ZNF154;VENTX;ZNF626;PKNOX2;FOXP1;BHLHE22;KLF17;IRF4;TBX5;POU2F2;BATF;ESR1;TCF21;ZNF835;ZNF415;STAT4;ZNF208;SP140;ZEB2;NFATC2;SP110;CSRNP1;NFE2;MEOX2;PGR;MITF;ZNF671;TFEB;ELK3;IRF8;RORC;PEG3;ZBTB16;BCL6B;SOX18;HIVEP3;PRDM6;SNAI1;MBNL2;SNAI3;AKNA;FOXJ1;IKZF1;HLX;NR5A2;ZFPM2;GATA6;BHLHE41;BNC2;TBX21;LYL1;SPDEF;ZNF486;ZNF90;NKX2-1;ZNF331;ZNF454;…
ELF2_HUMAN.H11MO.0.C	hypermethylation	FLI1		FLI1;ETS1;SPI1;SPDEF;ELK3		CXXC5;FOXP1;CREB3L1;HIVEP3;ATOH8;HNF1B;ESR1;BATF;MBNL2;VDR;TBX5;ZNF626;RORC;PKNOX2;FLI1;SP110;NFE2;POU2F2;BHLHE22;ETS1;SP140;MEF2C;FOXJ1;SPI1;SPDEF;ZNF154;MITF;MEOX2;TCF21;VENTX;IRF4;STAT4;GPBP1L1;ZNF415;PRDM6;CSRNP1;KLF17;HIC1;GATA3;TFEB;ZNF671;DPF3;SOX18;EPAS1;HOXB2;SKI;ZEB2;BHLHE41;ZNF662;ELK3;IRF8;ZNF331;ZNF347;NFATC2;PGR;ZBTB16;RARA;GATA6;IKZF1;NFE4;ZNF835;ZNF214;MTF1;NR5A2;NFIA;AKNA;ZNF521;…
ETV1_HUMAN.H11MO.0.A	hypermethylation	ETS1	ELK3	ETS1;SPDEF;FLI1;SPI1;ELK3	ELK3	CREB3L1;CXXC5;FOXP1;ATOH8;NFE2;HIVEP3;ZNF626;HNF1B;TBX5;RORC;ESR1;PKNOX2;MBNL2;ETS1;BATF;POU2F2;VDR;SP110;SPDEF;BHLHE22;KLF17;FLI1;FOXJ1;VENTX;SP140;TCF21;MEF2C;GPBP1L1;MEOX2;HIC1;SOX18;ZNF154;GATA3;SPI1;PRDM6;TFEB;CSRNP1;ZNF214;STAT4;SNAI1;ZBTB16;SKI;ZNF415;ZNF331;EPAS1;ELK3;HOXB2;MITF;MTF1;ZEB2;ZKSCAN7;GATA6;IRF4;ZNF662;PGR;LTF;RARA;ZNF835;NFATC2;NFE4;BHLHE41;NFIA;ZNF671;GLIS2;ZNF347;ZNF521;AKN…
ZIC4_HUMAN.H11MO.0.D	hypermethylation	BCL6B	GLIS2	BCL6B;SNAI1;PRDM6;SNAI3;ZNF331;ZNF214;GLIS2	GLIS2	CREB3L1;HIC1;CXXC5;HNF1B;PKNOX2;VENTX;MEF2C;ETS1;SPI1;POU2F2;ATOH8;ZNF626;FLI1;FOXP1;KLF17;BHLHE22;IRF4;TCF21;ZNF154;ZNF835;VDR;TBX5;MEOX2;ZEB2;PGR;NFATC2;ZNF415;SP140;NFE2;ESR1;BCL6B;BATF;SNAI1;TFEB;HIVEP3;IRF8;PEG3;CSRNP1;ZNF208;MBNL2;RORC;SOX18;ZBTB16;PRDM6;STAT4;NR5A2;SP110;SNAI3;MITF;BNC2;IKZF1;ELK3;BHLHE41;ZNF671;AKNA;ZFPM2;HLX;GATA6;FOXJ1;ZNF331;SPDEF;NKX2-1;ZNF521;SOX17;HOXB2;ZNF676;ZNF21…
VEZF1_HUMAN.H11MO.1.C	hypermethylation	HIC1		HIC1;HIVEP3;ZNF671;IKZF1;BNC2;ZNF521		CREB3L1;FOXP1;CXXC5;PKNOX2;TBX5;KLF17;HNF1B;ATOH8;BHLHE22;HIC1;ETS1;MEF2C;VENTX;ZNF626;TCF21;VDR;ZNF154;SPI1;RORC;POU2F2;NFE2;BATF;PRDM6;MEOX2;MBNL2;SP140;SOX18;FLI1;PGR;HIVEP3;TFEB;ESR1;ZNF415;STAT4;IRF4;ZEB2;ZNF835;CSRNP1;SP110;IRF8;SPDEF;BHLHE41;NFATC2;ZNF671;MITF;PEG3;FOXJ1;GATA6;ZBTB16;BCL6B;NR5A2;ZNF208;SNAI1;GLIS2;AKNA;IKZF1;BNC2;ELK3;MXD4;GATA3;ZNF214;NKX2-1;HLX;SKI;GPBP1L1;LTF;LYL1;HOXB2…
KLF9_HUMAN.H11MO.0.C	hypermethylation	KLF17		KLF17		CREB3L1;CXXC5;FOXP1;PKNOX2;HNF1B;VDR;HIC1;ETS1;ATOH8;VENTX;ZNF154;POU2F2;ZNF626;KLF17;SOX18;SPI1;MEF2C;BHLHE22;BATF;NFE2;FLI1;TBX5;HIVEP3;ESR1;MBNL2;TCF21;IRF4;RORC;TFEB;MEOX2;ZNF835;SP140;STAT4;PRDM6;ZNF415;SP110;PGR;CSRNP1;ZEB2;FOXJ1;SNAI1;SPDEF;BCL6B;NFATC2;NR5A2;ZNF671;GATA6;IRF8;SKI;PEG3;BHLHE41;ELK3;ZNF214;ZNF208;LYL1;HOXB2;GLIS2;BNC2;HLX;ZBTB16;RARA;AKNA;GPBP1L1;MITF;NKX2-1;ZBTB8A;SNAI3;ZN…
TAF1_HUMAN.H11MO.0.A	hypermethylation					CREB3L1;CXXC5;PKNOX2;VDR;VENTX;HNF1B;ATOH8;HIC1;KLF17;ZNF626;FOXP1;ETS1;ZNF154;NFE2;POU2F2;TBX5;MEF2C;BHLHE22;SPI1;HIVEP3;TCF21;ESR1;SOX18;IRF4;MEOX2;TFEB;RORC;BATF;FLI1;ZNF835;ZNF415;MBNL2;PRDM6;ZEB2;SP140;PGR;STAT4;SPDEF;PEG3;BHLHE41;CSRNP1;FOXJ1;SNAI1;ELK3;ZNF671;MITF;SP110;BNC2;ZNF208;ZNF214;NFATC2;GATA6;SKI;IRF8;BCL6B;HOXB2;NKX2-1;GLIS2;ZBTB16;GPBP1L1;HLX;NR5A2;SNAI3;RARA;ZFPM2;LYL1;KLF10;ZN…
ZN816_HUMAN.H11MO.0.C	hypermethylation	PRDM6		PRDM6;SNAI1;BCL6B;SNAI3;GLIS2;ZNF214;ZNF331		CREB3L1;CXXC5;FOXP1;PKNOX2;MEF2C;HNF1B;ATOH8;HIC1;TBX5;BHLHE22;ETS1;BATF;ZNF154;SPI1;TFEB;POU2F2;VDR;SP140;TCF21;ZNF626;VENTX;IRF4;MEOX2;KLF17;PGR;ESR1;HIVEP3;FLI1;RORC;MBNL2;SOX18;NFE2;ZNF835;PRDM6;ZEB2;IRF8;FOXJ1;SP110;CSRNP1;NFATC2;STAT4;MITF;GATA6;ZNF208;AKNA;ZNF415;BHLHE41;IKZF1;SNAI1;SPDEF;NR5A2;BCL6B;ZNF671;PEG3;HLX;BNC2;ZNF521;LYL1;ELK3;GATA3;MXD4;HOXB2;SOX17;NKX2-1;SNAI3;RARA;SKI;ZBTB16;…
ELK1_HUMAN.H11MO.0.B	hypermethylation	FLI1	ELK3	FLI1;SPDEF;ETS1;SPI1;ELK3	ELK3	CREB3L1;CXXC5;HIVEP3;BATF;FOXP1;NFE2;HNF1B;ZNF626;VDR;SP110;ESR1;MBNL2;FOXJ1;ATOH8;POU2F2;TBX5;RORC;BHLHE22;GPBP1L1;FLI1;SPDEF;ZNF154;PKNOX2;ETS1;SP140;MEOX2;VENTX;TCF21;ZNF415;HIC1;SPI1;MEF2C;KLF17;GATA3;STAT4;EPAS1;PRDM6;CSRNP1;TFEB;SOX18;SKI;MTF1;ELK3;IRF4;ZNF331;NFE4;MITF;ZEB2;HOXB2;BHLHE41;NFIA;SP100;SNAI1;ZNF662;ZNF671;ZNF211;ZNF347;KLF10;ZNF214;PGR;NFATC2;RARA;ZKSCAN7;ZFPM2;DPF3;ZNF835;MEI…
KLF5_HUMAN.H11MO.0.A	hypermethylation	KLF17		KLF17		CREB3L1;PKNOX2;FOXP1;CXXC5;ZNF154;ZNF626;HNF1B;VDR;TBX5;ATOH8;MBNL2;ETS1;HIC1;KLF17;VENTX;POU2F2;BHLHE22;HIVEP3;MEF2C;SPI1;BATF;NFE2;FLI1;SOX18;MEOX2;IRF4;TCF21;ESR1;ZNF415;PRDM6;RORC;TFEB;PGR;SP140;ZNF835;SP110;CSRNP1;STAT4;ZEB2;SNAI1;ZNF671;NFATC2;SKI;SPDEF;BCL6B;PEG3;GATA6;FOXJ1;IRF8;BHLHE41;MITF;HOXB2;ZNF208;BNC2;ELK3;ZNF214;GLIS2;ZNF347;AKNA;GPBP1L1;HLX;NR5A2;ZBTB16;ZNF331;NKX2-1;LYL1;ZNF521…
RFX1_HUMAN.H11MO.0.B	hypermethylation					CREB3L1;CXXC5;PKNOX2;VDR;ETS1;ZNF154;ZNF626;VENTX;FOXP1;HNF1B;HIC1;ATOH8;KLF17;HIVEP3;NFE2;BHLHE22;ZNF415;POU2F2;MEF2C;RORC;TBX5;ESR1;CSRNP1;FLI1;SPI1;BATF;MBNL2;TCF21;ZNF835;SOX18;TFEB;MEOX2;PRDM6;SNAI1;IRF4;SP110;PEG3;PGR;STAT4;ZEB2;BHLHE41;SPDEF;SP140;ZNF671;FOXJ1;NFATC2;GATA6;BCL6B;ELK3;SKI;NR5A2;ZNF331;GPBP1L1;BNC2;HLX;HOXB2;ZNF214;KLF10;ZNF208;IRF8;GLIS2;ZBTB16;MXD4;IKZF1;ZFPM2;RARA;MITF;MT…
E2F3_HUMAN.H11MO.0.A	hypermethylation					CREB3L1;CXXC5;FOXP1;HNF1B;PKNOX2;ATOH8;ZNF626;ETS1;VENTX;MEF2C;HIC1;POU2F2;VDR;ZNF154;TBX5;KLF17;SPI1;FLI1;ESR1;BHLHE22;TCF21;NFE2;SOX18;IRF4;BATF;RORC;MBNL2;MEOX2;HIVEP3;SP140;ZNF835;ZEB2;PRDM6;PGR;SP110;ZNF415;STAT4;NFATC2;FOXJ1;IRF8;TFEB;SPDEF;BCL6B;GATA6;CSRNP1;NR5A2;PEG3;ZNF208;SNAI1;ZBTB16;MITF;BHLHE41;ZNF671;BNC2;ZNF214;IKZF1;GLIS2;ELK3;LYL1;HLX;NKX2-1;HOXB2;AKNA;SNAI3;SKI;FOXA2;SOX17;ZFPM…
GCM2_HUMAN.H11MO.0.D	hypermethylation					CXXC5;CREB3L1;HIC1;ETS1;ZNF154;FOXP1;VDR;SPI1;VENTX;BATF;PKNOX2;MEF2C;POU2F2;FLI1;IRF4;TBX5;BHLHE22;HNF1B;STAT4;ZNF626;HIVEP3;KLF17;SP140;TFEB;TCF21;ATOH8;SOX18;ZNF835;NFATC2;ESR1;ZEB2;MEOX2;RORC;CSRNP1;SP110;NFE2;ZNF671;ZNF415;ZNF208;IRF8;PGR;IKZF1;PRDM6;AKNA;SNAI1;ELK3;GLIS2;HLX;BHLHE41;MBNL2;BCL6B;PEG3;GATA6;SNAI3;NR5A2;LYL1;TBX21;ZBTB16;MXD4;DPF3;MITF;ZNF214;ZNF331;ZFPM2;CEBPB;BNC2;SOX17;ZNF5…
ZBT17_HUMAN.H11MO.0.A	hypermethylation	HIC1		HIC1;IKZF1		CREB3L1;FOXP1;CXXC5;PKNOX2;TBX5;ATOH8;HNF1B;ZNF154;ETS1;VDR;MEF2C;BHLHE22;BATF;MBNL2;VENTX;POU2F2;HIC1;ZNF626;SPI1;KLF17;TCF21;HIVEP3;RORC;ESR1;MEOX2;PRDM6;IRF4;SP140;SOX18;FLI1;TFEB;PGR;NFE2;ZNF415;SP110;ZNF835;STAT4;ZEB2;FOXJ1;CSRNP1;NFATC2;SPDEF;MITF;GATA6;IRF8;ZNF671;SKI;PEG3;BCL6B;BNC2;AKNA;BHLHE41;IKZF1;SNAI1;ZBTB16;GATA3;HOXB2;GPBP1L1;ZNF208;NR5A2;ZNF214;ZNF521;RARA;GLIS2;LYL1;ZNF331;LTF;M…
ZBT7A_HUMAN.H11MO.0.A	hypermethylation	PRDM6		PRDM6;SNAI1;BCL6B;GLIS2;ZNF214;ZNF331;SNAI3		CREB3L1;PKNOX2;ZNF154;CXXC5;FOXP1;HIC1;ETS1;ZNF626;POU2F2;TBX5;MEF2C;VENTX;BHLHE22;HNF1B;ESR1;KLF17;FLI1;VDR;BATF;SPI1;HIVEP3;MEOX2;MBNL2;ATOH8;PRDM6;ZNF835;IRF4;SP140;TCF21;TFEB;ZNF415;SOX18;PEG3;NFATC2;PGR;SP110;ZEB2;NFE2;CSRNP1;HLX;GATA6;BHLHE41;ZNF671;RORC;SNAI1;BNC2;FOXJ1;IRF8;STAT4;BCL6B;ZNF208;HOXB2;MITF;GLIS2;NR5A2;ZNF214;AKNA;IKZF1;SKI;SPDEF;ZNF521;ZSCAN1;ZNF662;LYL1;ELK3;ZBTB16;GPBP1L1;…
SPIC_HUMAN.H11MO.0.D	hypermethylation	ETS1	SPI1	ETS1;FLI1;SPI1;SPDEF;ELK3	SPI1	CREB3L1;FOXP1;CXXC5;ZNF154;HIVEP3;POU2F2;PKNOX2;TBX5;ZNF626;ETS1;ESR1;ATOH8;BATF;MBNL2;VDR;VENTX;HNF1B;KLF17;MEF2C;BHLHE22;HIC1;IRF4;NFE2;FLI1;RORC;PRDM6;MEOX2;TCF21;ZNF835;SPI1;SP140;SKI;SOX18;ZNF671;CSRNP1;TFEB;ZNF214;GATA3;SPDEF;ZNF415;NFATC2;ZEB2;SP110;ZNF208;STAT4;BNC2;FOXJ1;PEG3;ZNF331;GLIS2;GATA6;PGR;ELK3;MITF;BHLHE41;NR5A2;SNAI1;IRF8;ZNF662;ZNF521;AKNA;RARA;GPBP1L1;HOXB2;BCL6B;IKZF1;ZNF34…
PURA_HUMAN.H11MO.0.D	hypermethylation					CREB3L1;FOXP1;PKNOX2;ATOH8;HNF1B;TBX5;ZNF154;CXXC5;BHLHE22;KLF17;BATF;POU2F2;MEF2C;ZNF626;SPI1;VDR;VENTX;ETS1;SP140;HIC1;RORC;IRF4;TCF21;MBNL2;MEOX2;ESR1;HIVEP3;PRDM6;NFE2;FLI1;STAT4;PGR;ZNF415;SP110;CSRNP1;ZEB2;NFATC2;SOX18;FOXJ1;TFEB;IRF8;ZNF835;MITF;ZNF671;BCL6B;IKZF1;SPDEF;NR5A2;SNAI1;AKNA;GATA6;PEG3;BHLHE41;ZBTB16;LTF;SKI;GPBP1L1;ZNF208;NKX2-1;ELK3;BNC2;ZNF214;HLX;ZNF521;ZNF331;HOXB2;LYL1;GA…
KLF14_HUMAN.H11MO.0.D	hypermethylation	KLF17		KLF17;KLF10		CREB3L1;CXXC5;PKNOX2;ZNF154;ZNF626;FOXP1;ATOH8;VENTX;POU2F2;VDR;TBX5;HNF1B;HIC1;KLF17;ETS1;BHLHE22;MBNL2;HIVEP3;BATF;MEF2C;NFE2;SPI1;ZNF415;MEOX2;TCF21;PRDM6;FLI1;ESR1;RORC;SOX18;IRF4;CSRNP1;TFEB;SP110;ZNF835;STAT4;SP140;PGR;ZNF671;HOXB2;ZEB2;FOXJ1;BHLHE41;SNAI1;PEG3;GPBP1L1;SPDEF;SKI;ZNF214;ZBTB16;NFATC2;ELK3;ZNF208;MITF;BCL6B;BNC2;NKX2-1;GATA6;MLXIP;RARA;MTF1;IRF8;ZFPM2;LTF;ZNF347;ZNF90;ZNF331;…
ZSC22_HUMAN.H11MO.0.C	hypermethylation	PRDM6	PRDM6	PRDM6;SNAI1;BCL6B;GLIS2;ZNF214;ZNF331	PRDM6;ZNF331	CREB3L1;CXXC5;FOXP1;PKNOX2;VENTX;ATOH8;ETS1;HNF1B;VDR;POU2F2;ZNF154;HIC1;KLF17;ZNF626;MEF2C;SPI1;SOX18;IRF4;TBX5;ESR1;BHLHE22;BATF;HIVEP3;FLI1;NFE2;TCF21;ZNF835;MEOX2;TFEB;RORC;MBNL2;SP140;ZEB2;STAT4;ZNF415;NFATC2;PRDM6;PGR;CSRNP1;BHLHE41;PEG3;FOXJ1;SPDEF;SNAI1;IRF8;ZNF671;BCL6B;NR5A2;SP110;GATA6;GLIS2;ELK3;BNC2;SKI;MITF;SNAI3;ZNF208;ZBTB16;LYL1;HOXB2;AKNA;HLX;IKZF1;NKX2-1;ZNF214;ZNF331;MXD4;SOX1…
ZN770_HUMAN.H11MO.0.C	hypermethylation	HIC1		HIC1;IKZF1		CREB3L1;CXXC5;PKNOX2;FOXP1;ATOH8;HNF1B;VENTX;TBX5;HIC1;ETS1;ZNF154;BHLHE22;VDR;ZNF626;POU2F2;TCF21;KLF17;MEF2C;SPI1;HIVEP3;MEOX2;BATF;TFEB;NFE2;RORC;IRF4;PRDM6;ESR1;FLI1;SOX18;SP140;PGR;MBNL2;ZNF835;ZEB2;FOXJ1;STAT4;CSRNP1;SPDEF;IRF8;ZNF415;MITF;SP110;PEG3;GATA6;BHLHE41;NFATC2;ZNF671;SNAI1;ELK3;ZNF208;NR5A2;BCL6B;GLIS2;ZBTB16;MXD4;BNC2;HLX;HOXB2;LYL1;SKI;AKNA;IKZF1;ZNF214;RARA;GPBP1L1;SNAI3;FOXA2…
PATZ1_HUMAN.H11MO.1.C	hypermethylation	HIVEP3		HIVEP3;HIC1;ZNF671;IKZF1;BNC2;ZNF521		CREB3L1;CXXC5;FOXP1;PKNOX2;ATOH8;HNF1B;TBX5;ZNF154;BHLHE22;ETS1;ZNF626;VENTX;MEF2C;HIVEP3;POU2F2;VDR;KLF17;TCF21;BATF;HIC1;MBNL2;SPI1;RORC;MEOX2;IRF4;NFE2;ZNF835;ZNF415;ESR1;TFEB;PGR;SP140;FLI1;PRDM6;SOX18;NFATC2;ZEB2;CSRNP1;STAT4;PEG3;ZNF671;BHLHE41;SNAI1;MITF;IRF8;GATA6;SP110;FOXJ1;SPDEF;IKZF1;BCL6B;SKI;RBPJ;GLIS2;GPBP1L1;BNC2;ZNF208;ZNF521;ZNF214;AKNA;ELK3;ZBTB16;ZSCAN1;ZNF331;GATA3;HOXB2;NR5A…
PROX1_HUMAN.H11MO.0.D	hypermethylation					CREB3L1;FOXP1;ZNF154;CXXC5;PKNOX2;ETS1;HNF1B;VDR;TBX5;ATOH8;POU2F2;HIC1;KLF17;ZNF626;MEF2C;VENTX;BATF;IRF4;SPI1;MBNL2;BHLHE22;FLI1;MEOX2;TCF21;ESR1;HIVEP3;SP140;NFE2;SOX18;TFEB;PRDM6;RORC;ZNF835;ZEB2;STAT4;PGR;ZNF415;CSRNP1;NFATC2;ZNF671;IRF8;SP110;FOXJ1;MITF;BCL6B;PEG3;SNAI1;SPDEF;ZNF208;BNC2;ELK3;NR5A2;BHLHE41;HOXB2;AKNA;GLIS2;GATA6;ZBTB16;SKI;IKZF1;LYL1;SNAI3;HLX;ZNF521;MXD4;ZNF214;NKX2-1;ZNF3…
ERG_HUMAN.H11MO.0.A	hypermethylation	ETS1	ETS1	ETS1;SPDEF;FLI1;SPI1;ELK3	ETS1;FLI1	CXXC5;CREB3L1;FOXP1;HIVEP3;ZNF626;ESR1;RORC;TBX5;ATOH8;HNF1B;VDR;BATF;ETS1;NFE2;ZNF154;MBNL2;PKNOX2;SPDEF;PRDM6;FOXJ1;POU2F2;FLI1;BHLHE22;VENTX;MEF2C;SP140;KLF17;TCF21;MEOX2;SP110;HIC1;SPI1;CSRNP1;TFEB;GPBP1L1;STAT4;GATA6;SOX18;PGR;RBPJ;ZNF415;GATA3;MITF;IRF4;SKI;ZEB2;BHLHE41;ZNF671;ZBTB16;NFATC2;HOXB2;ZNF835;ZNF214;DPF3;ELK3;ZNF347;EPAS1;ZNF331;IRF8;NR5A2;SNAI1;NFIA;IKZF1;PEG3;ZNF474;ZNF208;ZBTB…
AHR_HUMAN.H11MO.0.B	hypermethylation					CREB3L1;CXXC5;FLI1;MEF2C;HIC1;ETS1;SPI1;KLF17;IRF4;FOXP1;HNF1B;VENTX;POU2F2;PKNOX2;BHLHE22;SP140;ZNF835;ZEB2;TCF21;ZNF626;VDR;ZNF154;MEOX2;STAT4;ATOH8;BATF;TFEB;NFE2;HIVEP3;IRF8;TBX5;NFATC2;PGR;ZNF208;ESR1;RORC;CSRNP1;SNAI1;MITF;IKZF1;NR5A2;BCL6B;MBNL2;PRDM6;SP110;SOX18;PEG3;ZNF415;ZNF671;HLX;BHLHE41;AKNA;GATA6;SNAI3;BNC2;ZBTB16;ELK3;LYL1;TBX21;SOX17;DPF3;GLIS2;MXD4;SPDEF;CEBPE;ZNF331;ZFPM2;ZNF52…
FEV_HUMAN.H11MO.0.B	hypermethylation	ETS1	ETS1	ETS1;SPI1;FLI1;SPDEF;ELK3	ETS1;FLI1	CREB3L1;PKNOX2;CXXC5;ZNF154;ZNF626;ETS1;FOXP1;HNF1B;ATOH8;HIC1;VENTX;POU2F2;VDR;TBX5;BHLHE22;HIVEP3;SPI1;MEF2C;TCF21;MBNL2;BATF;KLF17;FLI1;ESR1;SP140;TFEB;NFE2;IRF4;RORC;STAT4;ZNF835;MEOX2;SOX18;CSRNP1;PRDM6;PGR;ZEB2;SP110;ZNF671;FOXJ1;GATA6;NFATC2;SPDEF;IRF8;ZNF415;SNAI1;ZNF331;ZNF208;AKNA;NR5A2;ZBTB16;PEG3;LYL1;HLX;SKI;BCL6B;RARA;GATA3;ZNF214;GLIS2;BHLHE41;IKZF1;MITF;ELK3;ZNF521;ZNF69;NKX2-1;BN…
HEY2_HUMAN.H11MO.0.D	hypermethylation	BHLHE41	BHLHE41	BHLHE41	BHLHE41	CREB3L1;CXXC5;PKNOX2;ETS1;FOXP1;HIC1;ZNF154;HNF1B;MEF2C;VDR;VENTX;TCF21;ZNF626;POU2F2;TBX5;FLI1;BHLHE22;ATOH8;SPI1;HIVEP3;IRF4;KLF17;ZNF835;BATF;MEOX2;RORC;NFE2;SOX18;TFEB;PGR;CSRNP1;ZEB2;ESR1;NFATC2;SP140;STAT4;MBNL2;PRDM6;SP110;SNAI1;ZNF415;BCL6B;ZNF671;GLIS2;IRF8;PEG3;NR5A2;GATA6;HLX;BHLHE41;ZNF214;ZNF208;ELK3;FOXJ1;IKZF1;AKNA;MXD4;LYL1;MITF;ZBTB16;SPDEF;BNC2;SNAI3;ZFPM2;RARA;SKI;CEBPB;ZNF331;…
FLI1_HUMAN.H11MO.1.A	hypermethylation	ETS1	ETS1	ETS1;FLI1;SPDEF;SPI1;ELK3	ETS1;FLI1	CXXC5;FOXP1;CREB3L1;ZNF154;ZNF626;ESR1;HIVEP3;ETS1;TBX5;PKNOX2;POU2F2;RORC;BATF;VENTX;MBNL2;MEF2C;VDR;KLF17;HIC1;GATA3;ATOH8;BHLHE22;TCF21;FLI1;SPDEF;PRDM6;HNF1B;NFE2;SP140;ZNF415;MEOX2;SP110;FOXJ1;TFEB;ZNF835;SPI1;GATA6;SOX18;STAT4;CSRNP1;GPBP1L1;IRF4;ZNF671;ZNF347;ZNF214;PGR;ZNF208;ZNF331;PEG3;NFATC2;RBPJ;SKI;ZEB2;ELK3;MITF;SNAI1;DPF3;RARA;ZBTB16;ZNF474;BHLHE41;GLIS2;AKNA;EPAS1;ZNF521;ZFPM2;IRF…
ETS1_HUMAN.H11MO.0.A	hypermethylation	ETS1	ETS1	ETS1;SPDEF;FLI1;SPI1;ELK3	ETS1;FLI1	CXXC5;CREB3L1;FOXP1;ETS1;HIVEP3;BATF;ESR1;RORC;MBNL2;TBX5;ATOH8;HNF1B;ZNF626;SP110;ZNF154;SPDEF;POU2F2;SP140;FLI1;PKNOX2;VDR;FOXJ1;MEF2C;NFE2;GPBP1L1;VENTX;IRF4;PRDM6;BHLHE22;GATA3;CSRNP1;TFEB;KLF17;GATA6;SPI1;TCF21;HIC1;MEOX2;SNAI1;STAT4;SOX18;NFATC2;MITF;LTF;ELK3;ZNF671;RBPJ;SKI;ZNF415;DPF3;ZNF331;ZNF835;EPAS1;AKNA;HOXB2;ZNF347;ZEB2;ZNF214;ZBTB16;ZNF521;IKZF1;PGR;PRDM8;PEG3;RARA;BHLHE41;MTF1;IR…
HEN1_HUMAN.H11MO.0.C	hypermethylation	ATOH8	LYL1	ATOH8;TCF21;BHLHE22;LYL1	LYL1	CREB3L1;CXXC5;VDR;ZNF154;HIC1;KLF17;ETS1;HNF1B;ZNF626;FOXP1;VENTX;NFE2;MEF2C;FLI1;PKNOX2;SPI1;ATOH8;TCF21;BATF;ZNF835;TBX5;POU2F2;BHLHE22;TFEB;MEOX2;IRF4;ESR1;HIVEP3;RORC;STAT4;MBNL2;ZEB2;ZNF415;SOX18;SP140;ZNF671;SP110;MITF;PEG3;PGR;CSRNP1;SNAI1;PRDM6;NFATC2;ELK3;BHLHE41;IRF8;ZNF208;GLIS2;BCL6B;SNAI3;BNC2;SPDEF;ZFPM2;HLX;GATA6;LYL1;ZBTB16;CEBPB;MXD4;NR5A2;EPAS1;ZNF331;DPF3;AKNA;KLF10;FOXJ1;ZNF21…
GLIS2_HUMAN.H11MO.0.D	hypermethylation	PRDM6	GLIS2	PRDM6;SNAI1;GLIS2;BCL6B;ZNF347;ZNF214;ZIK1;ZNF331;SNAI3;ZSCAN4	GLIS2	CREB3L1;CXXC5;PKNOX2;ZNF626;VENTX;HNF1B;ATOH8;HIC1;ZNF154;NFE2;FOXP1;KLF17;ETS1;BHLHE22;TBX5;ZNF415;VDR;HIVEP3;SPI1;POU2F2;TCF21;MEF2C;BATF;RORC;ESR1;ZNF835;CSRNP1;MEOX2;PRDM6;TFEB;FLI1;PGR;IRF4;SOX18;MBNL2;ZNF671;SP140;SNAI1;STAT4;ZEB2;NFATC2;NKX2-1;ZBTB16;GLIS2;SPDEF;ZNF208;BCL6B;PEG3;FOXJ1;ELK3;BHLHE41;IRF8;GATA6;HLX;ZNF347;HOXB2;GPBP1L1;MITF;FOXA2;ZNF214;ZSCAN1;ZNF662;SKI;ZIK1;SP110;RARA;LYL1…
FLI1_HUMAN.H11MO.0.A	hypermethylation	ETS1	ETS1	ETS1;SPDEF;FLI1;SPI1;ELK3	ETS1;FLI1	CREB3L1;CXXC5;FOXP1;PKNOX2;TBX5;ATOH8;BHLHE22;KLF17;ZNF626;ETS1;VDR;HNF1B;HIVEP3;ZNF154;BATF;POU2F2;TCF21;MBNL2;VENTX;MEF2C;RORC;PRDM6;SPDEF;MEOX2;ESR1;NFE2;FLI1;HIC1;SPI1;SP140;PGR;FOXJ1;CSRNP1;ZEB2;SOX18;SP110;TFEB;ZNF835;STAT4;GATA6;IRF4;PEG3;MITF;ZNF415;NFATC2;ZNF671;NR5A2;ELK3;GATA3;SKI;ZNF208;BNC2;BHLHE41;IRF8;ZNF214;SNAI1;ZNF331;RBPJ;HOXB2;BCL6B;DPF3;IKZF1;RARA;ZBTB16;GPBP1L1;NR2F1;AKNA;EP…
CTCF_HUMAN.H11MO.0.A	hypermethylation	PRDM6		PRDM6;SNAI1;GLIS2;BCL6B;ZNF214;SNAI3;ZNF331		CREB3L1;CXXC5;VDR;HNF1B;FOXP1;NFE2;PKNOX2;ATOH8;HIC1;VENTX;RORC;ZNF626;ETS1;ZNF154;KLF17;TBX5;ESR1;MBNL2;ZNF415;BHLHE22;TCF21;TFEB;BATF;MEF2C;ZNF835;MEOX2;FLI1;HIVEP3;SPI1;IRF4;PRDM6;PGR;POU2F2;CSRNP1;SOX18;SNAI1;SPDEF;ZNF671;ZEB2;KLF10;SP140;ZFPM2;SP110;STAT4;ZNF208;FOXJ1;PEG3;BNC2;ELK3;BHLHE41;GLIS2;MITF;GATA6;NFATC2;BCL6B;ZBTB16;NKX2-1;CEBPB;ZNF214;ZNF521;MXD4;DPF3;HLX;GATA3;SNAI3;IRF8;RARA;GP…
ZBTB4_HUMAN.H11MO.1.D	hypermethylation	HIC1		HIC1;IKZF1		CREB3L1;CXXC5;FOXP1;ZNF154;ETS1;PKNOX2;HIC1;VDR;TBX5;ZNF626;MEF2C;BHLHE22;VENTX;TCF21;KLF17;PRDM6;HNF1B;FLI1;ESR1;ATOH8;SPI1;HIVEP3;MEOX2;BATF;MBNL2;POU2F2;SOX18;PGR;ZNF415;ZNF835;CSRNP1;NFE2;SP110;TFEB;RORC;BHLHE41;PEG3;ZNF671;ZEB2;IRF4;STAT4;SP140;BNC2;NFATC2;SNAI1;GATA6;FOXJ1;ZNF208;GLIS2;BCL6B;HLX;MITF;SPDEF;IRF8;GATA3;HOXB2;SKI;AKNA;ELK3;NR5A2;ZNF214;ZBTB16;IKZF1;MXD4;ZBTB8A;ZFPM2;GPBP1L1;RA…
HINFP_HUMAN.H11MO.0.C	hypermethylation	HIC1		HIC1;HIVEP3;ZNF671;IKZF1;BNC2;ZNF521		CREB3L1;CXXC5;KLF17;ETS1;FLI1;MEF2C;BATF;VDR;ATOH8;ZNF154;HNF1B;VENTX;HIC1;SPI1;POU2F2;IRF4;PKNOX2;ZNF626;NFE2;ZNF835;TFEB;CSRNP1;BHLHE22;STAT4;SP140;TCF21;MEOX2;ZEB2;HIVEP3;SNAI1;RORC;NFATC2;FOXP1;ESR1;IRF8;ZNF208;MITF;TBX5;SOX18;ZNF671;PGR;MBNL2;SP110;IKZF1;ELK3;NR5A2;SPDEF;PEG3;BCL6B;ZNF415;PRDM6;BHLHE41;ZNF331;TBX21;GATA6;SNAI3;AKNA;MXD4;LYL1;GLIS2;HLX;HOXB2;FOXJ1;GPBP1L1;NKX2-1;DPF3;ZSCAN1;S…
NFIC_HUMAN.H11MO.0.A	hypermethylation	NFIA		NFIA		CXXC5;HIVEP3;FOXP1;CREB3L1;VDR;ESR1;ZNF154;RORC;NFE2;SPDEF;TBX5;GPBP1L1;MBNL2;ZNF626;BHLHE22;BATF;PKNOX2;HNF1B;SP110;ATOH8;ETS1;MEF2C;TFEB;CSRNP1;HIC1;MEOX2;PRDM6;FLI1;TCF21;KLF17;SKI;POU2F2;FOXJ1;BHLHE41;ZNF415;SPI1;PGR;SP140;STAT4;VENTX;GATA3;BNC2;PEG3;MITF;ELK3;ZEB2;ZNF835;GATA6;MTF1;SOX18;NFIA;RARA;SNAI1;EPAS1;ZBTB8A;HOXB2;SP100;IRF4;ZNF671;CEBPB;DPF3;RBPJ;ZNF331;NFATC2;ZNF662;IRF7;MLXIP;ZNF5…
PLAL1_HUMAN.H11MO.0.D	hypermethylation	PRDM6		PRDM6;SNAI1;ZNF214;BCL6B;ZNF331;GLIS2		CREB3L1;CXXC5;FOXP1;HNF1B;BATF;TBX5;HIC1;BHLHE22;HIVEP3;ESR1;RORC;VDR;ATOH8;PKNOX2;KLF17;MBNL2;NFE2;ZNF626;SPDEF;MEF2C;SP140;ZNF154;VENTX;MEOX2;FLI1;TCF21;SP110;ETS1;POU2F2;SPI1;PRDM6;CSRNP1;FOXJ1;SOX18;PGR;MITF;STAT4;SNAI1;ZNF835;TFEB;ZEB2;IRF4;GPBP1L1;GATA6;ZNF415;NFATC2;EPAS1;ZNF671;IRF8;PEG3;HOXB2;ZNF208;ELK3;RARA;BNC2;ZNF214;BCL6B;GATA3;DPF3;SKI;AKNA;BHLHE41;LTF;IKZF1;CEBPE;FOXA2;NFIA;SP100;…
CXXC1_HUMAN.H11MO.0.D	hypermethylation					CREB3L1;CXXC5;ETS1;FLI1;FOXP1;MEF2C;SPI1;VDR;HIC1;ZNF154;VENTX;BHLHE22;TCF21;ZEB2;MEOX2;PKNOX2;POU2F2;IRF4;HNF1B;ZNF626;ATOH8;ZNF835;KLF17;NFATC2;HIVEP3;TBX5;BATF;TFEB;ZNF415;MBNL2;ESR1;STAT4;IRF8;NFE2;PGR;CSRNP1;RORC;ZNF671;PEG3;SP110;MITF;PRDM6;SP140;ZNF208;SOX18;NR5A2;IKZF1;BCL6B;ELK3;SNAI3;BHLHE41;SNAI1;AKNA;ZBTB16;HLX;GLIS2;ZNF578;ZFPM2;BNC2;LYL1;TBX21;ZNF331;GATA6;SPDEF;MXD4;FOXJ1;ZNF521;DP…
SPZ1_HUMAN.H11MO.0.D	hypermethylation					CREB3L1;CXXC5;FLI1;HIC1;ETS1;HNF1B;KLF17;PKNOX2;MEF2C;VDR;SPI1;VENTX;CSRNP1;NFE2;ATOH8;ZNF626;FOXP1;ZNF154;ZNF835;RORC;SNAI1;BHLHE22;TFEB;BATF;POU2F2;TCF21;IRF4;STAT4;ZEB2;ZNF415;NFATC2;SOX18;HIVEP3;MEOX2;PGR;SP110;ZNF671;TBX5;ZNF208;ELK3;ESR1;NR5A2;SP140;MBNL2;BCL6B;IRF8;PEG3;PRDM6;HLX;SOX17;ZNF331;MITF;IKZF1;KLF10;SNAI3;ZBTB16;AKNA;SPDEF;BHLHE41;ZNF578;GATA6;LYL1;ZFPM2;CEBPB;GLIS2;TBX21;BNC2;ZN…
IRF1_HUMAN.H11MO.0.A	hypermethylation	IRF4		IRF4;IRF8;IRF7		FOXP1;CXXC5;CREB3L1;ESR1;BATF;ZNF626;SP140;VENTX;HIVEP3;SPDEF;TBX5;ZNF154;FOXJ1;PKNOX2;BHLHE22;ETS1;TCF21;KLF17;FLI1;RORC;HNF1B;POU2F2;PRDM6;SPI1;MEOX2;ATOH8;MEF2C;HIC1;MBNL2;GATA3;STAT4;SP110;NFE2;IRF4;SOX18;GPBP1L1;ZNF415;NFATC2;ZNF671;TFEB;PGR;AKNA;CSRNP1;VDR;ZNF835;ZEB2;IRF8;IKZF1;MITF;ZNF214;GATA6;ZNF208;EPAS1;SNAI1;ZNF331;ZFPM2;BHLHE41;LYL1;ZNF521;ZBTB16;PEG3;ZSCAN4;NR3C2;STAT5A;BNC2;ZNF347…
GLIS1_HUMAN.H11MO.0.D	hypermethylation	PRDM6	GLIS2	PRDM6;ZNF347;SNAI1;ZNF331;BCL6B;GLIS2;ZNF214	GLIS2	FOXP1;CREB3L1;CXXC5;TBX5;BHLHE22;HIVEP3;ZNF154;PKNOX2;MBNL2;POU2F2;HIC1;ESR1;BATF;ZNF626;MEOX2;ETS1;FLI1;VENTX;HNF1B;KLF17;MEF2C;VDR;ATOH8;NFE2;ZNF415;SPI1;TCF21;ZNF835;SPDEF;IRF4;RORC;SOX18;PEG3;PRDM6;SP140;STAT4;SP110;GATA3;ZEB2;CSRNP1;MITF;ZNF347;ZNF671;ZNF208;NFATC2;SNAI1;ELK3;FOXJ1;SKI;PGR;ZNF331;GPBP1L1;RARA;TFEB;HOXB2;BNC2;ZNF521;IRF8;BCL6B;GLIS2;GATA6;IKZF1;EPAS1;BHLHE41;AKNA;ZNF69;LYL1;Z…
ETV5_HUMAN.H11MO.0.C	hypermethylation	ETS1	ELK3	ETS1;SPI1;FLI1;SPDEF;ELK3	ELK3	CXXC5;FOXP1;HIVEP3;CREB3L1;ESR1;ATOH8;ZNF154;HNF1B;PKNOX2;MBNL2;BATF;ETS1;RORC;POU2F2;MEF2C;BHLHE22;NFE2;ZNF626;SPI1;FLI1;VDR;TBX5;MEOX2;PRDM6;TCF21;VENTX;SPDEF;TFEB;SP140;CSRNP1;ZNF415;ZNF835;HIC1;FOXJ1;IRF4;KLF17;ZNF331;GPBP1L1;SOX18;SP110;STAT4;SKI;ZEB2;IRF8;GATA3;NFATC2;PGR;ZNF671;NR5A2;IKZF1;MITF;GATA6;ZNF347;ZBTB16;BHLHE41;PEG3;AKNA;HOXB2;MXD4;ZNF208;ZNF662;ELK3;LYL1;ZNF608;RBPJ;BNC2;RARA;Z…
ELF5_HUMAN.H11MO.0.A	hypermethylation	SPDEF		SPDEF;FLI1;ETS1;SPI1		CXXC5;FOXP1;ESR1;HIVEP3;ZNF154;BATF;ZNF626;CREB3L1;ATOH8;MBNL2;SPDEF;RORC;HNF1B;NFE2;VENTX;FOXJ1;PKNOX2;TBX5;GPBP1L1;FLI1;SP140;SP110;VDR;POU2F2;GATA3;BHLHE22;ZNF415;MEF2C;ETS1;SPI1;TCF21;SOX18;PRDM6;MEOX2;KLF17;RARA;HOXB2;ZNF331;NFIA;SKI;ZNF671;CSRNP1;TFEB;ZNF835;STAT4;ZNF347;EPAS1;NR3C2;HIC1;IRF4;ZNF613;MTF1;ZKSCAN7;MITF;ZNF608;ZNF540;GATA6;ZNF491;ZNF662;DPF3;BHLHE41;ZNF214;RBPJ;ZBTB17;ZNF211;N…
IRF7_HUMAN.H11MO.0.C	hypermethylation	IRF4	IRF7	IRF4;IRF8;IRF1;IRF7	IRF7	CXXC5;FOXP1;ZNF154;ETS1;BATF;HIVEP3;ESR1;CREB3L1;SP140;RORC;VDR;GATA3;PKNOX2;STAT4;FLI1;IRF4;TFEB;SPI1;TBX5;MBNL2;BHLHE22;MEF2C;SP110;ZNF626;HIC1;HNF1B;ATOH8;VENTX;POU2F2;TCF21;IKZF1;ZNF671;KLF17;NFATC2;MEOX2;AKNA;SP100;STAT5A;PRDM6;IRF8;DPF3;NFE2;ZNF415;FOXJ1;ZEB2;SOX18;GATA6;CSRNP1;ZNF835;BATF2;SPDEF;BHLHE41;PGR;SNAI1;LYL1;TBX21;SKI;MITF;SNAI3;ELK3;IRF1;GPBP1L1;SCML4;ZNF521;ZBTB46;ZNF331;NR5A2;…
ZN740_HUMAN.H11MO.0.D	hypermethylation	ZFPM2		ZFPM2;ZSCAN1		CREB3L1;FOXP1;CXXC5;TBX5;PKNOX2;HIVEP3;ZNF154;ZNF626;ATOH8;VDR;ETS1;HNF1B;BHLHE22;VENTX;MBNL2;POU2F2;KLF17;ZNF415;RORC;HIC1;MEF2C;TCF21;MEOX2;PRDM6;BATF;NFE2;ESR1;SPI1;FLI1;IRF4;PGR;CSRNP1;TFEB;SP140;MITF;ZNF671;ZNF835;SPDEF;ZEB2;GATA6;BHLHE41;PEG3;NFATC2;SKI;GLIS2;GATA3;BNC2;ELK3;STAT4;SP110;ZNF347;FOXJ1;SOX18;ZNF208;IRF8;IKZF1;GPBP1L1;ZNF521;ZFPM2;MXD4;SNAI1;ZNF331;RBPJ;ZNF214;FOXA2;HOXB2;ZNF66…
ZN263_HUMAN.H11MO.1.A	hypermethylation	PRDM6	PRDM6	PRDM6;ZNF214;SNAI1;ZNF331;BCL6B;GLIS2	PRDM6;ZNF331	CXXC5;CREB3L1;PKNOX2;FOXP1;TBX5;ZNF154;VDR;ZNF626;VENTX;BHLHE22;ETS1;MEF2C;ATOH8;KLF17;HIC1;PRDM6;MBNL2;HNF1B;POU2F2;ESR1;HIVEP3;MEOX2;RORC;TFEB;SPI1;TCF21;PEG3;BATF;ZNF835;NFE2;ZNF415;PGR;CSRNP1;BHLHE41;FLI1;SP140;ZEB2;IRF4;SPDEF;BNC2;SP110;STAT4;NFATC2;ZNF671;GATA6;MITF;FOXJ1;SOX18;ZNF214;GPBP1L1;SKI;ZNF208;HOXB2;SNAI1;ELK3;ZNF331;ZBTB16;IRF8;BCL6B;ZNF662;HLX;IKZF1;ZNF521;ZFPM2;MLXIP;GLIS2;GATA…
ETV4_HUMAN.H11MO.0.B	hypermethylation	ETS1	ELK3	ETS1;SPDEF;FLI1;SPI1;ELK3	ELK3	CXXC5;FOXP1;ESR1;CREB3L1;HIVEP3;MBNL2;ZNF626;VDR;TBX5;ETS1;GATA3;RORC;ZNF154;ZNF415;PKNOX2;GPBP1L1;SPDEF;ATOH8;BATF;HNF1B;TFEB;PRDM6;NFE2;SP110;POU2F2;CSRNP1;VENTX;SP140;FLI1;HIC1;GATA6;MEF2C;KLF17;FOXJ1;BHLHE22;BHLHE41;SKI;SOX18;ZNF347;SPI1;MEOX2;IRF4;RARA;ZNF671;TCF21;RBPJ;DPF3;STAT4;EPAS1;ELK3;ZNF613;ZNF521;MITF;ZNF474;ZFPM2;ZNF214;PGR;SNAI1;NFATC2;ZNF331;GLIS2;NR3C2;ZNF835;NFIA;PRDM8;MXD4;MTF…
ZN350_HUMAN.H11MO.1.D	hypermethylation	SNAI1		SNAI1;ZNF331;PRDM6;ZNF214;BCL6B;GLIS2;SNAI3;ZNF347		CREB3L1;CXXC5;FOXP1;PKNOX2;ZNF154;HNF1B;RORC;ZNF626;ETS1;ATOH8;VDR;TBX5;MBNL2;MEF2C;NFE2;POU2F2;BHLHE22;BATF;HIC1;KLF17;FOXJ1;ESR1;SP140;FLI1;HIVEP3;VENTX;TCF21;SP110;SPI1;MEOX2;STAT4;TFEB;CSRNP1;SOX18;IRF4;ZNF671;ZNF835;NFATC2;SPDEF;SNAI1;ZNF331;ZNF415;PGR;PEG3;PRDM6;GATA3;ZEB2;ELK3;AKNA;ZNF214;ZNF208;NR5A2;DPF3;ZBTB16;GPBP1L1;SKI;IRF8;BCL6B;IKZF1;MITF;LYL1;NKX2-1;GLIS2;ZNF69;ZKSCAN7;CEBPE;GATA6…
EGR3_HUMAN.H11MO.0.D	hypermethylation	KLF17		KLF17		CREB3L1;CXXC5;FOXP1;PKNOX2;ZNF626;VENTX;VDR;KLF17;HNF1B;POU2F2;NFE2;HIC1;TBX5;BHLHE22;FLI1;ZNF154;ETS1;ATOH8;RORC;MEF2C;HIVEP3;MBNL2;SPI1;ZNF835;ESR1;BATF;SOX18;TCF21;STAT4;MEOX2;SP140;PRDM6;TFEB;SP110;FOXJ1;IRF4;ZEB2;PGR;PEG3;BHLHE41;ZNF415;CSRNP1;ZNF214;SPDEF;ZNF208;NFATC2;ZNF671;SNAI1;ELK3;NR5A2;BCL6B;MITF;GLIS2;GATA6;IRF8;GPBP1L1;ZFPM2;DPF3;ZBTB16;ZNF90;HOXB2;BNC2;LYL1;SKI;ZNF331;HLX;MXD4;NKX…
IRF2_HUMAN.H11MO.0.A	hypermethylation	IRF4		IRF4;IRF8;IRF7		CXXC5;FOXP1;CREB3L1;ESR1;ZNF626;HIVEP3;VENTX;RORC;ZNF154;SPDEF;FOXJ1;BATF;ETS1;GATA3;TBX5;HNF1B;SP140;TFEB;VDR;KLF17;BHLHE22;TCF21;PKNOX2;FLI1;NFE2;ATOH8;STAT4;MBNL2;POU2F2;PRDM6;HIC1;MEOX2;MEF2C;GPBP1L1;SP110;SPI1;SOX18;NFATC2;CSRNP1;PGR;EPAS1;ZNF415;IRF4;GATA6;ZNF835;ZNF671;AKNA;ELK3;BHLHE41;SNAI1;ZFPM2;ZEB2;MTF1;ZNF214;ZSCAN4;SKI;ZNF208;LYL1;ZNF474;SP100;IKZF1;ZBTB16;IRF8;RARA;DPF3;CEBPE;PEG3;…
PAX5_HUMAN.H11MO.0.A	hypermethylation					CREB3L1;CXXC5;HIC1;ETS1;FOXP1;PKNOX2;VDR;ZNF626;VENTX;ZNF154;TBX5;KLF17;BHLHE22;HNF1B;NFE2;MEF2C;ATOH8;TCF21;HIVEP3;PRDM6;FLI1;SPI1;MEOX2;POU2F2;ZNF415;RORC;BATF;PGR;CSRNP1;IRF4;TFEB;MBNL2;ZNF835;SOX18;ESR1;ZEB2;SNAI1;ZNF671;STAT4;SP110;PEG3;GLIS2;NFATC2;SP140;FOXJ1;BCL6B;ELK3;SPDEF;ZNF208;BNC2;BHLHE41;HLX;MITF;ZFPM2;KLF10;MXD4;IRF8;ZNF214;HOXB2;GATA6;NR5A2;ZNF331;ZBTB16;ZNF521;IKZF1;GPBP1L1;SKI;…
HES1_HUMAN.H11MO.0.D	hypermethylation	BHLHE41	BHLHE41	BHLHE41	BHLHE41	CREB3L1;CXXC5;HNF1B;FOXP1;HIC1;ATOH8;VDR;ZNF154;ETS1;PKNOX2;VENTX;NFE2;MEF2C;RORC;TCF21;HIVEP3;TBX5;TFEB;BATF;KLF17;ZNF626;FLI1;MEOX2;IRF4;BHLHE22;SPI1;CSRNP1;SOX18;POU2F2;ZNF835;ESR1;PRDM6;ZNF415;MBNL2;PGR;NFATC2;BHLHE41;ZEB2;GATA6;STAT4;SPDEF;SP140;FOXJ1;GLIS2;MITF;BCL6B;ELK3;PEG3;ZNF671;ZBTB16;SNAI1;MXD4;HLX;NR5A2;IRF8;ZNF208;NKX2-1;LYL1;SKI;SP110;FOXA2;IKZF1;ZFPM2;CEBPB;BNC2;ZNF331;SNAI3;RARA…
KLF4_HUMAN.H11MO.0.A	hypermethylation	KLF17		KLF17;KLF10;KLF7		CREB3L1;VDR;ZNF626;CXXC5;FOXP1;HIC1;KLF17;TBX5;VENTX;ZNF154;PKNOX2;HNF1B;NFE2;BHLHE22;ATOH8;POU2F2;MBNL2;ETS1;MEOX2;MEF2C;RORC;SPI1;TCF21;TFEB;BATF;HIVEP3;PRDM6;ESR1;FLI1;CSRNP1;ZNF835;SP110;PGR;FOXJ1;SP140;ZEB2;SPDEF;ZNF415;PEG3;STAT4;SNAI1;SOX18;IRF4;ELK3;BNC2;GPBP1L1;ZNF208;ZNF214;ZNF671;NFATC2;BCL6B;MITF;HOXB2;BHLHE41;ZBTB16;CEBPE;GLIS2;KLF10;SKI;ZBTB8A;LTF;ZFPM2;ZNF331;IRF8;ZNF521;EPAS1;AKNA…
NR1H4_HUMAN.H11MO.0.B	hypermethylation	VDR		VDR;RORC;RARA		CREB3L1;CXXC5;ETS1;HNF1B;VDR;PKNOX2;VENTX;ATOH8;HIC1;ZNF626;FOXP1;ZNF154;TBX5;KLF17;POU2F2;MEF2C;RORC;FLI1;NFE2;TCF21;HIVEP3;SPI1;BHLHE22;BATF;ESR1;ZNF835;TFEB;IRF4;CSRNP1;MBNL2;MEOX2;ZNF415;PGR;PRDM6;SOX18;SP110;SP140;ZEB2;STAT4;SNAI1;ZNF208;SPDEF;FOXJ1;NFATC2;PEG3;BCL6B;ZNF671;GATA6;NR5A2;ELK3;BHLHE41;IRF8;ZNF214;BNC2;GLIS2;MITF;HOXB2;MXD4;ZNF331;KLF10;ZBTB16;HLX;NKX2-1;GPBP1L1;ZFPM2;SKI;AKNA;F…
SPI1_HUMAN.H11MO.0.A	hypermethylation	ETS1	SPI1	ETS1;SPDEF;FLI1;SPI1;ELK3	SPI1	CXXC5;FOXP1;ESR1;CREB3L1;ZNF626;RORC;HIVEP3;BATF;ETS1;HNF1B;ZNF154;MBNL2;PKNOX2;ATOH8;SPDEF;VDR;SP140;NFE2;TBX5;POU2F2;SP110;FOXJ1;GATA3;FLI1;VENTX;TFEB;KLF17;SOX18;MEF2C;SPI1;GATA6;PRDM6;IRF4;BHLHE22;GPBP1L1;MEOX2;TCF21;CSRNP1;RARA;HIC1;ZNF214;SNAI1;ZNF331;SKI;STAT4;ZNF415;ZNF671;ZNF474;MITF;DPF3;ZNF835;LTF;NFATC2;RBPJ;EPAS1;NFE4;IRF8;ELK3;ZNF208;STAT5A;IKZF1;BHLHE41;ZNF285;AKNA;ZNF347;ZEB2;ZNF5…
HAND1_HUMAN.H11MO.1.D	hypermethylation	BHLHE22		BHLHE22;TCF21;ATOH8		CREB3L1;CXXC5;FOXP1;VDR;TBX5;HIVEP3;BHLHE22;NFE2;HIC1;KLF17;ZNF626;RORC;PKNOX2;MEOX2;ZNF154;HNF1B;MEF2C;TCF21;ATOH8;PRDM6;SPDEF;GPBP1L1;ETS1;TFEB;POU2F2;CSRNP1;FLI1;MBNL2;VENTX;PGR;BATF;ESR1;FOXJ1;SP110;PEG3;ZNF835;SPI1;ZNF415;ZEB2;SNAI1;BHLHE41;SKI;ELK3;MTF1;MITF;SP140;STAT4;BNC2;EPAS1;SOX18;ZFPM2;ZBTB8A;GATA6;ZNF208;ZNF214;HOXB2;KLF10;NFIA;CEBPE;ZNF671;NFATC2;IRF4;BCL6B;GLIS2;GATA3;ZNF331;RARA;…
NKX25_HUMAN.H11MO.0.B	hypermethylation	VENTX		VENTX;NKX2-1;HLX		CREB3L1;CXXC5;FOXP1;PKNOX2;ZNF154;VDR;HIVEP3;ZNF626;BHLHE22;POU2F2;ATOH8;HNF1B;VENTX;KLF17;TBX5;HIC1;ETS1;NFE2;MEF2C;MBNL2;BATF;RORC;MEOX2;SPI1;TFEB;TCF21;PRDM6;ESR1;IRF4;FOXJ1;FLI1;SOX18;ZNF835;PGR;ZNF415;SPDEF;BHLHE41;CSRNP1;ZEB2;ZNF671;ELK3;SKI;STAT4;HOXB2;SP140;GPBP1L1;MLXIP;BNC2;PEG3;NFATC2;SNAI1;MITF;SP110;ZFPM2;GATA6;RARA;ZNF521;BCL6B;GLIS2;ZNF662;ZNF214;NR5A2;ZNF208;ZBTB8A;MTF1;LYL1;DPF3;…
