# Supplementary material for: Analyzing integrated network of methylation and gene expression profiles in lung squamous cell carcinoma
Source: Sci Rep. 2022 Sep 22;12:15799. doi: 10.1038/s41598-022-20232-5 (PMC9500023; doi:10.1038/s41598-022-20232-5)
Supplement: Supplementary file 8 — Supplementary Information 8. [file 41598_2022_20232_MOESM8_ESM.xlsx]

## Sheet: Supplemental_file_7_community_l
Supplementary Table S7. The motif enrichment and master regulator analysis result from each 10 major community.
motif	methylation.type	community	top.potential.TF.family	top.potential.TF.subfamily	potential.TF.family	potential.TF.subfamily	top_5percent_TFs
FOSB_HUMAN.H11MO.0.A	hypomethylation	1					ZNF74;TFAP4;KLF5;ZFP64;TP63;GRHL2;ZNF77;GTF2IRD1;ZC3H8;SOX2;OTX1;TET3;ZNF343;POU6F2;ZNF556;E2F7;AEBP2;ZIC2;ZNF3;SOX12;MTERF1;DLX6;SAFB;DLX2;DLX1;DLX5;VAX2;CEBPZ;ZNF774;SOX15;CENPA;HOXD12;TERF1;ZNF398;TFAP2C;NFE2L2;ZIC5;DDIT3;DMRT2;ZNF594;SIX4;CBX2;MTERF3;ZNF786;TIGD1;ZNF703;ZNF777;HOXD11;ZNF280C;ZNF326;NRF1;ZNF771;CEBPG;TIGD5;SOX21;HMGA1;ZNF639;SIX1;PA2G4;ZBTB39;FOXE1;KCMF1;ZNF121;ZNF282;BCL11A;T…
P63_HUMAN.H11MO.0.A	hypomethylation	1	TP63	TP63	TP63	TP63	TFAP4;ZFP64;TP63;ZNF74;SOX2;ZNF77;ZC3H8;GRHL2;OTX1;GTF2IRD1;KLF5;ZNF774;SOX12;DLX6;POU6F2;TET3;ZNF280C;ZIC2;AEBP2;DMRT2;MTERF1;ZNF3;E2F7;DLX1;TIGD1;ZNF556;CEBPG;ZBTB33;ZNF639;ZNF786;DLX5;ZNF703;ZNF343;FOXE1;DLX2;E2F6;ARID2;CBX2;NFE2L2;SIX4;CEBPZ;ZIC5;NRF1;TIGD5;TERF1;ZBTB39;PAX6;MYNN;ZBTB7C;HOXA10;VAX2;ZNF777;NKRF;DMRT3;ZNF771;ZNF326;ZNF398;HOXD12;HOXD11;ZNF594;TFCP2;SAFB;ZNF558;PRDM13;TBPL1;BCL1…
P53_HUMAN.H11MO.0.A	hypomethylation	1	TP63		TP63		TFAP4;ZFP64;TP63;SOX2;KLF5;DLX6;OTX1;ZNF74;ZC3H8;DMRT2;GRHL2;ZNF639;TET3;ZNF77;ZNF280C;DLX5;E2F7;FOXE1;ZIC2;GTF2IRD1;MTERF1;AEBP2;DLX1;SOX12;POU6F2;ZBTB33;ZNF3;ZNF774;CEBPG;NFE2L2;ZNF556;HOXD12;PAX6;ZNF703;CBX2;ZNF771;ZNF777;ZBTB39;ARID2;ZIC5;ZNF343;DMRT3;NPAS1;VAX2;PRDM13;MYNN;TFCP2;NRF1;THAP9;ZNF18;TIGD1;CEBPZ;BCL11A;DLX2;SOX21;DDIT3;ZNF786;ZNF326;ZNF398;E2F6;FEZF1;TBPL1;TERF1;ZBTB7C;FOXK2;TIGD…
FOS_HUMAN.H11MO.0.A	hypomethylation	1					ZNF74;TFAP4;KLF5;TP63;ZNF77;ZFP64;ZC3H8;GTF2IRD1;SOX2;GRHL2;OTX1;TET3;ZNF343;POU6F2;ZIC2;ZNF556;SOX12;E2F7;AEBP2;ZNF398;ZNF3;ZNF777;MTERF1;CEBPZ;ZNF786;DLX6;DLX1;SOX15;SAFB;NFE2L2;ZNF282;ZIC5;CENPA;ZNF774;DLX2;CEBPG;ZNF280C;DMRT2;TERF1;DDIT3;ZNF703;CBX2;DLX5;VAX2;ZNF594;HOXD11;TFAP2C;ZNF326;PA2G4;NRF1;HMGA1;HOXD12;TIGD1;SOX21;KCMF1;SIX4;ZNF639;MTERF3;ARID2;FOXE1;ZNF212;ZNF771;ZBTB39;TFCP2;HOXA10;…
FOSL2_HUMAN.H11MO.0.A	hypomethylation	1					ZNF74;TFAP4;KLF5;ZFP64;TP63;GTF2IRD1;ZNF77;ZC3H8;SOX2;GRHL2;OTX1;TET3;ZNF343;SOX12;POU6F2;AEBP2;E2F7;ZIC2;ZNF3;MTERF1;ZNF556;CEBPZ;NFE2L2;DLX6;SOX15;ZNF774;ZNF398;VAX2;ZNF280C;DDIT3;SAFB;DLX1;CENPA;ZNF777;TIGD1;DMRT2;TFCP2;ZNF594;DLX2;HOXD11;CBX2;ZIC5;ZNF703;CEBPG;ZNF786;PA2G4;TFAP2C;HOXD12;ARID2;SOX21;DLX5;AHCTF1;TERF1;NRF1;SIX4;KCMF1;FOXE1;MTERF3;HMGA1;ZNF282;TCF20;ZNF639;ZNF18;ZBTB39;ZNF326;ZN…
JUND_HUMAN.H11MO.0.A	hypomethylation	1	NFE2L2		NFE2L2		ZNF74;TFAP4;KLF5;GTF2IRD1;TP63;GRHL2;ZFP64;ZNF77;ZC3H8;SOX2;OTX1;TET3;ZNF343;POU6F2;ZNF556;ZIC2;SOX12;E2F7;ZNF777;ZNF3;ZNF398;CEBPZ;SOX15;ZNF786;DLX6;AEBP2;ZNF774;ZNF282;NFE2L2;VAX2;MTERF1;CENPA;ZIC5;DLX2;DLX5;DLX1;HMGA1;TFAP2C;ZNF326;CBX2;SAFB;DMRT2;ZNF703;CEBPG;ZNF280C;SOX21;GRHL1;ZNF212;PA2G4;ZBTB7C;ZNF639;HOXD12;FOXE1;DDIT3;TERF1;TIGD5;ZNF594;KCMF1;TIGD1;MTERF3;SIX4;NRF1;AHCTF1;NKRF;HOXD11;BC…
FOSL1_HUMAN.H11MO.0.A	hypomethylation	1					ZNF74;TFAP4;KLF5;ZFP64;TP63;ZC3H8;GTF2IRD1;GRHL2;SOX2;ZNF77;TET3;OTX1;ZNF343;AEBP2;SOX12;E2F7;POU6F2;ZIC2;MTERF1;ZNF3;ZNF280C;ZNF556;CEBPZ;DLX6;NFE2L2;ZNF398;SOX15;ZNF774;SAFB;TIGD1;VAX2;ZNF777;DMRT2;DLX1;CENPA;ZNF594;CEBPG;HOXD11;CBX2;DDIT3;ZNF703;FOXE1;ZIC5;ZNF326;MTERF3;TERF1;PA2G4;AHCTF1;ZNF786;SOX21;TFAP2C;ZBTB33;ZNF639;DLX5;TCF20;DLX2;HMGA1;ZBTB39;NRF1;TFCP2;KCMF1;ZNF771;NKRF;ZNF282;HOXD12;…
JUN_HUMAN.H11MO.0.A	hypomethylation	1	NFE2L2		NFE2L2		ZNF74;TFAP4;KLF5;ZFP64;TP63;GTF2IRD1;GRHL2;ZNF77;ZC3H8;SOX2;OTX1;TET3;ZNF343;ZNF556;POU6F2;SOX12;AEBP2;ZIC2;ZNF777;E2F7;ZNF3;ZNF398;CEBPZ;MTERF1;DLX6;CENPA;VAX2;CEBPG;SAFB;ZNF282;ZNF774;SOX15;HMGA1;NFE2L2;CBX2;DLX1;DLX5;ZNF326;ZNF786;DMRT2;HOXD12;SIX4;DDIT3;ZNF280C;PA2G4;ZIC5;SOX21;DLX2;TIGD1;KCMF1;TFAP2C;MTERF3;GRHL1;NRF1;ARID2;FOXE1;ZNF639;ZNF594;ZNF703;ZNF771;TFCP2;SIX1;TERF1;HOXD11;NKRF;ZNF21…
P73_HUMAN.H11MO.0.A	hypomethylation	1	TP63		TP63		ZFP64;TP63;TFAP4;SOX2;OTX1;KLF5;DLX6;ZNF74;TET3;ZC3H8;DMRT2;GTF2IRD1;POU6F2;GRHL2;ZNF280C;ZNF639;DLX5;ZNF774;ZIC2;E2F7;ZNF77;ZNF703;FOXE1;SOX12;ZBTB33;AEBP2;DLX1;NFE2L2;MTERF1;ZNF3;CEBPG;ZIC5;ZNF556;BCL11A;ZNF343;DMRT3;MYNN;HOXD11;ZNF786;DLX2;ARID2;ZNF771;ZBTB7C;TIGD5;THAP9;HOXD12;PRDM13;TIGD1;PAX6;CEBPZ;ZBTB39;CBX2;NPAS1;NRF1;TERF1;SOX21;ZNF18;TFCP2;ZNF777;DDIT3;FEZF1;LIN54;ZNF326;ZNF398;ZNF623;…
BATF_HUMAN.H11MO.1.A	hypomethylation	1					TFAP4;ZNF74;ZFP64;SOX2;TP63;ZC3H8;SOX12;OTX1;KLF5;ZNF77;TET3;E2F7;MTERF1;CEBPZ;AEBP2;ZNF343;ZNF639;DLX6;ZNF3;DDIT3;DMRT2;GRHL2;POU6F2;GTF2IRD1;DLX1;CEBPG;CBX2;ZNF774;HOXD12;MYNN;CENPA;ZNF777;ZNF280C;SIX4;ZNF556;E2F6;TIGD1;VAX2;DLX5;ZNF771;ZIC2;FOXE1;DLX2;NFE2L2;HOXA10;KCMF1;ARID2;ZNF398;ZBTB39;HOXD11;SIX1;ZNF594;ZNF703;NRF1;ETV4;ZNF687;SOX21;TIGD5;MTERF3;TFCP2;ZIC5;TERF1;BCL11A;PA2G4;ZBTB33;ZNF62…
JUNB_HUMAN.H11MO.0.A	hypomethylation	1	NFE2L2		NFE2L2		ZNF74;KLF5;TFAP4;TP63;ZFP64;ZNF77;GRHL2;GTF2IRD1;ZC3H8;SOX2;OTX1;TET3;POU6F2;ZNF343;ZNF556;ZIC2;SOX12;E2F7;ZNF3;AEBP2;ZNF398;MTERF1;CEBPZ;SOX15;DLX6;DLX1;NFE2L2;SAFB;ZIC5;ZNF777;DLX2;VAX2;ZNF774;ZNF786;CENPA;DLX5;TFAP2C;CEBPG;HOXD12;ZNF280C;ZNF703;TERF1;ZNF282;DMRT2;SIX4;CBX2;ZNF326;HMGA1;ZNF594;TIGD1;HOXD11;MTERF3;SOX21;KCMF1;ZNF639;GRHL1;ZBTB7C;FOXE1;PA2G4;ARID2;ZBTB39;NKRF;ZNF771;DDIT3;SIX1;TI…
SOX2_HUMAN.H11MO.0.A	hypomethylation	1	SOX2	SOX2	SOX2;SOX12;SOX21;SOX6	SOX2;SOX21	SOX2;TFAP4;TP63;KLF5;ZFP64;OTX1;ZNF77;DLX6;DMRT2;GRHL2;ZBTB33;ZNF639;TET3;FOXE1;DLX5;ZC3H8;CEBPG;SOX12;ZNF280C;ZNF74;NFE2L2;MTERF1;E2F7;AEBP2;ZNF774;PAX6;ZNF556;ZNF3;ZIC2;ARID2;GTF2IRD1;POU6F2;DLX1;NRF1;MYNN;HOXD12;ZNF703;CBX2;ZNF18;ZNF398;DMRT3;ZBTB39;SOX21;CEBPZ;TFCP2;ZBTB7C;HOXA10;ZNF777;VAX2;BCL11A;NKRF;FOXK2;ZNF771;ZNF343;TERF1;ZIC5;TIGD1;PRDM13;FEZF1;NEUROD2;DLX2;THAP9;PATZ1;TCF24;E2F6;NPAS…
SOX3_HUMAN.H11MO.0.B	hypomethylation	1	SOX2	SOX2	SOX2;SOX12;SOX21;SOX15	SOX2;SOX21	SOX2;TFAP4;TP63;ZFP64;OTX1;KLF5;ZNF74;ZNF77;DMRT2;ZC3H8;DLX6;GRHL2;TET3;ZNF280C;E2F7;NFE2L2;ZNF639;FOXE1;SOX12;MTERF1;ZBTB33;ZNF774;ZNF556;ZIC2;GTF2IRD1;CEBPG;DLX5;ZBTB7C;DMRT3;ZNF3;CEBPZ;DLX1;VAX2;ZNF703;TIGD1;SOX21;POU6F2;ZIC5;NKRF;ZNF343;PAX6;CBX2;ZNF18;ZNF326;ARID2;PRDM13;HOXD12;MYNN;AEBP2;ZBTB39;TFCP2;TBPL1;ZNF771;E2F6;BCL11A;NRF1;SAFB;HOXA10;TERF1;PATZ1;ZNF398;ZNF57;TIGD3;THAP9;FEZF1;ZNF558…
SOX10_HUMAN.H11MO.1.A	hypomethylation	1	SOX2		SOX2;SOX12;SOX21;SOX15		TFAP4;SOX2;OTX1;ZFP64;TP63;KLF5;DMRT2;ZNF74;ZNF77;GRHL2;ZC3H8;ZBTB33;TET3;DLX6;ZNF280C;ZNF774;FOXE1;MTERF1;NFE2L2;E2F7;SOX12;ZNF639;ZNF3;DLX5;AEBP2;GTF2IRD1;ZNF556;CEBPG;ARID2;ZIC2;NKRF;CEBPZ;DMRT3;PAX6;DLX1;TIGD1;ZNF771;MYNN;ZNF703;CBX2;ZBTB39;ZBTB7C;HOXD12;SOX21;THAP9;BCL11A;TFCP2;TERF1;VAX2;ZNF18;POU6F2;ZNF343;ZIC5;PRDM13;NRF1;ZNF326;PATZ1;TBPL1;SIX4;FEZF1;E2F6;HOXA10;FOXK2;DLX2;TCF24;PRMT3;MA…
SOX4_HUMAN.H11MO.0.B	hypomethylation	1	SOX2		SOX2;SOX12;SOX21;SOX15;SOX6		TFAP4;SOX2;ZFP64;TP63;KLF5;OTX1;DMRT2;ZNF74;ZNF280C;DLX6;GRHL2;ZNF77;ZC3H8;ZBTB33;TET3;E2F7;ZNF639;FOXE1;CEBPG;NFE2L2;SOX12;ZIC2;PAX6;ZNF774;DLX5;CEBPZ;MTERF1;GTF2IRD1;POU6F2;DLX1;AEBP2;ZNF3;CBX2;VAX2;NKRF;ZNF556;ZNF703;ZNF343;HOXD12;DMRT3;NRF1;MYNN;ZBTB39;ARID2;ZNF18;ZBTB7C;ZIC5;E2F6;THAP9;PRDM13;ZNF326;BCL11A;SOX21;NPAS1;ZNF398;FOXK2;HOXA10;ZNF777;TIGD1;ZNF771;TERF1;TIGD3;SAFB;DLX2;MAFG;TFCP2;T…
ID4_HUMAN.H11MO.0.D	hypomethylation	1					TFAP4;ZFP64;ZNF74;SOX2;OTX1;KLF5;TP63;ZNF280C;ZNF77;GRHL2;GTF2IRD1;TET3;DMRT2;E2F7;ZNF774;SOX12;ZIC2;ZC3H8;DLX6;FOXE1;ZBTB33;POU6F2;CEBPG;ZBTB39;DLX1;ZNF556;ZNF703;NKRF;NRF1;TIGD1;ZNF639;DLX5;ZNF771;THAP9;NFE2L2;HOXD12;AEBP2;ZNF777;ARID2;CBX2;ZNF343;ZBTB7C;MAZ;PAX6;ZNF367;ZNF326;DLX2;TFCP2;ZNF18;PRDM13;PRMT3;ZNF3;VAX2;MTERF1;TIGD5;DMRT3;TERF1;LIN54;ZNF594;HOXD11;SOX15;NPAS1;TIGD3;HOXA10;AHCTF1;ZN…
P53_HUMAN.H11MO.1.A	hypomethylation	1	TP63		TP63		TFAP4;ZFP64;SOX2;TP63;KLF5;ZNF74;OTX1;ZC3H8;TET3;DLX6;ZNF280C;GRHL2;ZBTB33;DMRT2;E2F7;GTF2IRD1;CEBPG;SOX12;AEBP2;DLX5;ZNF639;FOXE1;CEBPZ;ZNF77;NFE2L2;ZNF774;ZIC2;ZNF343;ZBTB39;POU6F2;NKRF;ZNF703;ZNF3;MTERF1;NRF1;DLX1;CBX2;VAX2;TIGD1;PRMT3;BCL11A;HOXD12;ZNF556;PAX6;NPAS1;MYNN;ZNF777;ZBTB7C;DMRT3;TFCP2;ZNF771;MYC;SOX21;DLX2;E2F6;ZNF367;CENPA;ZNF398;TIGD5;ZNF326;ZNF18;ZNF594;THAP9;ETV4;FOXK2;ZNF786;…
MXI1_HUMAN.H11MO.1.A	hypomethylation	1	TFAP4		TFAP4;MYC		TFAP4;KLF5;SOX2;TP63;ZNF74;ZFP64;OTX1;GRHL2;ZNF280C;GTF2IRD1;ZNF77;E2F7;ZC3H8;DMRT2;DLX6;ZIC2;FOXE1;SOX12;TET3;POU6F2;ZNF774;ZNF556;ZBTB33;DLX1;DLX5;CBX2;CEBPG;ZBTB7C;ZNF639;NRF1;TERF1;ZBTB39;E2F6;THAP9;TIGD1;ZNF326;DLX2;ZNF703;MTERF1;ZNF3;NFE2L2;ZIC5;ZNF777;AEBP2;ZNF771;NKRF;DMRT3;ZNF367;CEBPZ;ETV4;CENPA;ZNF343;TIGD5;PRMT3;HOXA10;TIGD3;SOX21;MTERF3;FOXK2;NPAS1;ZNF398;HOXD12;ZNF786;MYC;PRDM13;ZNF…
NF2L2_HUMAN.H11MO.0.A	hypomethylation	1	NFE2L2	NFE2L2	NFE2L2	NFE2L2	ZFP64;ZNF74;TP63;TFAP4;SOX2;ZC3H8;KLF5;GTF2IRD1;OTX1;GRHL2;ZNF77;E2F7;ZIC2;DLX6;ZNF280C;ZNF343;ZNF556;TET3;AEBP2;ZNF774;VAX2;POU6F2;ZNF3;ZNF326;DMRT2;FOXE1;SOX12;ZNF398;ZNF786;CENPA;DLX1;ZNF639;DLX5;TIGD1;MTERF1;CEBPZ;CBX2;CEBPG;ZNF777;ZIC5;HOXD12;ZBTB33;DLX2;AHCTF1;ZNF703;ZBTB39;NRF1;ZBTB7C;DDIT3;SOX21;SAFB;NFE2L2;TERF1;ARID2;NKRF;ZNF594;ZNF212;TIGD5;ETV4;HOXD11;MYNN;MTERF3;SIX4;ZNF771;BCL11A;E2…
BACH2_HUMAN.H11MO.0.A	hypomethylation	1	NFE2L2	NFE2L2	NFE2L2	NFE2L2	TP63;TFAP4;KLF5;ZFP64;ZNF74;SOX2;ZC3H8;GTF2IRD1;OTX1;GRHL2;ZNF77;TET3;DLX6;ZNF280C;E2F7;ZNF556;DMRT2;ZIC2;AEBP2;POU6F2;MTERF1;ZNF343;CENPA;ZNF3;ZNF639;FOXE1;CEBPZ;ZNF786;DLX5;SOX12;NFE2L2;ZNF774;ZNF398;CBX2;ZNF326;VAX2;DLX1;CEBPG;ZNF777;ZIC5;ZNF703;DLX2;TERF1;ZBTB7C;TFAP2C;E2F6;HOXD12;ZBTB33;NRF1;MYNN;DDIT3;SOX21;ZNF282;ZNF771;KCMF1;MYC;ZNF212;GRHL1;AHCTF1;BCL11A;SAFB;TIGD5;DMRT3;MTERF3;HOXD11;PR…
ELF3_HUMAN.H11MO.0.A	hypomethylation	1					TFAP4;KLF5;SOX2;TP63;OTX1;ZFP64;ZNF74;ZC3H8;ZNF77;GRHL2;ZNF280C;GTF2IRD1;E2F7;DMRT2;ZBTB33;DLX6;FOXE1;ZNF556;TET3;MTERF1;AEBP2;ZIC2;ZNF639;SOX12;NFE2L2;ZNF3;DLX5;NKRF;POU6F2;TIGD1;DLX1;ZNF774;CEBPG;ZNF703;TERF1;ZNF398;ZNF777;ZNF326;ZNF771;CBX2;MTERF3;HOXD12;CEBPZ;ZBTB7C;PRMT3;TIGD5;ZBTB39;CENPA;THAP9;ZNF786;DMRT3;SOX21;E2F6;ZNF18;ZNF343;VAX2;MYNN;MYC;NRF1;NPAS1;BCL11A;SOX15;ZNF367;PRDM13;TIGD3;TC…
FOSL2_HUMAN.H11MO.0.A	hypomethylation	2					TP63;KLF5;SOX15;SNAI2;AEBP2;FOXE1;NFE2L2;TCF20;SOX2;IRF6;DMRT2;E2F7;FOXN1;GRHL3;TET3;OTX1;ZFP64;ZNF750;TFAP4;HOMEZ;PITX1;ZC3H8;MYNN;DLX6;GTF2IRD1;ZNF639;ZNF385A;GRHL2;ZNF57;ZNF77;BNC1;EMX1;ZNF556;DLX5;KCMF1;MTERF1;ZNF74;PURB;RBAK;CEBPG;HOXA10;HOXA11;OVOL1;ZNF343;RAG1;ZNF774;AHCTF1;LHX5;ZBTB7C;RARG;DMRT1;CEBPZ;PRMT3;NFE2L1;HOXD11;ZIC2;ZNF398;FOXK2;FOXD1;MYC;SOX21;WIZ;ZIC5;BCL11B;ZNF703;TIGD5;TFAP2…
FOSL1_HUMAN.H11MO.0.A	hypomethylation	2					TP63;KLF5;SOX15;NFE2L2;FOXE1;SNAI2;SOX2;AEBP2;DMRT2;OTX1;GRHL3;HOMEZ;ZNF750;TET3;PITX1;TFAP4;GTF2IRD1;ZNF385A;E2F7;IRF6;ZFP64;ZNF57;TCF20;GRHL2;FOXN1;ZNF77;ZNF639;MYNN;DLX6;ZC3H8;HOXA10;PURB;RBAK;MTERF1;EMX1;ZBTB7C;LHX5;BNC1;DLX5;ZNF556;TIGD5;HOXA11;ZNF774;CEBPZ;MYC;CEBPG;ZNF74;SOX21;KCMF1;RARG;PRMT3;WIZ;DLX1;RAG1;FOXD1;DMRT1;ZNF703;FEZF1;OVOL1;GRHL1;TFAP2C;ZNF398;DLX2;BCL11B;POU6F2;ZIC2;HOXD11;Z…
FOS_HUMAN.H11MO.0.A	hypomethylation	2					TP63;KLF5;SOX15;SNAI2;NFE2L2;FOXE1;AEBP2;SOX2;IRF6;DMRT2;E2F7;TCF20;GRHL3;ZNF750;ZFP64;TET3;OTX1;HOMEZ;DLX6;TFAP4;ZNF385A;ZNF57;PITX1;ZNF639;MYNN;ZC3H8;GTF2IRD1;GRHL2;PURB;RBAK;LHX5;BNC1;MTERF1;FOXN1;DLX5;ZNF774;ZBTB7C;HOXA10;KCMF1;ZNF77;EMX1;CEBPZ;CEBPG;ZNF556;RAG1;ZNF74;HOXA11;NFE2L1;RARG;PRMT3;DMRT1;ZNF343;MYC;TIGD5;HOXD11;DLX1;ZNF703;GRHL1;TFAP2C;SOX21;FOXD1;ZNF398;FOXK2;WIZ;ZIC5;POU6F2;SIX4;…
P53_HUMAN.H11MO.0.A	hypomethylation	2	TP63		TP63		TP63;SOX2;KLF5;OTX1;FOXE1;ZFP64;DLX6;NFE2L2;ZNF774;DMRT2;DLX5;MTERF1;TET3;ZBTB7C;ZNF639;GRHL2;SOX21;DLX1;E2F7;ZNF77;MYNN;ZBTB33;ZC3H8;TFAP4;DMRT3;ZNF703;GRHL3;FEZF1;ZNF74;ZNF18;POU6F2;ZNF556;ZNF398;HOXD12;ZNF462;AEBP2;SOX15;RAG1;ZNF3;ZNF280C;ZNF750;ARID2;ZNF771;GRHL1;TIGD5;BCL11A;DLX2;ZNF343;HOXD11;GTF2IRD1;ZSCAN25;PITX1;ZNF385A;CEBPG;PLAGL2;ZNF786;DMRT1;ZNF57;SOX12;FOXK2;NPAS1;SOX6;CEBPZ;TCF24;F…
FOSB_HUMAN.H11MO.0.A	hypomethylation	2					TP63;KLF5;SOX15;SNAI2;FOXE1;NFE2L2;DMRT2;E2F7;SOX2;GRHL3;ZNF750;IRF6;ZNF385A;TFAP4;HOMEZ;AEBP2;ZNF57;ZFP64;ZC3H8;TET3;DLX6;PITX1;BNC1;LHX5;PURB;MYNN;TCF20;RBAK;OTX1;ZNF556;FOXN1;ZNF639;DLX5;GTF2IRD1;HOXA10;MYC;ZNF774;HOXA11;DMRT1;GRHL2;PRMT3;EMX1;ZNF77;FOXD1;CEBPG;ZBTB7C;MTERF1;CEBPZ;RAG1;NFE2L1;DLX1;KCMF1;RARG;HOXD11;ZNF398;TIGD5;TFAP2C;TBX18;ZNF343;ZNF703;WIZ;EN2;OVOL1;ZNF74;ELF4;FEZF1;FOXK2;GR…
P73_HUMAN.H11MO.0.A	hypomethylation	2	TP63		TP63		TP63;SOX2;KLF5;ZFP64;FOXE1;OTX1;DLX6;NFE2L2;TET3;DLX5;E2F7;ZNF639;ZNF77;DLX1;ZBTB33;ZNF774;DMRT2;GRHL2;AEBP2;MYNN;TFAP4;GRHL3;ZBTB7C;SOX21;MTERF1;ZNF280C;ZNF18;ZNF556;ZC3H8;POU6F2;DMRT3;ZNF703;BCL11A;FEZF1;SOX15;HOXD12;ZNF74;CEBPG;ZNF462;ZNF750;ARID2;PLAGL2;ZNF3;ZNF385A;RAG1;DMRT1;ZSCAN25;NEUROD2;ZNF398;HOXD11;GTF2IRD1;ZIC2;ZNF343;SOX6;ZNF786;TIGD5;FOXN1;DLX2;NPAS1;HOMEZ;TFCP2;ZNF771;FOXK2;GRHL1;…
JUN_HUMAN.H11MO.0.A	hypomethylation	2	NFE2L2		NFE2L2;NFE2L1		TP63;KLF5;SOX15;NFE2L2;FOXE1;DMRT2;SOX2;SNAI2;GRHL3;E2F7;TET3;DLX6;AEBP2;ZNF750;TFAP4;ZFP64;ZNF57;OTX1;ZNF385A;TCF20;PITX1;DLX5;ZNF639;HOMEZ;MYNN;ZNF556;FOXN1;IRF6;ZBTB7C;GTF2IRD1;GRHL2;EMX1;LHX5;ZC3H8;PURB;ZNF774;BNC1;CEBPG;RBAK;ZNF77;MTERF1;HOXA10;HOXA11;TIGD5;DMRT1;SOX21;POU6F2;TFAP2C;PRMT3;TBX18;ZNF398;ZNF74;KCMF1;FOXD1;RAG1;ZNF703;DLX1;RARG;MYC;NFE2L1;WIZ;ZIC5;GRHL1;CEBPZ;ZNF343;NEUROD2;ZIC2…
JUNB_HUMAN.H11MO.0.A	hypomethylation	2	NFE2L2		NFE2L2;NFE2L1		TP63;KLF5;FOXE1;SOX2;SOX15;NFE2L2;DMRT2;E2F7;GRHL3;DLX6;HOMEZ;AEBP2;TFAP4;ZNF385A;ZNF750;ZFP64;OTX1;TET3;SNAI2;ZNF556;ZNF639;DLX5;ZC3H8;TCF20;GTF2IRD1;ZNF774;CEBPG;GRHL2;MYNN;ZNF398;ZNF57;ZNF77;PITX1;HOXA10;FOXN1;IRF6;TFAP2C;EMX1;MYC;MTERF1;CEBPZ;ZBTB7C;DMRT1;RBAK;GRHL1;BNC1;PURB;PRMT3;DLX1;RAG1;ZNF74;LHX5;NEUROD2;ZNF703;HOXA11;ZIC5;TIGD5;KCMF1;NFE2L1;SOX21;OVOL1;DMRT3;FOXD1;ZNF343;FEZF1;ZIC2;DPF…
P63_HUMAN.H11MO.0.A	hypomethylation	2	TP63	TP63	TP63	TP63	TP63;KLF5;ZFP64;SOX2;FOXE1;OTX1;DLX6;TET3;NFE2L2;E2F7;ZNF639;AEBP2;DLX5;ZBTB33;GRHL3;DLX1;TFAP4;GRHL2;DMRT2;POU6F2;MTERF1;SOX21;ZNF18;MYNN;ZNF385A;ZNF74;ZNF774;ZC3H8;ZNF280C;ZNF77;ZSCAN25;SOX15;ZNF750;BCL11A;ZBTB7C;ZNF556;ZNF3;HOXD12;ZNF462;FOXN1;ZNF398;DMRT3;ZNF343;ZNF703;FEZF1;GRHL1;GTF2IRD1;HOXD11;HOMEZ;TFCP2;ARID2;TIGD5;CEBPG;RAG1;TCF20;NEUROD2;DMRT1;SOX6;ZIC2;DLX2;SNAI2;NPAS1;EMX1;PITX1;ZNF7…
JUND_HUMAN.H11MO.0.A	hypomethylation	2	NFE2L2		NFE2L2;NFE2L1		TP63;KLF5;SOX15;NFE2L2;SNAI2;FOXE1;SOX2;DMRT2;IRF6;E2F7;GRHL3;AEBP2;LHX5;ZNF750;ZC3H8;ZNF57;ZNF385A;TFAP4;PITX1;HOMEZ;ZFP64;TET3;DLX6;BNC1;PURB;MYNN;HOXA11;GRHL2;GTF2IRD1;OTX1;TCF20;RBAK;ZNF77;ZNF556;HOXA10;ZNF639;DLX5;FOXN1;EMX1;KCMF1;ZBTB7C;DMRT1;MTERF1;ZNF343;MYC;RAG1;ZNF774;CEBPG;PRMT3;RARG;NFE2L1;OVOL1;CEBPZ;ZNF74;TIGD5;FOXD1;DLX1;TBX18;ZNF398;GRHL1;SOX21;WIZ;EN2;FOXK2;ZNF703;FOSL1;ELF4;HOXD…
ZN502_HUMAN.H11MO.0.C	hypomethylation	2	ZFP64	ZFP64	ZFP64;MYNN;ZIC2;SNAI2;ZNF18;FEZF1	ZFP64;MYNN;ZNF18	TP63;KLF5;SOX2;ZFP64;OTX1;NFE2L2;GRHL2;FOXE1;E2F7;ZNF639;DLX6;AEBP2;TET3;ZNF77;DLX5;MTERF1;DMRT2;TFAP4;ZBTB7C;ZNF774;SOX21;GTF2IRD1;GRHL3;DLX1;MYNN;ZNF750;ZNF74;ZNF703;ZBTB33;TCF20;ZC3H8;SOX15;GRHL1;ZNF398;SIX4;FOXD1;POU6F2;ZNF556;DMRT3;TIGD5;ARID2;ZIC2;ZNF385A;PITX1;ZNF3;BCL11A;CEBPG;SNAI2;HOXD12;TFAP2C;ZNF462;HOXD11;RAG1;HOMEZ;NEUROD2;ZNF343;DLX2;ZNF280C;ZIC5;HOXA10;RBAK;ZNF786;ZNF57;ZNF18;SIX1…
IRX3_HUMAN.H11MO.0.D	hypomethylation	2					TP63;KLF5;SOX2;NFE2L2;ZFP64;OTX1;TFAP4;TET3;FOXE1;MTERF1;ZNF639;DLX6;DMRT2;E2F7;GRHL2;SOX21;DLX1;ZBTB7C;GTF2IRD1;ZNF74;AEBP2;ZC3H8;ZNF77;DLX5;ZNF556;ZNF703;ZNF774;HOXD12;POU6F2;ZBTB33;DMRT3;ZNF750;ZNF462;DLX2;MYNN;ZNF280C;TCF20;GRHL3;NEUROD2;AHCTF1;ZNF3;ARID2;RAG1;TIGD5;BCL11A;ZIC2;FEZF1;ZNF343;SOX15;ZNF398;ZNF385A;ZNF18;DMRT1;SNAI2;ZIC5;CEBPG;SOX12;PITX1;ZNF786;GRHL1;HOXD11;SIX4;FOXK2;PRDM13;HOM…
FOXP3_HUMAN.H11MO.0.D	hypomethylation	2	FOXE1		FOXE1;FOXK2;FOXD1;FOXN1		TP63;KLF5;SOX2;FOXE1;OTX1;NFE2L2;ZBTB7C;ZFP64;DLX6;TET3;DLX5;MTERF1;DMRT2;SOX21;TFAP4;ZNF74;ZC3H8;AEBP2;ZNF639;GRHL3;E2F7;ZBTB33;ZNF77;ZNF18;TCF20;ZNF750;DLX1;GRHL2;GTF2IRD1;ZNF556;ZNF280C;DMRT3;ZNF462;ZNF3;GRHL1;FEZF1;ZNF703;POU6F2;ZNF398;CEBPG;BCL11A;HOXD12;ZNF343;FOXK2;SOX12;MYNN;SOX15;ZIC2;ZNF774;PLAGL2;ZNF57;ZNF786;RAG1;TIGD5;SOX6;DLX2;HOMEZ;LIN54;ZSCAN25;MYC;ARID2;PITX1;SNAI2;NEUROD2;NPAS1;…
MAFB_HUMAN.H11MO.0.B	hypomethylation	2					TP63;SOX2;KLF5;OTX1;ZFP64;FOXE1;NFE2L2;DLX6;DMRT2;DLX5;ZBTB7C;SOX21;TET3;DLX1;MTERF1;ZNF639;E2F7;ZNF556;AEBP2;ZNF77;GRHL2;TFAP4;ZNF703;MYNN;ZNF774;GRHL3;DLX2;DMRT3;ZNF74;GTF2IRD1;ZNF462;POU6F2;BCL11A;ZC3H8;ZNF398;ZNF750;FOXK2;ZBTB33;FEZF1;ZNF3;ZNF280C;ARID2;ZIC2;TCF20;ZNF18;ZIC5;SIX4;ZNF786;ZNF385A;DMRT1;RAG1;SOX12;PITX1;TIGD5;SOX15;GRHL1;HOXD12;ZNF57;PLAGL2;SNAI2;TERF1;ZNF326;SOX6;FOXD1;ZNF343;H…
FOXC2_HUMAN.H11MO.0.D	hypomethylation	2	FOXE1		FOXE1;FOXD1;FOXK2		SOX2;TP63;KLF5;FOXE1;OTX1;NFE2L2;SOX21;ZFP64;DLX6;DMRT2;TET3;DLX5;ZNF639;MTERF1;ZBTB7C;E2F7;FEZF1;ZNF18;DLX1;DMRT3;GRHL3;ZNF77;AEBP2;TFAP4;ZNF343;ARID2;ZBTB33;ZNF774;ZNF750;NEUROD2;ZNF57;HOXD12;ZNF280C;ZNF556;ZC3H8;MYNN;SOX6;GRHL2;ZNF385A;ZNF74;ZNF703;DLX2;GTF2IRD1;ZNF3;SOX12;DMRT1;PRDM13;RAG1;CEBPG;POU6F2;ZNF398;SIX4;PLAGL2;HOMEZ;ZNF786;FOXD1;SOX15;ZNF462;NPAS1;ZNF594;ZNF771;MYC;FOXK2;GRHL1;ZNF3…
FOXJ3_HUMAN.H11MO.0.A	hypomethylation	2	FOXE1		FOXE1;FOXK2;FOXD1		TP63;SOX2;KLF5;ZFP64;OTX1;FOXE1;DLX6;NFE2L2;DLX5;SOX21;DMRT2;TET3;ZBTB7C;E2F7;ZNF639;DLX1;FEZF1;ZNF77;MTERF1;DMRT3;GRHL3;ARID2;ZBTB33;TFAP4;ZNF556;ZNF398;ZNF703;ZNF750;GRHL2;ZC3H8;ZNF774;ZNF74;GTF2IRD1;HOXD12;POU6F2;ZNF462;DLX2;MYNN;ZNF280C;ZNF18;SOX6;ZNF3;AEBP2;DMRT1;ZNF786;ZIC5;SIX4;NEUROD2;ZNF385A;ZNF343;RAG1;GRHL1;ZIC2;SOX12;PRDM13;PLAGL2;ZNF57;TFCP2;CEBPG;FOXK2;ZSCAN25;TCF20;TERF1;MYCL;ZNF32…
NRL_HUMAN.H11MO.0.D	hypomethylation	2					TP63;SOX2;KLF5;OTX1;ZFP64;FOXE1;NFE2L2;DLX6;TET3;DLX5;SOX21;ZNF639;E2F7;DLX1;MTERF1;AEBP2;DMRT2;ZNF77;ZBTB7C;ZNF74;GRHL3;ZC3H8;ZNF774;ZNF462;GTF2IRD1;TFAP4;GRHL2;DLX2;ZNF398;MYNN;BCL11A;ZNF3;ZBTB33;ZNF703;ZNF556;ZNF750;TCF20;ARID2;POU6F2;ZNF280C;DMRT3;ZNF385A;FEZF1;GRHL1;RAG1;ZNF786;SIX4;ZIC2;ZNF18;FOXK2;ZNF343;HOXD12;SOX12;PLAGL2;DMRT1;SOX15;ZIC5;ZNF57;CEBPG;NEUROD2;ZNF326;FOXN1;HOXD11;ZSCAN25;H…
P53_HUMAN.H11MO.0.A	hypomethylation	5	TP63		TP63		TP63;SOX2;KLF5;ZFP64;FOXE1;AEBP2;E2F7;TET3;DLX6;TFAP4;ZNF74;DMRT2;ZNF639;ZNF774;OTX1;MYNN;DLX5;POU6F2;ZC3H8;NFE2L2;BCL11A;ZNF77;GRHL2;MTERF1;DLX1;ZBTB33;DMRT3;GRHL3;ZNF703;GTF2IRD1;ZNF750;SOX21;CEBPG;DDIT3;DMRT1;SOX15;ZNF280C;ZNF771;HOXD12;ZNF18;ZNF343;GRHL1;CEBPZ;HOXD11;RBAK;ZNF3;RAG1;TIGD5;TCF20;ZNF462;ZNF687;ZIC5;PAX6;FOXN1;ZBTB7C;ZNF385A;ZSCAN25;HOMEZ;ZIC2;EMX1;ARID2;FEZF1;HOXA10;IRF6;ZNF594;…
P73_HUMAN.H11MO.0.A	hypomethylation	7	TP63		TP63		TP63;SOX2;OTX1;FOXE1;DLX6;KLF5;ZFP64;NFE2L2;ZNF639;TET3;DLX5;DLX1;AEBP2;SOX21;ZNF280C;ZNF77;E2F7;DMRT2;MTERF1;ZBTB7C;TFAP4;ZNF74;MYNN;POU6F2;ZBTB33;BCL11A;DMRT3;ZNF18;ZNF703;FEZF1;ZC3H8;GRHL3;ZNF556;ARID2;HOXD12;ZNF774;GTF2IRD1;ZNF398;DLX2;NEUROD2;GRHL2;ZNF462;ZNF3;RAG1;ZIC2;SOX12;ZNF343;ZNF786;CEBPG;ZNF385A;SOX6;VAX2;PLAGL2;ZNF750;ZIC5;DMRT1;HOXD11;PAX6;ZSCAN25;TCF20;PRDM13;ZNF326;FOXK2;TBPL1;SI…
P53_HUMAN.H11MO.0.A	hypomethylation	7	TP63		TP63		TP63;SOX2;KLF5;ZFP64;FOXE1;DLX6;OTX1;ZNF639;NFE2L2;ZNF77;TET3;DMRT2;E2F7;DLX1;DLX5;ZNF280C;TFAP4;ZBTB33;AEBP2;SOX21;ZNF74;MYNN;MTERF1;DMRT3;ZBTB7C;BCL11A;POU6F2;ZNF18;HOXD12;ZNF703;GRHL2;ZC3H8;ZNF556;DLX2;ZNF462;ARID2;ZNF398;ZNF774;NEUROD2;FEZF1;GRHL3;ZNF343;CEBPG;ZNF3;ZIC2;GTF2IRD1;PRDM13;DMRT1;SOX12;PAX6;RAG1;NPAS1;PLAGL2;ZSCAN25;VAX2;SOX6;TBPL1;ZNF786;ZBTB39;ZNF687;ZNF57;TCF20;HOXD11;ZIC5;TIGD…
P63_HUMAN.H11MO.0.A	hypomethylation	7	TP63	TP63	TP63	TP63	TP63;SOX2;FOXE1;DLX6;KLF5;ZFP64;OTX1;NFE2L2;DLX5;ZNF639;DMRT2;TFAP4;ZNF77;ZNF280C;TET3;DLX1;E2F7;SOX21;MTERF1;ZNF703;ZBTB7C;ZBTB33;POU6F2;MYNN;DMRT3;AEBP2;GRHL2;BCL11A;ZIC2;ARID2;ZNF3;GTF2IRD1;HOXD12;ZNF556;ZNF74;ZNF774;ZC3H8;ZNF462;FEZF1;GRHL3;NEUROD2;ZNF18;ZSCAN25;RAG1;SOX6;ZNF398;CEBPG;ZNF343;DLX2;TBPL1;PRDM13;DMRT1;PLAGL2;TFCP2;SOX15;HOXD11;TCF20;ZNF687;ZNF786;NPAS1;ZNF385A;ZNF57;ZBTB39;TIGD5…
FOXQ1_HUMAN.H11MO.0.C	hypomethylation	7	FOXE1		FOXE1;FOXD1;FOXK2		SOX2;TP63;NFE2L2;FOXE1;DLX6;DMRT2;ZNF639;KLF5;ZFP64;SOX21;ZNF280C;OTX1;TET3;DLX5;ZBTB7C;DMRT3;ZNF77;FEZF1;ZBTB33;ZNF18;ZNF703;E2F7;TFAP4;MYNN;HOXD12;ZNF462;GRHL3;MTERF1;ZNF774;CEBPG;AEBP2;SOX6;ARID2;ZC3H8;DLX1;NEUROD2;TBPL1;ZNF74;GRHL2;PRDM13;BCL11A;NPAS1;MAFG;DMRT1;SOX12;ZNF771;MSGN1;ZIC2;ZNF398;FOXD1;TERF1;ZNF326;GTF2IRD1;FOXK2;ZNF3;HEY1;PLAGL2;ZNF556;CEBPZ;ZNF750;TIGD1;ZIC5;OTX2;POU6F2;ZNF385A…
HXA10_HUMAN.H11MO.0.C	hypomethylation	7	HOXD12	HOXD12	HOXD12	HOXD12	SOX2;FOXE1;DLX6;TP63;DMRT2;NFE2L2;DLX5;SOX21;OTX1;TET3;ZFP64;ZBTB33;ZNF462;ZNF639;DMRT3;E2F7;KLF5;ZNF280C;DLX1;ZBTB7C;ZNF703;PAX6;MTERF1;FEZF1;NEUROD2;ZNF77;HOXD12;ARID2;ZNF18;TFAP4;MAFG;MSGN1;ZNF774;SOX6;GRHL3;FOXK2;BCL11A;ZNF3;CEBPG;ZNF398;ZC3H8;HEY1;GLI2;ZNF74;OTX2;CBX2;GRHL2;AEBP2;PLAGL2;DMRT1;MYNN;DLX2;PRDM13;ZNF746;ZBTB39;SOX12;ZNF556;SIX4;ZSCAN25;ZNF367;ZNF687;TIGD1;TBPL1;TCF20;ETV4;ZNF771…
FOXP3_HUMAN.H11MO.0.D	hypomethylation	7	FOXE1		FOXE1;FOXK2		SOX2;NFE2L2;FOXE1;TP63;ZNF639;DMRT2;DLX6;KLF5;ZFP64;ZNF280C;DLX5;SOX21;DMRT3;SOX12;FEZF1;NPAS1;PRDM13;TET3;MAFG;OTX1;ZNF74;ZC3H8;E2F7;ZBTB7C;CEBPG;MTERF1;ZNF343;ZNF771;ZNF703;NEUROD2;TFAP4;ZNF77;ZNF774;ZBTB33;FOXK2;AEBP2;GRHL3;HEY1;HOXD12;ZNF18;DLX1;TLX2;PLAGL2;ZNF746;ZNF786;CEBPZ;ZIC2;RAG1;ZNF398;TIGD1;MYNN;ZNF556;TBPL1;ZNF3;GTF2IRD1;ZNF462;CBX2;ETV4;SIX4;EVX2;SOX6;ZNF57;LIN54;SNAPC5;E2F6;ZIC5;T…
NF2L2_HUMAN.H11MO.0.A	hypomethylation	7	NFE2L2	NFE2L2	NFE2L2	NFE2L2	SOX2;TP63;KLF5;FOXE1;OTX1;DLX6;DMRT2;NFE2L2;ZFP64;TET3;DLX5;ZNF639;SOX21;E2F7;ZNF77;MTERF1;HOXD12;DMRT3;ZNF280C;ZNF3;ZBTB33;ZC3H8;DLX1;ZBTB7C;ZNF774;TFAP4;FEZF1;MYNN;ARID2;ZNF398;DMRT1;PRDM13;ZNF74;CEBPG;SOX12;ZNF703;ZNF343;ZNF18;ZNF556;GRHL3;GRHL2;AEBP2;ZNF462;ZNF771;GTF2IRD1;PLAGL2;CEBPZ;PAX6;SIX4;ZNF687;BCL11A;ZBTB39;ZIC2;SOX6;ZNF57;POU6F2;NEUROD2;FOXK2;DLX2;ZNF121;E2F6;TCF24;ZNF750;TIGD1;ZSCA…
GSX1_HUMAN.H11MO.0.D	hypomethylation	7	HOXD12		HOXD12;HOXD11;HOXA10;POU6F2;EVX2;HOXB7		SOX2;TP63;DLX6;KLF5;ZNF280C;NFE2L2;ZNF639;FOXE1;ZFP64;DLX5;TET3;DMRT2;MAFG;ZBTB33;CEBPG;E2F7;HOXD12;DMRT3;AEBP2;PRDM13;SOX21;TFAP4;ZC3H8;DLX1;OTX1;MTERF1;ZNF77;NPAS1;MYNN;ZNF703;ZNF687;NEUROD2;ETV4;GRHL3;CBX2;ARID2;FEZF1;TIGD1;CEBPZ;GLI2;TBPL1;HEY1;HOXD11;ZBTB7C;DMRT1;ZNF398;ZNF746;FOXK2;LIN54;E2F6;GRHL2;ZNF774;SOX12;ZNF343;ZNF74;ZNF771;ZNF18;AHCTF1;ZIC2;NKX6-1;HOXA10;PAX6;ZNF594;ZNF462;ZIC5;PLAG…
SOX10_HUMAN.H11MO.0.B	hypomethylation	7	SOX2		SOX2;SOX21;SOX12;SOX6		SOX2;DMRT2;DLX6;TET3;ZNF639;ZNF280C;TP63;DLX5;DMRT3;FOXE1;OTX1;SOX21;E2F7;ZBTB33;ZFP64;ZNF462;NFE2L2;TFAP4;ZNF77;ZNF74;ARID2;BCL11A;ZNF343;KLF5;CEBPZ;ZBTB39;HOXD12;CEBPG;SOX12;PRDM13;PAX6;FEZF1;NEUROD2;MTERF1;ZNF687;ZNF703;DLX1;ZC3H8;HEY1;ZNF3;DMRT1;MYNN;ZBTB5;ZNF774;ZNF398;ETV4;E2F6;ZNF594;ZNF771;PATZ1;SOX6;POU6F2;OTX2;CBX2;ZNF18;ZNF554;AEBP2;ZNF367;FOXK2;POU2F1;PLAGL2;TERF1;TBPL1;ZNF286B;GLI2;D…
FOXJ3_HUMAN.H11MO.1.B	hypomethylation	7	FOXE1		FOXE1;FOXK2		SOX2;TP63;FOXE1;NFE2L2;ZNF280C;DMRT2;DLX6;SOX21;KLF5;ZNF639;DLX5;DMRT3;FEZF1;OTX1;ZFP64;ZBTB33;PRDM13;E2F7;ZBTB7C;TET3;CEBPG;HOXD12;TFAP4;MAFG;ZNF462;ZNF703;MYNN;MTERF1;ZNF77;TBPL1;DLX1;ZC3H8;CEBPZ;GRHL3;ZNF687;CBX2;ZNF3;ZNF771;ZNF18;ZNF398;ZNF774;TCF24;TIGD1;ZIC2;AHCTF1;PAX6;OTX2;FOXK2;ZNF556;ZNF74;AEBP2;NEUROD2;SOX6;DMRT1;ARID2;LIN54;BCL11A;ZNF594;SOX12;ZIC5;ZNF367;ZNF57;TLX2;KAT7;ZNF746;ZNF121…
FOXO6_HUMAN.H11MO.0.D	hypomethylation	7	FOXE1		FOXE1;FOXK2;FOXD1		SOX2;TP63;DMRT2;DLX6;FOXE1;DLX5;NFE2L2;KLF5;TET3;DMRT3;ZNF639;ZNF280C;ZFP64;SOX21;OTX1;ZBTB33;CEBPG;E2F7;ZNF77;DMRT1;ZNF703;FEZF1;MYNN;HOXD12;ZNF462;TFAP4;ZNF74;ZBTB7C;MTERF1;HEY1;AEBP2;ZNF687;PAX6;ZNF18;ZNF398;PRDM13;ZNF774;MAFG;DLX1;BCL11A;ZC3H8;NEUROD2;HOXA10;ARID2;GRHL3;POU6F2;GLI2;SOX12;SOX6;ZNF343;CEBPZ;TIGD1;E2F6;GTF2IRD1;GRHL2;NPAS1;ZNF3;FOXK2;NKX6-1;ZNF771;FOXD1;TCF20;CBX2;ZBTB39;ZIC2;ZN…
FOXP1_HUMAN.H11MO.0.A	hypomethylation	7	FOXE1		FOXE1;FOXK2		SOX2;DMRT2;TP63;FOXE1;DLX6;ZNF639;NFE2L2;KLF5;OTX1;SOX21;DLX5;DMRT3;ZFP64;ZNF280C;ZNF77;ZBTB33;ZBTB7C;E2F7;TET3;HOXD12;FEZF1;ZNF74;CEBPG;PRDM13;TFAP4;ZNF3;SOX12;ZNF556;ZNF18;MYNN;ZNF398;ZNF774;ZNF57;ZNF703;ZNF462;DMRT1;ZC3H8;DLX1;MTERF1;BCL11A;ZNF771;ZNF687;CEBPZ;GRHL2;ZBTB39;CBX2;SOX6;PAX6;SIX4;NEUROD2;OTX2;MAFG;TCF24;TBPL1;ARID2;NPAS1;FOXK2;AEBP2;SOHLH1;PATZ1;ZNF343;ZIC2;E2F6;GRHL3;HEY1;TIGD1;Z…
GBX1_HUMAN.H11MO.0.D	hypomethylation	7	HOXD12		HOXD12;HOXA10;POU6F2		SOX2;DLX6;TP63;FOXE1;ZFP64;KLF5;NFE2L2;DLX5;ZNF639;E2F7;DMRT2;ZNF280C;TET3;DLX1;ZBTB33;SOX21;OTX1;NEUROD2;DMRT3;MAFG;MTERF1;ZNF77;ZC3H8;TFAP4;AEBP2;ZNF687;ZNF74;FEZF1;HOXD12;PAX6;ETV4;ARID2;HEY1;CEBPG;ZNF398;EMX1;HOXA10;ZIC5;FOXK2;MYNN;DMRT1;ZNF3;PRDM13;SOX12;ZNF703;AHCTF1;CEBPZ;ZIC2;ZNF462;DLX2;E2F6;ZNF18;ZNF343;CBX2;ZBTB7C;NPAS1;GRHL3;TIGD1;ZNF594;GLI2;ZNF774;POU6F2;ZNF746;VAX2;ZNF367;FOXD1;GRH…
OLIG3_HUMAN.H11MO.0.D	hypomethylation	7	NEUROD2	NEUROD2	NEUROD2;MSGN1	NEUROD2	SOX2;DMRT2;TP63;NFE2L2;ZNF639;ZNF280C;DMRT3;FOXE1;KLF5;DLX6;SOX21;FEZF1;MAFG;DLX5;ZBTB7C;GLI2;HEY1;TET3;GRHL3;OTX1;NEUROD2;ZFP64;HOXD12;ZNF703;MTERF1;NPAS1;ZNF771;TBPL1;DMRT1;CBX2;CEBPG;ZNF746;ZBTB33;E2F7;PRDM13;MYNN;ZNF774;CEBPZ;MSGN1;SOX12;ZNF3;ZNF343;ZNF18;TFAP4;ZBTB41;ZC3H8;AEBP2;FOXK2;OTX2;ZNF462;ETV4;SIX4;NR0B1;TLX2;SNAPC5;HOXD13;ZNF398;E2F6;XPA;ZNF750;TIGD1;AHCTF1;ZIC5;ZNF786;ZIC2;ZNF77;ZN…
FOXD2_HUMAN.H11MO.0.D	hypomethylation	7	FOXE1		FOXE1;FOXK2		SOX2;ZNF280C;TP63;DMRT2;FOXE1;ZNF639;DLX6;NFE2L2;DMRT3;KLF5;DLX5;ZBTB33;TET3;TFAP4;SOX21;CEBPG;MAFG;PRDM13;ZFP64;CBX2;MTERF1;CEBPZ;NPAS1;OTX1;GLI2;ETV4;SOX12;ZNF77;HOXD12;E2F7;ZNF398;ZNF746;FEZF1;DLX1;ZNF703;ZNF74;ZC3H8;ZNF687;TBPL1;ZNF343;ZNF3;MYNN;TIGD1;DMRT1;ZNF771;E2F6;NEUROD2;AEBP2;LIN54;GRHL3;ZBTB7C;ZNF18;FOXK2;ZNF462;XPA;ZNF367;ZNF830;ZNF57;HEY1;HOXD13;ZNF774;GTF2IRD1;HOXD11;ZIC2;ZIC5;TIGD…
ZSC16_HUMAN.H11MO.0.D	hypomethylation	7	ZFP64	ZFP64	ZFP64;MYNN;FEZF1;ZIC2;ZNF18;GLI2	ZFP64;MYNN;ZNF18	TP63;SOX2;KLF5;FOXE1;DLX6;NFE2L2;ZFP64;ZNF280C;DMRT2;DLX5;ZNF639;ZBTB33;OTX1;E2F7;TET3;MTERF1;SOX21;ZNF703;ZNF398;ZC3H8;ZBTB7C;DMRT3;MYNN;TFAP4;ZNF77;GRHL3;MAFG;DLX1;TBPL1;FEZF1;GRHL2;CEBPZ;ZIC2;AEBP2;ZNF774;POU6F2;CEBPG;TIGD1;GTF2IRD1;ZIC5;ZNF462;ZNF3;ZNF687;ZNF74;HOXD12;CBX2;ZNF18;ZNF771;ZNF786;ZNF367;NPAS1;DMRT1;PRDM13;HOMEZ;TCF20;BCL11A;ETV4;AHCTF1;FOXK2;EMX1;LIN54;ZNF57;ZNF746;ZNF750;GLI2;ZN…
P53_HUMAN.H11MO.0.A	hypomethylation	8	TP63		TP63		TP63;KLF5;TET3;ZNF74;ZFP64;E2F7;SOX2;AEBP2;GRHL2;FOXE1;TFAP4;TCF20;DLX6;ZC3H8;ZNF639;ZBTB33;POU6F2;DLX5;BCL11A;ZIC2;OTX1;DMRT2;DLX1;NFE2L2;ZNF77;FOXN1;GRHL3;ZNF750;ZNF774;MYNN;SAFB;HOXA10;ZIC5;CEBPG;ZNF594;GTF2IRD1;CEBPZ;PAX6;RBAK;ZNF326;ZNF556;ZNF462;FOXK2;ZNF703;ARID2;ZNF343;SOX21;ZNF385A;ZBTB39;ZNF18;ZNF280C;ZNF398;DLX2;RAG1;ZNF687;DMRT1;MTERF1;ZNF507;PRMT3;ZNF121;HOXD12;PITX1;ZNF770;IRF6;SIX4…
ANDR_HUMAN.H11MO.1.A	hypomethylation	8					TFAP4;TET3;SOX2;TP63;GRHL2;DLX6;OTX1;ZNF77;KLF5;ZNF639;ZNF74;E2F7;ZFP64;ZIC2;ZNF280C;CEBPG;ZNF774;GTF2IRD1;AEBP2;POU6F2;ZBTB33;FOXE1;DLX5;DMRT2;PAX6;BCL11A;HOXD12;ZC3H8;HOXA10;ZNF703;ZBTB39;MYNN;MTERF1;CEBPZ;ZIC5;ZNF594;DLX1;DMRT3;ZNF556;SAFB;NFE2L2;ZNF3;ZNF343;ARID2;SOX12;VAX2;NKRF;TIGD1;CBX2;AHCTF1;ZNF207;ZNF326;TIGD5;FOXK2;TFCP2;ZNF687;PRMT3;ZNF367;ZNF623;HOXD13;ZBTB7C;SOX21;ZNF507;ZNF18;PRDM1…
P63_HUMAN.H11MO.0.A	hypomethylation	8	TP63	TP63	TP63	TP63	TP63;TFAP4;ZFP64;ZNF74;E2F7;TET3;GRHL2;KLF5;SOX2;ZC3H8;AEBP2;OTX1;ZNF77;DLX6;ZNF639;DLX1;FOXE1;ZNF343;DMRT2;POU6F2;ZNF280C;DLX5;ZNF594;ZBTB33;CEBPZ;CEBPG;CENPA;TCF20;GTF2IRD1;MYNN;MTERF1;SAFB;DLX2;BCL11A;ZIC2;TIGD1;ZNF623;ZNF326;ZNF774;PRMT3;TFAP2C;ZNF703;CBX2;NFE2L2;DMRT1;ZNF3;ZNF367;ZBTB39;ZNF121;TIGD5;ZNF558;ZNF687;SOX12;HOXD12;ZIC5;ZNF207;ZNF18;TERF1;SIM2;SIX4;FOXK2;MTERF3;ZNF556;ZNF750;MYC;G…
P73_HUMAN.H11MO.0.A	hypomethylation	8	TP63		TP63		TP63;ZNF74;TFAP4;ZFP64;E2F7;KLF5;ZC3H8;GRHL2;TET3;ZNF77;SOX2;AEBP2;DLX6;POU6F2;FOXE1;ZNF343;TCF20;DLX5;ZIC2;DMRT2;SAFB;OTX1;ZNF326;ZNF774;CEBPG;ZBTB33;ZNF594;DLX1;ZNF750;ZNF639;BCL11A;ZNF558;MYNN;ZNF385A;ZNF398;GTF2IRD1;GRHL3;ZIC5;CEBPZ;ZNF623;RAG1;ZNF18;ZNF121;GRHL1;TFAP2C;FOXN1;MTERF1;SOX15;DLX2;CENPA;RBAK;NFE2L2;DMRT1;SIX4;HOXD12;PITX1;ZNF280C;HOXD11;SP3;TIGD5;IRF6;MYC;ZNF703;HOMEZ;TIGD1;ZBTB3…
BHE41_HUMAN.H11MO.0.D	hypermethylation	1	HEYL		HEYL		VENTX;CXXC5;TBX5;PRDM6;CREB3L1;PKNOX2;MEOX2;FOXP1;ZNF214;TCF21;ELK3;HOXB5;GLIS2;NFE2;BHLHE22;PGR;ZNF474;MBNL2;ATOH8;ZNF626;RORC;ZFPM2;ESR1;ZKSCAN7;ZNF608;KLF17;PEG3;MECOM;HNF1B;TFEB;ZNF521;HIVEP3;MITF;CSRNP1;EPAS1;POU2F2;ETS1;ZNF660;GATA6;FLI1;ZNF835;HEYL;HNF4A;MEF2C;ZNF423;ZNF454;TBX4;HIC1;TSC22D1;BATF;SOX18;ZBTB47;ZNF671;ZNF676;RARA;HOXB2;NR2F2;ZNF154;PRDM8;VDR;BNC2;NFIA;GPBP1L1;AR;STAT4;ZNF486…
GMEB2_HUMAN.H11MO.0.D	hypermethylation	3					FLI1;SPI1;IRF4;MEF2C;MITF;SP140;ETS1;HIC1;BATF;IRF8;VDR;STAT4;ZEB2;CREB3L1;IKZF1;NFATC2;CSRNP1;TCF21;TFEB;BHLHE22;CXXC5;MEOX2;POU2F2;SP110;AKNA;SNAI1;SNAI3;STAT5A;PGR;SCML4;KLF17;TBX21;ZNF835;BCL6B;ESR1;KLF2;MBNL2;NR5A2;ZNF831;LYL1;FOXP1;ATOH8;PEG3;EPAS1;ZNF154;SOX17;VENTX;HNF1B;HIVEP3;HLX;BHLHE41;GATA6;ZNF385D;TFEC;TBX5;PRDM6;BNC2;DPF3;NR1H3;ZNF671;ZBTB16;RORC;NFE2;ZNF208;ELK3;SOX18;AEBP1;IRF1;I…
ZBT14_HUMAN.H11MO.0.C	hypermethylation	3	SNAI1	PRDM6	SNAI1;BCL6B;PRDM6;GFI1	PRDM6	SPI1;FLI1;MEF2C;HIC1;SP140;STAT4;MITF;ETS1;IRF4;IRF8;CSRNP1;BATF;ZEB2;NFATC2;CXXC5;BHLHE22;IKZF1;VDR;SP110;TFEB;CREB3L1;TCF21;KLF17;MEOX2;POU2F2;AKNA;TBX21;SCML4;PGR;ESR1;SNAI3;NR5A2;SNAI1;FOXP1;ZNF831;HLX;ATOH8;BHLHE41;SOX17;VENTX;KLF2;ZNF835;PEG3;TFEC;ZNF385D;MBNL2;LYL1;HNF1B;ELK3;HIVEP3;BCL6B;ZNF154;STAT5A;EPAS1;NR1H3;ZBTB16;PRDM6;RORC;DPF3;SP100;NFE2;ZNF208;BNC2;CEBPB;GATA6;ZNF671;TBX5;IRF1;K…
SP2_HUMAN.H11MO.0.A	hypermethylation	3	KLF17		KLF17;KLF2;KLF6		SPI1;FLI1;IRF4;MEF2C;SP140;MITF;ETS1;STAT4;HIC1;BATF;IRF8;CSRNP1;NFATC2;VDR;IKZF1;ZEB2;CXXC5;BHLHE22;SP110;TFEB;AKNA;TCF21;CREB3L1;KLF17;POU2F2;TBX21;ESR1;SCML4;MEOX2;PGR;SNAI3;MBNL2;ATOH8;FOXP1;ZNF831;HLX;NR5A2;HNF1B;STAT5A;ZNF154;BHLHE41;TFEC;VENTX;ELK3;SP100;HIVEP3;LYL1;ZNF835;SOX17;SNAI1;KLF2;RORC;PEG3;BCL6B;IRF1;ZNF385D;DPF3;TBX5;NR1H3;GATA6;NFE2;PRDM6;EPAS1;BNC2;CEBPB;ZBTB16;ZNF671;ZNF804A;…
E2F1_HUMAN.H11MO.0.A	hypermethylation	3					SPI1;FLI1;HIC1;MEF2C;STAT4;ETS1;SP140;IRF4;MITF;TFEB;BATF;ZEB2;CXXC5;IRF8;VDR;BHLHE22;NFATC2;CSRNP1;IKZF1;SP110;AKNA;TCF21;POU2F2;CREB3L1;KLF17;TBX21;SCML4;MEOX2;SNAI3;ESR1;PGR;LYL1;ZNF154;BHLHE41;ZNF831;FOXP1;HLX;MBNL2;ATOH8;HIVEP3;ZNF835;VENTX;SNAI1;STAT5A;ELK3;HNF1B;CEBPB;NR5A2;PEG3;TFEC;SP100;RORC;SOX17;DPF3;KLF2;NFE2;BCL6B;ZNF385D;EPAS1;TBX5;NR1H3;PRDM6;ZNF671;SOX18;ZNF208;IRF1;GATA6;BNC2;ZB…
WT1_HUMAN.H11MO.0.C	hypermethylation	3	SNAI1	PRDM6	SNAI1;BCL6B;PRDM6;GFI1	PRDM6	FLI1;SPI1;MITF;ETS1;BATF;HIC1;IRF4;MEF2C;SP140;STAT4;IRF8;CSRNP1;ZEB2;VDR;BHLHE22;NFATC2;SP110;CREB3L1;TCF21;IKZF1;CXXC5;KLF17;TFEB;POU2F2;ESR1;AKNA;PGR;TBX21;MEOX2;SCML4;ATOH8;MBNL2;SNAI3;HNF1B;FOXP1;ZNF154;ELK3;HLX;ZNF831;VENTX;SNAI1;BHLHE41;TFEC;HIVEP3;STAT5A;PEG3;SOX17;SP100;TBX5;ZNF835;KLF2;RORC;NR5A2;LYL1;BCL6B;GATA6;CEBPB;EPAS1;NFE2;BNC2;NR1H3;IRF1;PRDM6;ZNF385D;DPF3;ZNF208;ZNF521;ZBTB16;Z…
E2F4_HUMAN.H11MO.0.A	hypermethylation	3					SPI1;FLI1;MEF2C;SP140;MITF;HIC1;STAT4;ETS1;BATF;IRF4;CXXC5;IRF8;VDR;CSRNP1;NFATC2;BHLHE22;SP110;ZEB2;IKZF1;CREB3L1;KLF17;TFEB;TCF21;POU2F2;AKNA;ESR1;FOXP1;MEOX2;ZNF835;PGR;TBX21;SNAI3;SCML4;ATOH8;BHLHE41;HNF1B;HLX;VENTX;ELK3;ZNF154;PEG3;SNAI1;MBNL2;TFEC;NR5A2;ZNF831;SP100;LYL1;RORC;KLF2;HIVEP3;DPF3;NR1H3;NFE2;SOX17;STAT5A;ZNF385D;BCL6B;EPAS1;PRDM6;CEBPB;BNC2;TBX5;ZBTB16;ZNF208;ZNF671;GATA6;ZNF804…
ZF64A_HUMAN.H11MO.0.D	hypermethylation	3	SNAI1	PRDM6	SNAI1;BCL6B;PRDM6;GFI1	PRDM6	SPI1;FLI1;MEF2C;SP140;HIC1;ETS1;STAT4;MITF;IRF4;BATF;IRF8;ZEB2;CSRNP1;VDR;CXXC5;NFATC2;BHLHE22;IKZF1;SP110;TFEB;CREB3L1;TCF21;KLF17;TBX21;POU2F2;AKNA;SCML4;MEOX2;ESR1;FOXP1;PGR;SNAI3;BHLHE41;ATOH8;ZNF154;NR5A2;MBNL2;HLX;ZNF831;HNF1B;VENTX;LYL1;ELK3;HIVEP3;TFEC;ZNF835;SNAI1;SP100;STAT5A;PEG3;SOX17;RORC;DPF3;KLF2;CEBPB;ZNF385D;BCL6B;NR1H3;PRDM6;NFE2;ZNF671;EPAS1;BNC2;ZBTB16;TBX5;IRF1;GATA6;ZNF208;Z…
THAP1_HUMAN.H11MO.0.C	hypermethylation	3					SPI1;FLI1;MEF2C;HIC1;ETS1;SP140;STAT4;MITF;IRF4;IRF8;BATF;ZEB2;CSRNP1;CXXC5;VDR;NFATC2;BHLHE22;IKZF1;SP110;TFEB;KLF17;TCF21;CREB3L1;POU2F2;AKNA;MEOX2;SCML4;TBX21;PGR;SNAI3;ZNF835;ATOH8;HLX;NR5A2;ESR1;FOXP1;PEG3;MBNL2;HNF1B;ZNF831;BHLHE41;VENTX;ELK3;TFEC;LYL1;SNAI1;ZNF154;HIVEP3;SP100;RORC;SOX17;STAT5A;BCL6B;ZNF385D;NFE2;KLF2;PRDM6;ZNF208;DPF3;EPAS1;NR1H3;TBX5;CEBPB;BNC2;GATA6;ZBTB16;IRF1;ZNF804A;…
SP3_HUMAN.H11MO.0.B	hypermethylation	3	KLF17		KLF17;KLF2;KLF6		SPI1;FLI1;MEF2C;ETS1;SP140;MITF;BATF;HIC1;IRF4;STAT4;IRF8;CSRNP1;ZEB2;CXXC5;VDR;NFATC2;BHLHE22;IKZF1;SP110;TFEB;TCF21;CREB3L1;POU2F2;KLF17;AKNA;TBX21;MEOX2;SCML4;ATOH8;PGR;ESR1;SNAI3;NR5A2;HNF1B;HLX;FOXP1;ZNF831;MBNL2;BHLHE41;VENTX;ELK3;HIVEP3;TFEC;LYL1;ZNF835;SNAI1;ZNF154;SOX17;STAT5A;SP100;PEG3;RORC;KLF2;EPAS1;BCL6B;ZNF385D;NFE2;TBX5;DPF3;PRDM6;NR1H3;CEBPB;BNC2;GATA6;ZBTB16;IRF1;ZNF804A;ZNF208;…
E2F2_HUMAN.H11MO.0.B	hypermethylation	3					FLI1;SPI1;STAT4;MITF;ETS1;MEF2C;SP140;HIC1;IRF4;CSRNP1;BATF;ZEB2;IRF8;BHLHE22;NFATC2;SP110;CXXC5;POU2F2;IKZF1;VDR;KLF17;TCF21;MEOX2;TFEB;CREB3L1;AKNA;ATOH8;SNAI3;PGR;ZNF835;KLF2;SCML4;TBX21;SOX17;SNAI1;FOXP1;HNF1B;NR5A2;ESR1;EPAS1;RORC;ZBTB16;ZNF154;ZNF831;MBNL2;VENTX;BHLHE41;ZNF208;NFE2;HLX;PEG3;TFEC;SP100;BCL6B;STAT5A;LYL1;HIVEP3;NR1H3;ELK3;ZNF385D;PRDM6;SPDEF;DPF3;GATA6;BNC2;SOX18;ZNF671;TBX5;…
SP4_HUMAN.H11MO.0.A	hypermethylation	3	KLF17		KLF17;KLF2;KLF6		SPI1;FLI1;MEF2C;SP140;HIC1;ETS1;STAT4;MITF;IRF4;BATF;IRF8;CSRNP1;VDR;CXXC5;ZEB2;NFATC2;BHLHE22;IKZF1;SP110;TFEB;CREB3L1;KLF17;TCF21;POU2F2;TBX21;AKNA;MEOX2;SCML4;ESR1;FOXP1;PGR;SNAI3;BHLHE41;ZNF835;ATOH8;NR5A2;HLX;ZNF831;MBNL2;VENTX;LYL1;HNF1B;ELK3;TFEC;HIVEP3;PEG3;SNAI1;ZNF154;STAT5A;SP100;SOX17;RORC;KLF2;CEBPB;ZNF385D;NR1H3;DPF3;BCL6B;NFE2;PRDM6;EPAS1;BNC2;ZBTB16;IRF1;GATA6;ZNF671;TBX5;ZNF804A;…
AP2D_HUMAN.H11MO.0.D	hypermethylation	3					SPI1;FLI1;MEF2C;HIC1;ETS1;SP140;STAT4;MITF;IRF4;IRF8;BATF;ZEB2;CSRNP1;CXXC5;VDR;BHLHE22;NFATC2;IKZF1;SP110;TFEB;TCF21;CREB3L1;KLF17;POU2F2;AKNA;TBX21;MEOX2;SCML4;FOXP1;PGR;SNAI3;BHLHE41;ZNF835;ESR1;ATOH8;ZNF154;NR5A2;MBNL2;HLX;PEG3;ZNF831;HNF1B;VENTX;ELK3;HIVEP3;LYL1;TFEC;SNAI1;SP100;SOX17;RORC;DPF3;ZNF385D;STAT5A;BCL6B;KLF2;CEBPB;PRDM6;ZNF208;NR1H3;NFE2;ZNF671;EPAS1;BNC2;TBX5;ZBTB16;GATA6;GFI1;I…
SP1_HUMAN.H11MO.0.A	hypermethylation	3	KLF17		KLF17;KLF2;KLF6		SPI1;FLI1;MEF2C;SP140;MITF;HIC1;ETS1;IRF4;STAT4;BATF;IRF8;CSRNP1;ZEB2;CXXC5;VDR;NFATC2;BHLHE22;IKZF1;SP110;TFEB;CREB3L1;TCF21;KLF17;POU2F2;MEOX2;AKNA;TBX21;SCML4;PGR;SNAI3;ESR1;ATOH8;FOXP1;SNAI1;HLX;MBNL2;NR5A2;HNF1B;BHLHE41;ZNF835;ZNF831;TFEC;KLF2;VENTX;ZNF154;LYL1;PEG3;SOX17;ELK3;BCL6B;STAT5A;RORC;HIVEP3;SP100;NFE2;ZNF385D;NR1H3;EPAS1;PRDM6;BNC2;DPF3;ZBTB16;TBX5;GATA6;ZNF208;IRF1;CEBPB;ZNF804A;…
SP1_HUMAN.H11MO.1.A	hypermethylation	3	KLF17		KLF17;KLF2;KLF6		SPI1;FLI1;MEF2C;SP140;HIC1;ETS1;MITF;IRF4;STAT4;BATF;IRF8;CXXC5;CSRNP1;VDR;ZEB2;BHLHE22;NFATC2;SP110;IKZF1;TFEB;TCF21;CREB3L1;POU2F2;AKNA;KLF17;TBX21;MEOX2;ZNF154;SCML4;ESR1;FOXP1;PGR;SNAI3;BHLHE41;ATOH8;MBNL2;ZNF835;NR5A2;HNF1B;HLX;ZNF831;HIVEP3;LYL1;TFEC;SNAI1;SP100;RORC;PEG3;ELK3;SOX17;BCL6B;KLF2;STAT5A;VENTX;ZNF671;EPAS1;DPF3;NFE2;ZNF208;NR1H3;CEBPB;ZBTB16;PRDM6;ZNF385D;TBX5;IRF1;BNC2;GATA6;S…
MECP2_HUMAN.H11MO.0.C	hypermethylation	3					SPI1;FLI1;MEF2C;HIC1;IRF4;SP140;ETS1;CXXC5;MITF;BATF;ZEB2;STAT4;IRF8;NFATC2;CSRNP1;BHLHE22;IKZF1;SP110;POU2F2;VDR;CREB3L1;TFEB;AKNA;MEOX2;TCF21;SNAI3;KLF17;PGR;TBX21;SNAI1;SCML4;STAT5A;FOXP1;ESR1;LYL1;ZNF831;MBNL2;SOX17;ZNF835;HLX;BHLHE41;NR5A2;VENTX;DPF3;ZNF154;BCL6B;PEG3;TFEC;ATOH8;ELK3;HNF1B;HIVEP3;KLF2;ZNF208;SP100;ZNF385D;BNC2;ZNF671;IRF1;NR1H3;NFE2;EPAS1;CEBPB;SOX18;TBX5;RORC;GATA6;PRDM6;ZN…
INSM1_HUMAN.H11MO.0.C	hypermethylation	3	HIC1		HIC1;IKZF1;HIVEP3;ZNF671;ZNF521;BNC2		HIC1;ETS1;FLI1;STAT4;SPI1;CSRNP1;BATF;SP140;IRF8;IRF4;MEF2C;MITF;TFEB;ZEB2;VDR;BHLHE22;CXXC5;CREB3L1;POU2F2;TCF21;KLF17;IKZF1;ESR1;AKNA;SNAI1;TBX21;MEOX2;NFATC2;VENTX;ELK3;SCML4;ATOH8;SP110;PGR;ZNF831;SNAI3;FOXP1;SOX18;BHLHE41;HNF1B;CEBPB;NFE2;ZNF154;RORC;LYL1;STAT5A;KLF2;ZNF835;HIVEP3;GATA6;EPAS1;BCL6B;HLX;MBNL2;PRDM6;TFEC;SOX17;TBX5;NR5A2;ZNF208;DPF3;PEG3;PRDM8;GFI1;GLIS2;ZBTB16;ZNF671;SP100;KL…
ZBTB4_HUMAN.H11MO.0.D	hypermethylation	3	HIC1		HIC1;IKZF1;ZNF418		FLI1;HIC1;SPI1;CXXC5;ETS1;IRF4;MEF2C;STAT4;BHLHE22;MITF;SP140;BATF;CSRNP1;ZEB2;CREB3L1;SP110;VDR;IRF8;TCF21;POU2F2;ESR1;NFATC2;ZNF835;MEOX2;PGR;TFEB;KLF17;BHLHE41;ZNF154;ATOH8;PEG3;VENTX;IKZF1;SNAI3;FOXP1;SNAI1;AKNA;RORC;TBX21;HNF1B;ELK3;EPAS1;MBNL2;NR5A2;ZNF208;NFE2;SOX17;DPF3;PRDM6;BNC2;HLX;KLF2;SP100;LYL1;ZNF385D;HIVEP3;SCML4;SOX18;BCL6B;STAT5A;TBX5;ZNF831;ZNF671;SPDEF;ZBTB16;TFEC;ZNF626;GATA6…
GABPA_HUMAN.H11MO.0.A	hypermethylation	3	FLI1	FLI1	FLI1;ETS1;SPI1;ELK3;SPDEF;SPIB	FLI1;ETS1	FLI1;ETS1;MEF2C;STAT4;MITF;HIC1;SPI1;SP140;IRF4;IRF8;BATF;NFATC2;ZEB2;CSRNP1;SP110;BHLHE22;POU2F2;IKZF1;CXXC5;KLF17;TBX21;TFEB;CREB3L1;TCF21;MEOX2;VENTX;VDR;FOXP1;AKNA;MBNL2;SCML4;ESR1;ZNF154;ATOH8;PGR;SNAI3;ZNF831;BHLHE41;NR5A2;ZNF835;LYL1;SNAI1;ELK3;HNF1B;RORC;PEG3;STAT5A;TBX5;SOX17;ZBTB16;TFEC;SOX18;BCL6B;HIVEP3;GATA6;KLF2;DPF3;ZNF385D;HLX;NR1H3;NFE2;PRDM6;SP100;BNC2;EPAS1;GFI1;ZNF671;ZNF208;C…
ZN281_HUMAN.H11MO.0.A	hypermethylation	3	SNAI3		SNAI3;SNAI1;BCL6B;PRDM6;GFI1;ZNF366		FLI1;SPI1;MITF;MEF2C;SP140;IRF4;ETS1;STAT4;BATF;CSRNP1;NFATC2;HIC1;IRF8;IKZF1;CXXC5;ZEB2;SP110;BHLHE22;VDR;POU2F2;TFEB;CREB3L1;AKNA;TCF21;KLF17;MEOX2;TBX21;MBNL2;ATOH8;ESR1;SNAI3;FOXP1;SCML4;ZNF835;NR5A2;HNF1B;STAT5A;ZNF831;PGR;BHLHE41;SOX17;SNAI1;HIVEP3;LYL1;KLF2;RORC;ZNF154;PEG3;VENTX;TFEC;HLX;ELK3;ZNF385D;NFE2;BCL6B;PRDM6;SP100;EPAS1;NR1H3;DPF3;GATA6;TBX5;BNC2;CEBPB;ZNF804A;ZNF208;IRF1;ZBTB16;…
PATZ1_HUMAN.H11MO.0.C	hypermethylation	3	HIC1		HIC1;IKZF1;HIVEP3;ZNF671;BNC2;ZNF521;IKZF3		FLI1;SPI1;IRF4;MEF2C;SP140;MITF;ETS1;BATF;HIC1;STAT4;IRF8;CSRNP1;VDR;NFATC2;IKZF1;ZEB2;CXXC5;BHLHE22;TFEB;SP110;AKNA;TCF21;CREB3L1;POU2F2;ESR1;TBX21;KLF17;SCML4;FOXP1;MEOX2;PGR;ZNF154;MBNL2;ATOH8;SNAI3;BHLHE41;ZNF831;HNF1B;HIVEP3;HLX;NR5A2;STAT5A;TFEC;LYL1;ZNF835;RORC;SP100;SNAI1;ELK3;KLF2;PEG3;IRF1;SOX17;VENTX;ZNF671;CEBPB;BCL6B;DPF3;NR1H3;TBX5;NFE2;GATA6;PRDM6;BNC2;EPAS1;ZNF385D;ZBTB16;ZNF804A;…
ZN148_HUMAN.H11MO.0.D	hypermethylation	3	SNAI3		SNAI3;SNAI1;PRDM6;BCL6B;GFI1;GLIS2		FLI1;MITF;ETS1;SPI1;HIC1;MEF2C;BATF;STAT4;SP140;IRF4;ZEB2;IRF8;CSRNP1;BHLHE22;NFATC2;CXXC5;SP110;CREB3L1;TCF21;MEOX2;POU2F2;VDR;TFEB;IKZF1;KLF17;ZNF835;ESR1;TBX21;AKNA;MBNL2;PGR;PEG3;FOXP1;SCML4;ATOH8;SNAI3;BHLHE41;VENTX;SNAI1;ZNF831;ELK3;NR5A2;SOX17;LYL1;ZNF154;EPAS1;TFEC;HIVEP3;SP100;ZNF208;HNF1B;KLF2;HLX;CEBPB;PRDM6;TBX5;BCL6B;NR1H3;RORC;NFE2;ZNF626;ZNF385D;BNC2;STAT5A;SOX18;SPDEF;GATA6;ZBTB16…
KAISO_HUMAN.H11MO.0.A	hypermethylation	3					FLI1;SPI1;MEF2C;MITF;HIC1;CXXC5;CSRNP1;ETS1;IRF4;BATF;STAT4;SP140;VDR;NFATC2;SP110;IRF8;TFEB;ZEB2;BHLHE22;POU2F2;IKZF1;KLF17;SNAI3;CREB3L1;ZNF835;TCF21;MEOX2;SNAI1;AKNA;TBX21;ATOH8;VENTX;LYL1;MBNL2;HNF1B;NR5A2;ELK3;BHLHE41;PEG3;ESR1;HLX;PGR;SOX17;NFE2;STAT5A;RORC;FOXP1;ZNF385D;KLF2;SCML4;SP100;ZBTB16;ZNF831;PRDM6;BCL6B;KLF6;HIVEP3;ZNF154;BNC2;EPAS1;TFEC;SOX18;ZNF804A;GATA6;DPF3;SPDEF;IRF1;NR1H3;T…
P73_HUMAN.H11MO.1.A	hypermethylation	3					FLI1;SPI1;SP140;MITF;HIC1;MEF2C;IRF4;IRF8;ETS1;SP110;STAT4;BATF;ZEB2;NFATC2;AKNA;BHLHE22;CSRNP1;IKZF1;TFEB;POU2F2;TCF21;ZNF835;SCML4;MEOX2;SNAI3;TBX21;CREB3L1;KLF17;ZNF831;KLF2;CXXC5;LYL1;PGR;STAT5A;SOX17;VENTX;PEG3;ZNF154;SNAI1;VDR;ZNF208;TFEC;SOX18;ESR1;ATOH8;NR5A2;EPAS1;DPF3;GATA6;BCL6B;BHLHE41;NR1H3;FOXP1;SP100;HNF1B;CEBPE;HLX;IKZF3;ZNF626;ZNF671;ZBTB16;ELK3;MBNL2;RORC;TBX5;NFE2;ZNF385D;CEBPB…
SP4_HUMAN.H11MO.1.A	hypermethylation	3	KLF17		KLF17;KLF2;KLF6		SPI1;FLI1;SP140;ETS1;MEF2C;BATF;STAT4;MITF;CSRNP1;IRF4;HIC1;CXXC5;NFATC2;IRF8;ZEB2;SP110;POU2F2;IKZF1;BHLHE22;TFEB;CREB3L1;VDR;KLF17;TCF21;MEOX2;AKNA;ATOH8;TBX21;FOXP1;SNAI3;NR5A2;MBNL2;HNF1B;ZNF835;ESR1;SCML4;VENTX;SNAI1;BHLHE41;LYL1;HIVEP3;PGR;ZNF831;SOX17;RORC;PEG3;ELK3;ZNF385D;STAT5A;KLF2;NFE2;TFEC;EPAS1;ZNF154;PRDM6;BCL6B;SOX18;HLX;ZNF626;NR1H3;GATA6;TBX5;SPDEF;ZBTB16;CEBPB;DPF3;SP100;ZNF208…
E2F4_HUMAN.H11MO.1.A	hypermethylation	3					SPI1;SP140;FLI1;MEF2C;MITF;BATF;IRF4;HIC1;IRF8;ETS1;STAT4;NFATC2;CSRNP1;CXXC5;ZEB2;IKZF1;SP110;BHLHE22;VDR;TFEB;AKNA;TBX21;CREB3L1;POU2F2;MEOX2;KLF17;TCF21;SCML4;SNAI3;SNAI1;ESR1;ATOH8;LYL1;PGR;FOXP1;KLF2;NR5A2;ZNF831;HNF1B;STAT5A;TFEC;HLX;ZNF835;VENTX;BHLHE41;BCL6B;MBNL2;ELK3;RORC;SOX17;SP100;NR1H3;IRF1;EPAS1;ZNF385D;NFE2;ZNF154;DPF3;PEG3;HIVEP3;PRDM6;SOX18;BNC2;IKZF3;ZNF804A;ZNF208;SPIB;ZBTB16;…
EGR4_HUMAN.H11MO.0.D	hypermethylation	3	KLF17		KLF17;KLF2;KLF6		FLI1;SPI1;HIC1;MITF;ETS1;MEF2C;STAT4;SP140;IRF4;BATF;ZEB2;IRF8;CSRNP1;BHLHE22;VDR;TFEB;NFATC2;CXXC5;KLF17;SP110;CREB3L1;TCF21;IKZF1;POU2F2;MEOX2;TBX21;ESR1;AKNA;SCML4;SNAI3;BHLHE41;PGR;FOXP1;MBNL2;ZNF154;ATOH8;VENTX;ZNF831;LYL1;ELK3;ZNF835;TFEC;SNAI1;HNF1B;CEBPB;PEG3;HIVEP3;HLX;NFE2;RORC;NR1H3;SOX17;BCL6B;NR5A2;STAT5A;KLF2;SP100;EPAS1;DPF3;BNC2;TBX5;ZNF385D;PRDM6;ZNF671;GATA6;ZNF208;SOX18;ZBTB16;…
SMAD4_HUMAN.H11MO.0.B	hypermethylation	3					HIC1;ETS1;STAT4;FLI1;CXXC5;BATF;SPI1;SP110;CSRNP1;VDR;SP140;IRF4;MITF;POU2F2;MEF2C;IRF8;CREB3L1;BHLHE22;ESR1;ZEB2;ZNF154;ATOH8;TCF21;TFEB;HIVEP3;NFATC2;IKZF1;KLF17;VENTX;HNF1B;FOXP1;AKNA;MEOX2;SNAI1;ZNF835;RORC;BHLHE41;TBX21;SOX18;EPAS1;MBNL2;ELK3;NFE2;PGR;SNAI3;SP100;SCML4;ZNF626;TBX5;ZNF831;CEBPB;PRDM6;ZNF208;GATA6;LYL1;STAT5A;DPF3;PEG3;GLIS2;GATA3;ZNF415;BCL6B;KLF2;NR5A2;SOX17;SPDEF;HLX;KLF6;L…
NRF1_HUMAN.H11MO.0.A	hypermethylation	3					SPI1;FLI1;MEF2C;SP140;MITF;IRF4;STAT4;BATF;ETS1;IRF8;CSRNP1;VDR;ZEB2;NFATC2;HIC1;SP110;IKZF1;CXXC5;TFEB;TBX21;BHLHE22;POU2F2;KLF17;CREB3L1;MEOX2;ESR1;AKNA;SCML4;TCF21;NR5A2;SNAI3;TFEC;MBNL2;PGR;SNAI1;STAT5A;ZNF831;ATOH8;ELK3;HLX;KLF2;VENTX;SOX17;ZNF385D;BCL6B;ZNF835;FOXP1;BHLHE41;HNF1B;LYL1;NR1H3;PEG3;IRF1;RORC;HIVEP3;SP100;EPAS1;NFE2;DPF3;ZNF154;BNC2;ZBTB16;ZNF804A;ZNF208;PRDM6;GFI1;KLF6;CEBPE;C…
MBD2_HUMAN.H11MO.0.B	hypermethylation	3					FLI1;SPI1;HIC1;SP140;STAT4;MITF;ETS1;MEF2C;IRF4;BATF;ZEB2;CSRNP1;IRF8;BHLHE22;SP110;VDR;TCF21;TFEB;CREB3L1;KLF17;NFATC2;CXXC5;MEOX2;POU2F2;PGR;IKZF1;SNAI1;ZNF835;AKNA;SNAI3;ESR1;ATOH8;PEG3;VENTX;TBX21;SCML4;ELK3;KLF2;BHLHE41;HLX;SP100;LYL1;HNF1B;ZNF154;ZNF208;SOX17;FOXP1;ZNF831;STAT5A;BCL6B;NFE2;TFEC;NR5A2;EPAS1;DPF3;RORC;MBNL2;TBX5;SOX18;CEBPB;PRDM6;ZNF385D;NR1H3;GATA6;BNC2;ZBTB16;HIVEP3;IRF1;ZN…
KLF16_HUMAN.H11MO.0.D	hypermethylation	3	KLF17	KLF6	KLF17;KLF2;KLF6	KLF6	SPI1;FLI1;ETS1;IRF4;MEF2C;SP140;BATF;HIC1;STAT4;CXXC5;MITF;VDR;CSRNP1;TFEB;ZEB2;IRF8;BHLHE22;NFATC2;SP110;IKZF1;POU2F2;CREB3L1;TCF21;KLF17;SNAI3;AKNA;MEOX2;ESR1;TBX21;ZNF835;ATOH8;FOXP1;SCML4;LYL1;PGR;BHLHE41;NR5A2;ZNF154;HIVEP3;PEG3;MBNL2;ELK3;HNF1B;DPF3;SNAI1;VENTX;ZNF831;HLX;STAT5A;SP100;SOX17;TFEC;RORC;KLF2;EPAS1;ZNF671;NFE2;NR1H3;ZNF385D;PRDM6;BCL6B;CEBPB;TBX5;ZNF208;BNC2;ZNF626;ZBTB16;SOX18…
KLF6_HUMAN.H11MO.0.A	hypermethylation	3	KLF17	KLF6	KLF17;KLF2;KLF6	KLF6	FLI1;SPI1;IRF4;MEF2C;SP140;MITF;BATF;ETS1;STAT4;HIC1;IRF8;CSRNP1;NFATC2;IKZF1;BHLHE22;ZEB2;CXXC5;VDR;TFEB;SP110;AKNA;TCF21;TBX21;POU2F2;CREB3L1;KLF17;SCML4;FOXP1;MEOX2;ESR1;ZNF154;MBNL2;ATOH8;PGR;BHLHE41;ZNF831;SNAI3;ZNF835;HNF1B;HIVEP3;NR5A2;HLX;STAT5A;LYL1;RORC;PEG3;TFEC;SNAI1;KLF2;IRF1;SP100;SOX17;ELK3;VENTX;NR1H3;BCL6B;ZNF671;NFE2;TBX5;DPF3;PRDM6;CEBPB;GATA6;GFI1;ZNF208;ZNF385D;EPAS1;ZBTB16;B…
TFDP1_HUMAN.H11MO.0.C	hypermethylation	3					FLI1;SPI1;STAT4;MITF;ETS1;SP140;HIC1;IRF4;BATF;IRF8;MEF2C;CSRNP1;NFATC2;ZEB2;VDR;SP110;IKZF1;BHLHE22;AKNA;POU2F2;TFEB;TCF21;CREB3L1;ESR1;MEOX2;KLF17;CXXC5;SCML4;TBX21;SNAI1;ATOH8;SNAI3;ZNF831;MBNL2;PGR;FOXP1;VENTX;HNF1B;STAT5A;BHLHE41;TFEC;ZNF835;ELK3;KLF2;RORC;ZNF154;LYL1;PEG3;IRF1;HLX;SOX17;HIVEP3;NR1H3;BCL6B;SP100;NFE2;GATA6;NR5A2;TBX5;EPAS1;ZNF208;CEBPB;SOX18;ZBTB16;BNC2;PKNOX2;DPF3;KLF6;ZNF5…
VEZF1_HUMAN.H11MO.0.C	hypermethylation	3	HIC1		HIC1;IKZF1;HIVEP3;BNC2;ZNF671;ZNF521;IKZF3		SPI1;FLI1;MEF2C;MITF;SP140;ETS1;STAT4;BATF;HIC1;IRF4;IRF8;CSRNP1;NFATC2;CXXC5;ZEB2;IKZF1;BHLHE22;VDR;SP110;TFEB;POU2F2;TCF21;CREB3L1;MEOX2;AKNA;KLF17;TBX21;SCML4;ESR1;PGR;ATOH8;ZNF835;FOXP1;SNAI3;NR5A2;BHLHE41;ZNF831;MBNL2;HNF1B;HLX;LYL1;HIVEP3;TFEC;PEG3;VENTX;STAT5A;SNAI1;ELK3;SOX17;EPAS1;RORC;PRDM6;KLF2;ZNF385D;BCL6B;NFE2;BNC2;ZNF154;NR1H3;CEBPB;DPF3;SP100;GATA6;TBX5;IRF1;ZNF804A;ZNF208;ZNF626;…
CENPB_HUMAN.H11MO.0.D	hypermethylation	3					SPI1;HIC1;FLI1;MEF2C;STAT4;SP140;IRF8;TFEB;MITF;ETS1;IRF4;ZEB2;CSRNP1;ZNF154;BHLHE22;VDR;BATF;CREB3L1;VENTX;TCF21;SNAI3;CXXC5;MEOX2;ZNF835;IKZF1;SNAI1;PGR;SP110;POU2F2;AKNA;LYL1;NFATC2;EPAS1;KLF2;SCML4;SOX17;ZNF831;PEG3;STAT5A;TBX21;BHLHE41;ESR1;KLF17;ZNF208;ZNF671;ELK3;ATOH8;BCL6B;SP100;HLX;DPF3;NR5A2;HNF1B;NR1H3;TFEC;FOXP1;ZBTB16;CEBPB;NFE2;TBX5;ZNF385D;GATA6;BNC2;SOX18;PRDM6;HIVEP3;MBNL2;KLF6;…
PPARA_HUMAN.H11MO.0.B	hypermethylation	3	VDR		VDR;RORC;NR1H3;RARA		FLI1;SPI1;MEF2C;HIC1;MITF;BATF;CXXC5;ETS1;IRF4;CSRNP1;SP140;SP110;NFATC2;ZNF835;TFEB;ZEB2;POU2F2;VDR;IRF8;STAT4;BHLHE22;SNAI3;SNAI1;KLF2;MEOX2;TCF21;CREB3L1;ZNF208;SOX17;VENTX;IKZF1;PEG3;KLF17;AKNA;ESR1;ATOH8;LYL1;EPAS1;NFE2;TBX21;SCML4;BHLHE41;ELK3;NR5A2;BCL6B;HLX;ZNF831;HNF1B;PGR;TFEC;MBNL2;HIVEP3;SPDEF;STAT5A;SOX18;RORC;SP100;ZNF154;ZNF626;GATA6;FOXP1;BNC2;CEBPB;LTF;ZBTB16;DPF3;KLF6;KLF10;NR1H…
KLF3_HUMAN.H11MO.0.B	hypermethylation	3	KLF17	KLF6	KLF17;KLF2;KLF6	KLF6	SPI1;FLI1;MEF2C;SP140;HIC1;MITF;ETS1;STAT4;BATF;IRF4;IRF8;CXXC5;CSRNP1;VDR;BHLHE22;ZEB2;NFATC2;SP110;TFEB;IKZF1;CREB3L1;TCF21;POU2F2;KLF17;AKNA;MEOX2;FOXP1;TBX21;ESR1;SCML4;PGR;SNAI3;BHLHE41;ATOH8;ZNF154;ZNF835;MBNL2;NR5A2;HNF1B;HLX;ZNF831;LYL1;HIVEP3;TFEC;SNAI1;SOX17;SP100;ELK3;RORC;KLF2;VENTX;STAT5A;EPAS1;BCL6B;ZNF385D;PEG3;CEBPB;NFE2;NR1H3;DPF3;PRDM6;ZNF671;BNC2;ZBTB16;IRF1;TBX5;GATA6;ZNF208;S…
MAZ_HUMAN.H11MO.0.A	hypermethylation	3	HIC1		HIC1;IKZF1;HIVEP3;BNC2;ZNF671;IKZF3;ZNF521		FLI1;SPI1;MEF2C;MITF;ETS1;SP140;HIC1;STAT4;IRF4;IRF8;NFATC2;BATF;CXXC5;VDR;SP110;BHLHE22;ZEB2;IKZF1;POU2F2;TFEB;CSRNP1;FOXP1;CREB3L1;TBX21;KLF17;MEOX2;TCF21;SNAI3;AKNA;ESR1;MBNL2;SCML4;VENTX;BHLHE41;PGR;HLX;SNAI1;ELK3;ZNF831;NR5A2;ATOH8;ZNF835;LYL1;HIVEP3;HNF1B;ZNF154;STAT5A;PRDM6;TFEC;TBX5;ZNF385D;RORC;SP100;DPF3;PEG3;BNC2;ZBTB16;NR1H3;BCL6B;SOX17;NFE2;CEBPB;KLF2;GATA6;ZNF804A;SOX18;ZNF671;IRF1;…
ZN263_HUMAN.H11MO.0.A	hypermethylation	3	SNAI1	PRDM6	SNAI1;PRDM6;BCL6B;GFI1	PRDM6	FLI1;SPI1;MEF2C;HIC1;IRF4;STAT4;ETS1;SP140;MITF;IRF8;BATF;CXXC5;VDR;NFATC2;TFEB;ZEB2;SP110;BHLHE22;IKZF1;CREB3L1;CSRNP1;TCF21;POU2F2;TBX21;SNAI3;KLF17;ESR1;MEOX2;PGR;AKNA;FOXP1;SCML4;NR5A2;ELK3;HLX;BHLHE41;LYL1;ZNF154;SNAI1;VENTX;MBNL2;ATOH8;ZNF831;ZNF385D;HNF1B;HIVEP3;PRDM6;ZNF835;SOX17;PEG3;STAT5A;SP100;DPF3;TFEC;RORC;BNC2;KLF2;NFE2;ZBTB16;BCL6B;NR1H3;TBX5;CEBPB;GATA6;SOX18;ZNF671;EPAS1;ZNF208;…
IRF7_HUMAN.H11MO.0.C	hypermethylation	3	IRF4	IRF7	IRF4;IRF8;IRF1;IRF7	IRF7	BATF;FLI1;IRF4;CXXC5;HIC1;ETS1;SPI1;SP140;ESR1;MEF2C;SP110;CSRNP1;STAT4;BHLHE22;MITF;IRF8;NFATC2;CREB3L1;IKZF1;ZNF154;TFEB;POU2F2;AKNA;TCF21;VDR;HIVEP3;ZEB2;MEOX2;FOXP1;ZNF835;TBX21;BHLHE41;STAT5A;EPAS1;SNAI3;ATOH8;VENTX;SCML4;SNAI1;PRDM6;PGR;LYL1;PEG3;SP100;ZNF831;MBNL2;KLF17;DPF3;RORC;TBX5;HNF1B;SOX17;SOX18;KLF2;IRF1;NR5A2;PKNOX2;BNC2;IRF7;HLX;BCL6B;ELK3;NFE2;GATA6;IKZF3;ZNF671;KLF6;ZBTB46;ZNF2…
FEV_HUMAN.H11MO.0.B	hypermethylation	3	SPI1	FLI1	SPI1;FLI1;ETS1;ELK3;SPDEF;SPIB	FLI1;ETS1	SPI1;SP140;FLI1;MEF2C;MITF;BATF;HIC1;ETS1;STAT4;IRF4;CXXC5;SP110;IRF8;NFATC2;BHLHE22;CSRNP1;IKZF1;ZEB2;CREB3L1;POU2F2;AKNA;MEOX2;VDR;TCF21;FOXP1;KLF17;ZNF835;PGR;ATOH8;TBX21;SNAI3;NR5A2;SCML4;SP100;TFEB;EPAS1;ZNF154;HNF1B;MBNL2;ZNF208;RORC;PEG3;ESR1;BHLHE41;HIVEP3;SNAI1;KLF2;ZNF831;NFE2;TFEC;PRDM6;ELK3;ZNF626;VENTX;STAT5A;ZNF385D;SOX17;BCL6B;TBX5;ZNF671;LYL1;HLX;IRF1;NR1H3;BNC2;ZBTB16;DPF3;SPDEF;…
HINFP_HUMAN.H11MO.0.C	hypermethylation	3	HIC1		HIC1;IKZF1;HIVEP3;BNC2;ZNF671;ZNF521		FLI1;SPI1;STAT4;HIC1;ETS1;MEF2C;CSRNP1;SP140;MITF;BATF;IRF4;ZEB2;IRF8;TFEB;BHLHE22;CXXC5;VDR;NFATC2;TCF21;IKZF1;CREB3L1;AKNA;SP110;POU2F2;SCML4;SNAI3;MEOX2;PGR;SNAI1;ESR1;TBX21;KLF17;ZNF831;NR5A2;ATOH8;KLF2;SOX17;EPAS1;ZNF835;ZBTB16;ELK3;VENTX;TFEC;ZNF208;LYL1;ZNF154;STAT5A;PEG3;BHLHE41;FOXP1;HNF1B;BCL6B;SP100;NFE2;RORC;HLX;DPF3;CEBPB;NR1H3;KLF6;MBNL2;GATA6;ZNF385D;HIVEP3;BNC2;TBX5;PRDM6;SOX18;ZN…
MAZ_HUMAN.H11MO.1.A	hypermethylation	3	HIC1		HIC1;IKZF1;HIVEP3;BNC2;ZNF671;ZNF521		FLI1;SPI1;BATF;HIC1;ETS1;STAT4;MEF2C;SP140;MITF;IRF4;BHLHE22;ZEB2;VDR;CSRNP1;CXXC5;IRF8;CREB3L1;TFEB;SP110;NFATC2;TCF21;POU2F2;KLF17;ESR1;IKZF1;SNAI3;MEOX2;ATOH8;AKNA;BHLHE41;ZNF835;PGR;PEG3;TBX21;MBNL2;SOX17;ZNF154;VENTX;SNAI1;FOXP1;ELK3;SCML4;HIVEP3;EPAS1;NR5A2;HNF1B;ZNF831;ZNF208;KLF2;NFE2;PRDM6;SP100;RORC;TFEC;STAT5A;CEBPB;LYL1;DPF3;ZNF626;HLX;BCL6B;ZBTB16;BNC2;TBX5;GATA6;ZNF385D;NR1H3;ZNF671…
CTCFL_HUMAN.H11MO.0.A	hypermethylation	3	SNAI3		SNAI3;SNAI1;BCL6B;PRDM6;GFI1		SPI1;FLI1;SP140;MEF2C;ETS1;HIC1;IRF4;STAT4;CXXC5;IRF8;CSRNP1;TFEB;BHLHE22;MITF;BATF;IKZF1;ZEB2;VDR;NFATC2;CREB3L1;SP110;TCF21;AKNA;POU2F2;SCML4;SNAI3;PGR;TBX21;MEOX2;KLF17;FOXP1;ZNF831;ZNF154;ZNF835;SNAI1;LYL1;ESR1;ATOH8;VENTX;MBNL2;NR5A2;HNF1B;TBX5;PEG3;DPF3;SOX17;HLX;STAT5A;BHLHE41;KLF2;ELK3;RORC;HIVEP3;CEBPB;BCL6B;GATA6;ZBTB16;ZNF671;SOX18;TFEC;PRDM6;NR1H3;ZNF208;EPAS1;ZNF385D;IRF1;NFE2;BNC2;Z…
PPARG_HUMAN.H11MO.0.A	hypermethylation	3	VDR		VDR;RORC;RARA		FLI1;MITF;ETS1;IRF4;MEF2C;CREB3L1;HIC1;POU2F2;STAT4;SPI1;VDR;SP140;TFEB;CXXC5;CSRNP1;BATF;ZEB2;NFATC2;BHLHE22;IRF8;KLF17;SP110;TCF21;ZNF835;ELK3;MEOX2;ESR1;SNAI3;FOXP1;IKZF1;PGR;BHLHE41;BNC2;MBNL2;SNAI1;PEG3;VENTX;AKNA;ATOH8;DPF3;TBX21;PRDM6;SCML4;SOX17;HIVEP3;HLX;NR5A2;STAT5A;EPAS1;ZNF385D;TBX5;HNF1B;ZNF831;GATA6;LYL1;SP100;NFE2;KLF2;ZNF154;AEBP1;TFEC;RORC;BCL6B;CEBPB;ZNF521;PKNOX2;ZBTB46;SOX18;…
TBX1_HUMAN.H11MO.0.D	hypermethylation	3					SPI1;FLI1;MEF2C;SP140;MITF;HIC1;BATF;CXXC5;ETS1;IRF4;STAT4;IRF8;NFATC2;CSRNP1;BHLHE22;SP110;ZEB2;VDR;IKZF1;CREB3L1;TFEB;POU2F2;SNAI3;TCF21;ESR1;ZNF835;AKNA;FOXP1;MEOX2;KLF17;PGR;BHLHE41;TBX21;SCML4;ATOH8;SNAI1;PEG3;ELK3;ZNF154;NR5A2;KLF2;EPAS1;HNF1B;MBNL2;RORC;VENTX;LYL1;NFE2;TFEC;ZNF831;SOX17;HLX;SP100;HIVEP3;PRDM6;ZNF385D;DPF3;ZBTB16;NR1H3;BCL6B;CEBPB;BNC2;ZNF208;SPDEF;ZNF671;STAT5A;GATA6;SOX18…
E2F7_HUMAN.H11MO.0.B	hypermethylation	3					FLI1;SPI1;SP140;ETS1;MITF;BATF;HIC1;IRF4;MEF2C;STAT4;VDR;ZEB2;IRF8;CXXC5;TFEB;BHLHE22;CSRNP1;CREB3L1;FOXP1;SP110;IKZF1;POU2F2;NFATC2;ZNF154;KLF17;MBNL2;AKNA;TCF21;MEOX2;TBX21;BHLHE41;HIVEP3;ESR1;ZNF835;SCML4;VENTX;SNAI3;ZNF671;PGR;LYL1;ELK3;ATOH8;SNAI1;HLX;STAT5A;ZNF831;HNF1B;SP100;RORC;NR5A2;IRF1;PEG3;TBX5;BCL6B;SOX17;TFEC;PRDM6;CEBPB;ZNF385D;NFE2;KLF2;ZNF626;EPAS1;MXD4;DPF3;SOX18;ZNF208;NR1H3;B…
SP2_HUMAN.H11MO.0.A	hypermethylation	4	KLF17		KLF17;KLF6		FOXP1;ETS1;FLI1;MEF2C;CXXC5;IRF4;SP140;BATF;MBNL2;VDR;HIVEP3;SPI1;POU2F2;HIC1;BHLHE22;KLF17;ZNF835;TFEB;IRF8;MEOX2;NFATC2;STAT4;MITF;SP110;ATOH8;CREB3L1;TBX5;RORC;ZNF626;ESR1;ZEB2;NFE2;VENTX;PEG3;HNF1B;CSRNP1;ZNF154;IKZF1;AKNA;TCF21;SNAI1;PKNOX2;GATA6;ZNF415;BHLHE41;SPDEF;ZNF208;SOX18;PGR;DPF3;ZNF331;TBX21;MXD4;ZNF671;SNAI3;ELK3;NR5A2;CEBPB;BCL6B;RBPJ;SCML4;EPAS1;LYL1;ZBTB16;KLF6;PRDM6;STAT5A;ZNF…
SP1_HUMAN.H11MO.0.A	hypermethylation	4	KLF17		KLF17;KLF6		FOXP1;ETS1;IRF4;FLI1;CXXC5;MEF2C;BATF;SP140;HIC1;VDR;POU2F2;MBNL2;SPI1;KLF17;HIVEP3;BHLHE22;CREB3L1;TFEB;ZNF835;NFATC2;TBX5;IRF8;STAT4;MEOX2;SP110;ZNF626;RORC;VENTX;PEG3;MITF;ZNF154;ESR1;ZEB2;ATOH8;NFE2;HNF1B;CSRNP1;SNAI1;IKZF1;AKNA;TCF21;PKNOX2;GATA6;SOX18;PGR;SPDEF;BHLHE41;TBX21;MXD4;DPF3;RBPJ;ZNF671;BCL6B;ELK3;SNAI3;PRDM6;ZNF208;NR5A2;STAT5A;CEBPB;LYL1;ZNF415;BNC2;SCML4;EPAS1;GLIS2;ZNF331;SKI;…
HME2_HUMAN.H11MO.0.D	hypermethylation	4	VENTX		VENTX		ETS1;FLI1;IRF4;IRF8;FOXP1;SP140;POU2F2;SPI1;MEF2C;BATF;SP110;ZEB2;STAT4;KLF17;CREB3L1;TBX5;NFATC2;HIC1;BHLHE22;VENTX;STAT5A;TCF21;AKNA;CXXC5;CSRNP1;MITF;TFEB;MEOX2;VDR;ATOH8;IKZF1;SNAI1;PKNOX2;PGR;ELK3;HIVEP3;MBNL2;ESR1;NR5A2;ZNF831;TBX21;PRDM6;BCL6B;ZNF385D;HNF1B;ZNF521;BNC2;SNAI3;SCML4;ZNF154;ZNF626;LYL1;ZBTB16;RORC;PEG3;ZNF366;TCF7;ZNF835;SPIB;BHLHE41;CEBPE;IKZF3;TFEC;NR1H3;ZNF671;GFI1;SOX17;D…
TBX15_HUMAN.H11MO.0.D	hypermethylation	4					FLI1;FOXP1;IRF4;BATF;MEF2C;ETS1;POU2F2;CXXC5;SP140;VDR;HIC1;SPI1;ZNF835;CREB3L1;HIVEP3;KLF17;TBX5;MITF;BHLHE22;MBNL2;TFEB;ZNF626;STAT4;SP110;IRF8;NFATC2;VENTX;RORC;ATOH8;ZEB2;CSRNP1;MEOX2;NFE2;ZNF154;ESR1;TCF21;HNF1B;IKZF1;SNAI1;AKNA;PGR;PKNOX2;PEG3;GATA6;DPF3;SPDEF;BHLHE41;ELK3;SOX18;ZNF208;TBX21;ZNF671;SNAI3;NR5A2;EPAS1;RBPJ;MXD4;PRDM6;BCL6B;LYL1;BNC2;ZNF331;STAT5A;ZNF415;CEBPB;SCML4;FOXJ1;HOXB…
PAX3_HUMAN.H11MO.0.D	hypermethylation	4					FOXP1;POU2F2;MBNL2;TBX5;BHLHE22;PKNOX2;MEF2C;FLI1;SPI1;SP140;ETS1;NFATC2;IRF4;IRF8;ESR1;STAT4;AKNA;TCF21;BATF;HIVEP3;PRDM6;KLF17;VENTX;HIC1;IKZF1;ATOH8;CREB3L1;MEOX2;HNF1B;ZEB2;CXXC5;SP110;STAT5A;CSRNP1;NR5A2;MITF;ZNF385D;ZBTB16;ZNF521;SNAI1;PGR;VDR;SNAI3;ZNF154;TFEB;BNC2;GATA3;ZNF366;ZNF835;LYL1;ZNF831;BCL6B;ELK3;ZNF626;FOXJ1;ZNF671;RORC;ZNF540;SPIB;ZNF423;SETDB2;TCF7;PEG3;TBX21;IKZF3;TBX4;SCML4…
ZBT14_HUMAN.H11MO.0.C	hypermethylation	4	SNAI1	PRDM6	SNAI1;PRDM6;BCL6B;ZNF331;GLIS2;GFI1	PRDM6;ZNF331	IRF4;FLI1;MEF2C;ETS1;CXXC5;SP140;BATF;FOXP1;HIC1;SPI1;IRF8;POU2F2;NFATC2;STAT4;ZNF835;ZNF154;CREB3L1;MITF;BHLHE22;KLF17;IKZF1;ZEB2;MBNL2;MEOX2;TFEB;VENTX;ATOH8;VDR;TCF21;TBX5;AKNA;HIVEP3;ESR1;SP110;RORC;BHLHE41;CSRNP1;PEG3;HNF1B;SNAI1;GATA6;ZNF208;PGR;TBX21;SNAI3;ZNF626;PKNOX2;ZNF671;SCML4;NFE2;PRDM6;ELK3;STAT5A;SOX18;NR5A2;BCL6B;LYL1;ZNF831;BNC2;ZBTB16;ZNF521;SOX17;SP100;DPF3;SPDEF;IKZF3;MXD4;ZN…
MBD2_HUMAN.H11MO.0.B	hypermethylation	4					FLI1;FOXP1;IRF4;MEF2C;BATF;CXXC5;ETS1;SP140;POU2F2;HIC1;MBNL2;IRF8;SPI1;VDR;CREB3L1;KLF17;BHLHE22;HIVEP3;MEOX2;NFATC2;SP110;TFEB;STAT4;ESR1;MITF;ZNF835;RORC;NFE2;TBX5;IKZF1;ATOH8;SNAI1;AKNA;HNF1B;ZEB2;CSRNP1;TCF21;VENTX;ZNF626;PKNOX2;ZNF154;SOX18;GATA6;PEG3;ELK3;TBX21;PGR;BHLHE41;BCL6B;MXD4;SNAI3;NR5A2;DPF3;CEBPB;STAT5A;SPDEF;SCML4;LYL1;ZNF415;PRDM6;GLIS2;IRF1;ZNF331;EPAS1;KLF6;ZNF208;BNC2;RBPJ;Z…
SP1_HUMAN.H11MO.1.A	hypermethylation	4	KLF17		KLF17;KLF6		CXXC5;FLI1;FOXP1;MEF2C;ETS1;SP140;IRF4;HIC1;VDR;CREB3L1;TFEB;SPI1;BATF;STAT4;MITF;SP110;POU2F2;IRF8;MEOX2;MBNL2;NFATC2;RORC;BHLHE22;ZNF154;ZNF835;TCF21;VENTX;ESR1;ATOH8;HNF1B;TBX5;CSRNP1;HIVEP3;KLF17;NFE2;ZEB2;IKZF1;AKNA;ZNF626;GATA6;PEG3;BHLHE41;PGR;SNAI1;MXD4;DPF3;PKNOX2;SOX18;SPDEF;SNAI3;ZNF671;ELK3;GLIS2;TBX21;PRDM6;LYL1;NR5A2;ZNF415;ZBTB16;STAT5A;CEBPB;SCML4;EPAS1;SOX17;BCL6B;SP100;ZNF208;RB…
NRF1_HUMAN.H11MO.0.A	hypermethylation	4					FLI1;ETS1;MEF2C;FOXP1;IRF4;HIC1;CXXC5;SPI1;IRF8;SP140;VDR;BATF;NFATC2;STAT4;MITF;TFEB;POU2F2;CREB3L1;BHLHE22;MBNL2;IKZF1;KLF17;ZEB2;MEOX2;HIVEP3;VENTX;SP110;ZNF154;CSRNP1;AKNA;ZNF835;TCF21;ESR1;BHLHE41;ATOH8;RORC;TBX5;PGR;HNF1B;SNAI1;NFE2;TBX21;SNAI3;PEG3;GATA6;SOX18;ELK3;PRDM6;SCML4;PKNOX2;ZNF626;ZNF671;LYL1;MXD4;ZNF831;BNC2;STAT5A;DPF3;NR5A2;CEBPB;SPDEF;SOX17;BCL6B;ZNF521;TCF7;ZNF208;IRF1;EPAS1…
MEOX1_HUMAN.H11MO.0.D	hypermethylation	4	POU2F2	MEOX2	POU2F2;MEOX2;HNF1B	MEOX2	ETS1;FLI1;IRF4;SP140;IRF8;POU2F2;MEF2C;SPI1;STAT4;IKZF1;MITF;NFATC2;HIC1;FOXP1;BATF;AKNA;KLF17;ZEB2;CSRNP1;CREB3L1;BHLHE22;TCF21;SP110;TBX21;SNAI1;MBNL2;STAT5A;SCML4;ATOH8;HIVEP3;MEOX2;ZNF831;TBX5;TFEB;LYL1;PGR;CXXC5;HNF1B;VDR;ESR1;VENTX;PRDM6;ELK3;BCL6B;PKNOX2;ZNF835;SPIB;GATA6;NR5A2;TFEC;SNAI3;IKZF3;ZNF154;HLX;RORC;PEG3;ZNF804A;BHLHE41;BATF3;ZBTB16;ZNF366;ZNF385D;GFI1;SOX18;MXD4;ZNF521;BNC2;DPF…
KLF3_HUMAN.H11MO.0.B	hypermethylation	4	KLF17		KLF17		CXXC5;FOXP1;IRF4;BATF;FLI1;CREB3L1;ETS1;MEF2C;MBNL2;HIC1;POU2F2;SP140;HIVEP3;VDR;TBX5;BHLHE22;SPI1;TFEB;RORC;HNF1B;NFE2;ZNF626;ATOH8;ESR1;KLF17;ZNF835;STAT4;ZNF154;NFATC2;IRF8;SP110;TCF21;MITF;MEOX2;VENTX;ZEB2;AKNA;SOX18;CSRNP1;SNAI1;IKZF1;PKNOX2;PGR;BHLHE41;GATA6;SPDEF;PEG3;PRDM6;ZNF208;MXD4;SKI;ZNF671;NR5A2;SNAI3;RBPJ;ELK3;CEBPB;EPAS1;BCL6B;STAT5A;LYL1;FOXJ1;TBX21;GLIS2;DPF3;ZNF415;BNC2;GATA3;G…
TFDP1_HUMAN.H11MO.0.C	hypermethylation	4					FOXP1;FLI1;MEF2C;ETS1;IRF4;HIC1;VDR;CXXC5;CREB3L1;TBX5;SPI1;KLF17;POU2F2;SP140;TFEB;BHLHE22;HIVEP3;BATF;VENTX;MBNL2;ZEB2;ATOH8;IRF8;MEOX2;MITF;SP110;STAT4;ZNF835;RORC;NFE2;TCF21;HNF1B;ESR1;CSRNP1;NFATC2;ZNF154;IKZF1;AKNA;PKNOX2;ZNF626;PGR;SOX18;ZNF208;PEG3;SNAI1;DPF3;BHLHE41;ELK3;PRDM6;BNC2;GATA6;SPDEF;NR5A2;SNAI3;MXD4;TBX21;LYL1;BCL6B;ZNF521;ZNF671;CEBPB;SCML4;STAT5A;ZBTB16;SOX17;EPAS1;GFI1;ZBTB…
RFX1_HUMAN.H11MO.0.B	hypermethylation	4					FLI1;IRF4;ETS1;FOXP1;MEF2C;BATF;HIC1;SPI1;SP140;CXXC5;BHLHE22;VDR;IRF8;POU2F2;MEOX2;TFEB;HIVEP3;KLF17;CREB3L1;TBX5;STAT4;ESR1;SP110;ZEB2;ATOH8;MITF;AKNA;VENTX;IKZF1;MBNL2;RORC;NFATC2;HNF1B;TCF21;CSRNP1;NFE2;ZNF626;TBX21;SNAI1;PRDM6;ZNF835;SNAI3;ZNF154;SOX18;PKNOX2;BHLHE41;PEG3;PGR;SPDEF;LYL1;SCML4;NR5A2;ELK3;DPF3;BCL6B;STAT5A;EPAS1;ZNF671;GATA6;BNC2;MXD4;ZNF831;SP100;ZNF415;CEBPB;ZNF331;ZNF208;SO…
MAZ_HUMAN.H11MO.0.A	hypermethylation	4	HIC1		HIC1;HIVEP3;IKZF1;ZNF671;BNC2;ZNF521		CXXC5;FOXP1;IRF4;BATF;ETS1;MEF2C;SP140;ZNF626;VDR;CREB3L1;FLI1;TFEB;HIC1;POU2F2;ZNF154;KLF17;HIVEP3;BHLHE22;MBNL2;SPI1;RORC;TBX5;ATOH8;MEOX2;VENTX;ESR1;HNF1B;ZNF835;IRF8;SP110;NFE2;PEG3;STAT4;NFATC2;ZEB2;SPDEF;PKNOX2;CSRNP1;TCF21;IKZF1;MITF;AKNA;SNAI1;SOX18;RBPJ;ZNF671;MXD4;ZNF208;PGR;TBX21;PRDM6;BHLHE41;GATA6;NR5A2;LYL1;STAT5A;ZNF415;ZNF331;DPF3;SNAI3;ELK3;GPBP1L1;BCL6B;SP100;SKI;CEBPB;SCML4;BNC…
AP2D_HUMAN.H11MO.0.D	hypermethylation	4					FOXP1;CXXC5;FLI1;IRF4;MEF2C;MBNL2;ETS1;SP140;BATF;POU2F2;BHLHE22;KLF17;NFATC2;HIC1;IRF8;SPI1;VDR;HIVEP3;TFEB;MEOX2;SP110;CREB3L1;ESR1;RORC;STAT4;TBX5;HNF1B;ZNF154;ATOH8;ZNF835;AKNA;IKZF1;NFE2;ZEB2;MITF;CSRNP1;ZNF626;TCF21;SNAI1;VENTX;PEG3;BHLHE41;GATA6;PGR;PKNOX2;MXD4;SPDEF;TBX21;BCL6B;SOX18;RBPJ;ZNF208;NR5A2;ELK3;SNAI3;PRDM6;ZNF671;DPF3;ZNF331;STAT5A;CEBPB;SCML4;ZBTB16;ZNF415;LYL1;KLF6;GPBP1L1;F…
THAP1_HUMAN.H11MO.0.C	hypermethylation	4					FLI1;FOXP1;IRF4;MEF2C;BATF;CXXC5;ETS1;SP140;POU2F2;VDR;MBNL2;CREB3L1;HIC1;SPI1;KLF17;IRF8;BHLHE22;NFATC2;STAT4;TFEB;MEOX2;HIVEP3;SP110;RORC;ATOH8;MITF;ESR1;NFE2;HNF1B;ZNF835;CSRNP1;SNAI1;TBX5;IKZF1;ZEB2;VENTX;TCF21;AKNA;ZNF626;SOX18;PEG3;BHLHE41;ZNF154;ELK3;GATA6;SNAI3;PGR;NR5A2;STAT5A;PKNOX2;DPF3;TBX21;SPDEF;CEBPB;LYL1;MXD4;PRDM6;BCL6B;SCML4;EPAS1;ZBTB16;ZNF331;SP100;RBPJ;ZNF671;ZNF208;ZNF415;IR…
MEOX2_HUMAN.H11MO.0.D	hypermethylation	4	POU2F2	MEOX2	POU2F2;MEOX2;HNF1B;HOXB2	MEOX2	ETS1;FLI1;SP140;SPI1;POU2F2;IRF4;IRF8;BATF;MEF2C;STAT4;ZEB2;KLF17;VENTX;BHLHE22;SP110;CREB3L1;HIC1;FOXP1;NFATC2;TBX5;VDR;IKZF1;AKNA;CXXC5;HIVEP3;TFEB;TCF21;PKNOX2;STAT5A;PRDM6;ESR1;MBNL2;MEOX2;TBX21;SNAI1;ZNF521;MITF;ATOH8;SNAI3;ZNF831;BNC2;CSRNP1;LYL1;ELK3;PGR;NR5A2;TFEC;ZNF835;SCML4;IKZF3;ZNF385D;SOX17;CEBPE;DPF3;HNF1B;GATA3;ZNF366;PEG3;BCL6B;ZNF671;GFI1;ZNF804A;SETDB2;SOX18;BHLHE41;ZNF626;TCF7…
WT1_HUMAN.H11MO.0.C	hypermethylation	4	SNAI1	PRDM6	SNAI1;PRDM6;ZNF331;BCL6B;GLIS2	PRDM6;ZNF331	FOXP1;IRF4;BATF;ETS1;MEF2C;SP140;CXXC5;FLI1;HIC1;KLF17;POU2F2;VDR;SPI1;BHLHE22;CREB3L1;TFEB;TBX5;HIVEP3;MEOX2;RORC;IRF8;ZNF835;ATOH8;ZNF626;MITF;STAT4;MBNL2;VENTX;SP110;ZEB2;NFE2;HNF1B;ZNF154;ESR1;IKZF1;NFATC2;TCF21;PEG3;AKNA;CSRNP1;PKNOX2;SNAI1;ZNF208;SPDEF;SOX18;BHLHE41;PGR;TBX21;GATA6;DPF3;SNAI3;ZNF671;NR5A2;ZNF415;LYL1;ELK3;MXD4;PRDM6;SCML4;ZNF331;STAT5A;BCL6B;BNC2;RBPJ;CEBPB;HLX;SP100;ZNF831…
KLF6_HUMAN.H11MO.0.A	hypermethylation	4	KLF17		KLF17		FLI1;FOXP1;CXXC5;MEF2C;ETS1;IRF4;BHLHE22;BATF;VDR;SP140;CREB3L1;HIC1;SPI1;TFEB;ZNF626;POU2F2;TBX5;HIVEP3;MBNL2;MEOX2;ZNF154;ATOH8;HNF1B;ESR1;IRF8;KLF17;RORC;ZNF835;NFE2;SP110;ZEB2;VENTX;STAT4;TCF21;NFATC2;MITF;IKZF1;GATA6;PKNOX2;AKNA;SPDEF;PEG3;ZNF415;CSRNP1;PRDM6;SNAI1;SOX18;PGR;ZNF208;BHLHE41;SNAI3;ZNF671;NR5A2;MXD4;ELK3;RBPJ;DPF3;TBX21;CEBPB;LYL1;BCL6B;SCML4;FOXJ1;SKI;BNC2;STAT5A;GPBP1L1;ZNF33…
CTCFL_HUMAN.H11MO.0.A	hypermethylation	4	SNAI1		SNAI1;BCL6B;SNAI3;ZNF331;PRDM6;GLIS2;GFI1;GLIS3		FLI1;ETS1;IRF4;MEF2C;HIC1;SP140;CXXC5;SPI1;STAT4;BATF;FOXP1;VDR;MITF;POU2F2;IRF8;KLF17;CSRNP1;ZEB2;SP110;CREB3L1;MBNL2;NFATC2;BHLHE22;TFEB;MEOX2;TCF21;IKZF1;ZNF154;AKNA;HIVEP3;RORC;ATOH8;VENTX;ESR1;SNAI1;NFE2;TBX21;HNF1B;ZNF835;PGR;TBX5;DPF3;BHLHE41;ZNF626;ELK3;ZNF671;PEG3;ZNF208;BCL6B;PKNOX2;SCML4;NR5A2;EPAS1;GATA6;SNAI3;SOX18;SPDEF;ZBTB16;LYL1;ZNF331;KLF6;STAT5A;ZNF831;SP100;IRF1;MXD4;HLX;CEBPB…
GABPA_HUMAN.H11MO.0.A	hypermethylation	4	ETS1	ETS1	ETS1;FLI1;SPI1;SPDEF;ELK3	ETS1;FLI1	FOXP1;HIC1;ETS1;FLI1;IRF4;MEF2C;BATF;CXXC5;BHLHE22;SP140;CREB3L1;POU2F2;TBX5;HIVEP3;MEOX2;SPI1;MBNL2;RORC;ATOH8;KLF17;HNF1B;ZNF626;ESR1;IRF8;VDR;ZEB2;SPDEF;TFEB;NFE2;STAT4;SP110;PKNOX2;CSRNP1;TCF21;MITF;ZNF154;NFATC2;IKZF1;NR5A2;VENTX;ZNF835;AKNA;PGR;ELK3;ZNF208;PEG3;PRDM6;SNAI1;ZNF671;MXD4;GATA6;BHLHE41;BNC2;DPF3;ZNF331;TBX21;BCL6B;FOXJ1;SOX18;ZBTB16;STAT5A;ZNF415;SNAI3;EPAS1;GPBP1L1;SP100;ZNF52…
E2F4_HUMAN.H11MO.0.A	hypermethylation	4					FOXP1;CXXC5;FLI1;ETS1;MEF2C;IRF4;TFEB;KLF17;VDR;HIVEP3;SP140;MBNL2;SPI1;BATF;POU2F2;TBX5;HIC1;BHLHE22;VENTX;CREB3L1;IRF8;ZNF154;ESR1;RORC;NFATC2;STAT4;NFE2;SP110;ZEB2;ATOH8;HNF1B;MEOX2;MITF;IKZF1;TCF21;PKNOX2;ZNF626;BHLHE41;AKNA;PGR;CSRNP1;ZNF835;SOX18;GATA6;SNAI1;SPDEF;PRDM6;ZNF208;MXD4;BNC2;PEG3;ZNF671;SNAI3;BCL6B;TBX21;ELK3;STAT5A;CEBPB;DPF3;LYL1;NR5A2;ZNF521;SCML4;ZBTB46;FOXJ1;ZNF331;ZBTB16;Z…
AP2B_HUMAN.H11MO.0.B	hypermethylation	4					CXXC5;ETS1;FLI1;MEF2C;FOXP1;SP140;HIC1;STAT4;CREB3L1;IRF4;SPI1;BATF;VDR;MITF;IRF8;MEOX2;POU2F2;SP110;BHLHE22;MBNL2;NFATC2;CSRNP1;RORC;TFEB;TCF21;ZEB2;ESR1;ATOH8;ZNF835;HIVEP3;ZNF154;IKZF1;TBX5;NFE2;KLF17;VENTX;HNF1B;ZNF626;PEG3;AKNA;BHLHE41;TBX21;ELK3;PGR;SNAI1;SP100;GATA6;DPF3;GLIS2;SOX18;ZNF671;ZNF415;CEBPB;SPDEF;PKNOX2;SCML4;SNAI3;BNC2;HLX;LYL1;MXD4;ZNF208;STAT5A;NR5A2;ZNF831;ZBTB16;KLF6;EPAS1…
TBX1_HUMAN.H11MO.0.D	hypermethylation	4					FLI1;FOXP1;CXXC5;ETS1;MEF2C;IRF4;VDR;SP140;BATF;HIC1;SPI1;MBNL2;TFEB;KLF17;IRF8;CREB3L1;POU2F2;BHLHE22;HIVEP3;STAT4;NFATC2;MITF;VENTX;RORC;ZNF154;CSRNP1;ZEB2;MEOX2;ESR1;SP110;TBX5;ATOH8;HNF1B;NFE2;IKZF1;GATA6;TCF21;PEG3;AKNA;SNAI1;ZNF835;BHLHE41;ZNF626;PGR;PKNOX2;SPDEF;MXD4;SOX18;DPF3;SNAI3;TBX21;PRDM6;EPAS1;NR5A2;ELK3;ZBTB16;CEBPB;STAT5A;LYL1;ZNF331;ZNF208;SCML4;ZNF671;BCL6B;BNC2;ZNF831;SOX17;RB…
KAISO_HUMAN.H11MO.1.A	hypermethylation	4					FLI1;MEF2C;ETS1;SP140;HIC1;CXXC5;SPI1;MEOX2;IRF4;BHLHE22;CREB3L1;MITF;BATF;FOXP1;IRF8;TCF21;POU2F2;STAT4;PEG3;VDR;CSRNP1;TFEB;ZEB2;MBNL2;NFATC2;ATOH8;ZNF835;HNF1B;SP110;IKZF1;RORC;KLF17;PGR;ZNF154;NFE2;AKNA;SOX18;NR5A2;HIVEP3;GATA6;TBX21;ZBTB16;TBX5;LYL1;SPDEF;SNAI1;ESR1;DPF3;VENTX;ZNF208;EPAS1;ZNF626;ZNF671;SCML4;SNAI3;PKNOX2;ELK3;MXD4;BHLHE41;STAT5A;BCL6B;ZNF831;KLF2;ZNF415;PRDM6;SOX17;ZNF385D;…
BHE41_HUMAN.H11MO.0.D	hypermethylation	4	BHLHE41	BHLHE41	BHLHE41	BHLHE41	FLI1;IRF4;SP140;BATF;ETS1;MEF2C;CXXC5;MBNL2;FOXP1;POU2F2;SPI1;IRF8;HIC1;CREB3L1;MITF;STAT4;NFATC2;HIVEP3;IKZF1;VDR;RORC;SP110;ZNF154;TFEB;ATOH8;BHLHE22;TCF21;HNF1B;KLF17;ESR1;ZEB2;MEOX2;AKNA;CSRNP1;NFE2;VENTX;ZNF626;TBX5;TBX21;PGR;SNAI1;ZNF835;SCML4;NR5A2;STAT5A;ELK3;PKNOX2;GATA6;DPF3;PEG3;SOX18;EPAS1;LYL1;MXD4;BHLHE41;SPDEF;ZNF671;SNAI3;BCL6B;ZBTB16;SOX17;ZNF831;ZNF331;RBPJ;ZNF208;SPIB;IRF1;SP10…
KLF13_HUMAN.H11MO.0.D	hypermethylation	4	KLF17	KLF6	KLF17;KLF6	KLF6	CXXC5;ETS1;FLI1;VDR;MEF2C;TFEB;BATF;CREB3L1;IRF4;SPI1;FOXP1;HIC1;POU2F2;SP140;ZNF154;MBNL2;PEG3;STAT4;MEOX2;BHLHE22;SP110;KLF17;ZNF835;NFE2;IRF8;HIVEP3;CSRNP1;MITF;RORC;ZEB2;HNF1B;TBX5;ATOH8;NFATC2;TCF21;VENTX;SNAI1;ZNF626;ESR1;PKNOX2;ZNF671;BHLHE41;PGR;AKNA;IKZF1;SOX18;ZNF208;SPDEF;ELK3;SNAI3;LYL1;GATA6;ZNF331;CEBPB;MXD4;PRDM6;DPF3;NR5A2;STAT5A;TBX21;HLX;SOX17;ZNF415;BCL6B;RBPJ;IRF1;NKX2-1;SP100…
KAISO_HUMAN.H11MO.0.A	hypermethylation	4					FLI1;MEF2C;HIC1;CXXC5;ETS1;IRF4;CREB3L1;BATF;BHLHE22;SPI1;MEOX2;STAT4;SP140;ZNF835;FOXP1;HNF1B;POU2F2;IRF8;VDR;TCF21;PEG3;ATOH8;NFE2;CSRNP1;MITF;KLF17;RORC;ZEB2;TFEB;NFATC2;ZNF154;SP110;ESR1;TBX5;VENTX;MBNL2;IKZF1;PGR;ZNF626;HIVEP3;SPDEF;PKNOX2;AKNA;SNAI1;BHLHE41;GATA6;ZNF208;NR5A2;TBX21;DPF3;ZNF671;SNAI3;ELK3;SOX18;PRDM6;EPAS1;NKX2-1;SCML4;LYL1;MXD4;BCL6B;ZNF415;SOX17;ZBTB16;GLIS2;SP100;HLX;ZNF8…
VEZF1_HUMAN.H11MO.1.C	hypermethylation	4	HIVEP3		HIVEP3;HIC1;IKZF1;ZNF671;BNC2;ZNF521		FOXP1;FLI1;IRF4;ETS1;CXXC5;BATF;MEF2C;HIVEP3;KLF17;POU2F2;CREB3L1;SP140;ATOH8;HIC1;MBNL2;SPI1;VDR;BHLHE22;ZNF626;HNF1B;IRF8;TBX5;NFATC2;ESR1;SP110;NFE2;RORC;TFEB;ZEB2;PKNOX2;STAT4;IKZF1;AKNA;VENTX;ZNF835;TCF21;SNAI1;MEOX2;ZNF154;CSRNP1;MITF;SPDEF;NR5A2;BCL6B;SOX18;ZNF208;TBX21;PRDM6;BHLHE41;GATA6;MXD4;ELK3;RBPJ;PGR;STAT5A;SKI;LYL1;SNAI3;DPF3;ZNF671;PEG3;SCML4;BNC2;ZNF331;EPAS1;ZBTB46;GLIS2;GFI1;R…
ZBT7A_HUMAN.H11MO.0.A	hypermethylation	4	SNAI1		SNAI1;BCL6B;GLIS2;GFI1;PRDM6;ZNF331;SNAI3		CXXC5;FOXP1;ETS1;FLI1;MEF2C;VDR;CREB3L1;HIVEP3;HIC1;ZNF626;BHLHE22;KLF17;ATOH8;BATF;RORC;SP140;TFEB;IRF4;POU2F2;MEOX2;NFE2;SPI1;HNF1B;MBNL2;SPDEF;TBX5;CSRNP1;ZEB2;ESR1;STAT4;TCF21;VENTX;SP110;NFATC2;BHLHE41;IRF8;PKNOX2;ZNF835;SNAI1;ZNF154;NR5A2;MITF;PEG3;IKZF1;AKNA;CEBPB;SOX18;GATA6;PGR;ELK3;DPF3;ZNF208;MXD4;TBX21;ZNF671;ZBTB8A;HLX;BCL6B;SKI;BNC2;GLIS2;ZBTB46;GFI1;ZNF415;PRDM6;ZNF331;GATA3;EPAS1;…
KLF9_HUMAN.H11MO.0.C	hypermethylation	4	KLF17	KLF6	KLF17;KLF6	KLF6	FLI1;FOXP1;MEF2C;CXXC5;CREB3L1;ETS1;MBNL2;IRF4;HIC1;VDR;SP140;BHLHE22;POU2F2;MEOX2;SPI1;TBX5;BATF;NFE2;ATOH8;SP110;STAT4;HNF1B;IRF8;ESR1;TFEB;RORC;MITF;TCF21;KLF17;HIVEP3;ZNF835;CSRNP1;ZNF154;PEG3;ZEB2;NFATC2;VENTX;ZNF626;SOX18;SNAI1;AKNA;IKZF1;GATA6;NR5A2;ELK3;PGR;ZNF208;PKNOX2;SPDEF;BHLHE41;PRDM6;DPF3;MXD4;CEBPB;SKI;ZNF415;ZBTB16;LYL1;ZNF671;ZNF331;SNAI3;SP100;TBX21;NFE4;EPAS1;GLIS2;BCL6B;NKX2-…
E2F1_HUMAN.H11MO.0.A	hypermethylation	4					FLI1;IRF4;CXXC5;ETS1;MEF2C;FOXP1;SPI1;HIC1;BATF;SP140;IRF8;VDR;KLF17;STAT4;TFEB;CREB3L1;POU2F2;VENTX;ZNF154;SP110;MITF;ATOH8;HIVEP3;ZEB2;BHLHE22;RORC;NFATC2;TBX5;IKZF1;HNF1B;MBNL2;ESR1;AKNA;NFE2;BHLHE41;CSRNP1;MEOX2;TCF21;TBX21;SNAI1;PKNOX2;ZNF835;SPDEF;SNAI3;GATA6;PGR;SCML4;ZNF626;ZNF208;SOX18;LYL1;NR5A2;BCL6B;DPF3;PEG3;STAT5A;ELK3;MXD4;ZNF671;BNC2;PRDM6;SOX17;CEBPB;ZNF831;ZNF331;EPAS1;HLX;ZBTB1…
ZN219_HUMAN.H11MO.0.D	hypermethylation	4	HIVEP3		HIVEP3;HIC1;IKZF1;ZNF671;BNC2;ZNF521		BATF;FLI1;IRF4;MEF2C;ETS1;FOXP1;POU2F2;CXXC5;SP140;CREB3L1;VDR;HIVEP3;KLF17;ATOH8;HNF1B;SPI1;NFATC2;BHLHE22;IRF8;ESR1;SP110;STAT4;RORC;HIC1;MBNL2;PKNOX2;TFEB;VENTX;NFE2;ZNF154;ZEB2;TCF21;CSRNP1;MEOX2;TBX5;ZNF835;NR5A2;AKNA;MITF;SNAI1;IKZF1;ZNF626;SOX18;SPDEF;BCL6B;TBX21;FOXJ1;BHLHE41;PGR;ELK3;SNAI3;STAT5A;PEG3;LYL1;GATA6;SCML4;ZNF208;PRDM6;ZNF671;SOX17;MXD4;DPF3;GFI1;EPAS1;IRF1;ZNF331;NFE4;SKI;ZN…
SP4_HUMAN.H11MO.0.A	hypermethylation	4	KLF17		KLF17;KLF6		FOXP1;FLI1;ETS1;MEF2C;HIVEP3;ZNF626;CXXC5;IRF4;VDR;SP140;BHLHE22;CREB3L1;HIC1;POU2F2;TFEB;TBX5;BATF;MBNL2;MEOX2;SPI1;KLF17;ZNF154;SP110;IRF8;ZEB2;ESR1;RORC;ATOH8;MITF;ZNF835;HNF1B;NFATC2;PEG3;STAT4;TCF21;VENTX;PKNOX2;IKZF1;AKNA;CSRNP1;NFE2;BHLHE41;SPDEF;ZNF208;PGR;SNAI1;GATA6;SOX18;RBPJ;PRDM6;ELK3;DPF3;NR5A2;ZNF671;MXD4;TBX21;ZNF415;CEBPB;BNC2;SCML4;SNAI3;STAT5A;LYL1;EPAS1;BCL6B;ZNF331;ZNF521;SKI…
PROX1_HUMAN.H11MO.0.D	hypermethylation	4					FLI1;FOXP1;IRF4;MEF2C;CXXC5;ETS1;BATF;CREB3L1;HIC1;VDR;SP140;POU2F2;MBNL2;SPI1;BHLHE22;KLF17;TFEB;ESR1;IRF8;STAT4;SP110;NFE2;NFATC2;HIVEP3;RORC;TBX5;MITF;ZEB2;ZNF835;MEOX2;ATOH8;IKZF1;ZNF154;ZNF626;CSRNP1;HNF1B;VENTX;AKNA;TCF21;SNAI1;PGR;ELK3;NR5A2;BHLHE41;TBX21;SOX18;PEG3;ZNF208;GATA6;SPDEF;CEBPB;PKNOX2;STAT5A;SNAI3;LYL1;DPF3;ZNF671;SCML4;PRDM6;BCL6B;BNC2;SP100;FOXJ1;MXD4;ZNF521;HLX;SOX17;EPAS1;…
E2F7_HUMAN.H11MO.0.B	hypermethylation	4					FLI1;ETS1;FOXP1;IRF4;MEF2C;HIC1;SP140;POU2F2;BATF;SPI1;CREB3L1;KLF17;VDR;BHLHE22;CXXC5;IRF8;TFEB;HIVEP3;ZEB2;MBNL2;TBX5;STAT4;SP110;MEOX2;ATOH8;NFATC2;IKZF1;MITF;ZNF154;AKNA;VENTX;CSRNP1;HNF1B;TCF21;ESR1;RORC;SOX18;PGR;ZNF626;PKNOX2;GATA6;SNAI1;NFE2;ZNF835;BHLHE41;TBX21;NR5A2;PEG3;DPF3;SCML4;SPDEF;SNAI3;ZNF671;LYL1;ELK3;PRDM6;BNC2;ZNF208;BCL6B;STAT5A;ZNF831;ZNF521;SP100;MXD4;ZBTB16;ZNF415;SOX17;S…
CENPB_HUMAN.H11MO.0.D	hypermethylation	5					ZNF415;HNF1B;ATOH8;NFE2;SPDEF;ZNF626;ZNF331;RORC;CXXC5;PKNOX2;FOXJ1;ZNF90;ZNF347;NKX2-1;GPBP1L1;ZNF43;BATF;CREB3L1;FLI1;SPI1;SOX18;GATA6;ZBTB16;STAT4;ZNF835;TCF21;ZNF671;ZIK1;HIVEP3;SP110;ZSCAN1;VENTX;SP140;ESR1;ZNF737;FOXA2;ZNF154;ZNF418;ZNF578;ZNF880;ETS1;ZNF257;ZNF613;MBNL2;ZBTB17;ZNF582;POU2F2;NFE4;MEF2C;NFATC2;CCDC17;GATA3;IRF8;NFIA;ZNF486;ZBTB40;NR5A2;EPAS1;ZNF726;ZNF681;GFI1;IRF4;ZFP82;NFY…
SP1_HUMAN.H11MO.1.A	hypermethylation	5	KLF17		KLF17		HNF1B;RORC;NFE2;ZNF415;ATOH8;SPDEF;CXXC5;NKX2-1;ZNF626;GPBP1L1;ZNF331;ZNF90;FOXJ1;ZIK1;NFIA;PKNOX2;FOXP1;MBNL2;CREB3L1;HIVEP3;ZNF347;ZSCAN1;ZNF671;SOX18;FOXA2;ZNF285;ZNF835;ZNF229;CSRNP1;ZNF486;ZBTB16;ZNF154;ZNF43;ZNF418;ESR1;ZNF582;ZNF135;ZNF385B;ZNF444;RARA;ZNF608;TCF21;NFE4;FLI1;ZBTB40;ZBTB17;ZNF613;MXD4;SKI;ZFP82;ZNF726;ZNF578;SPI1;BATF;CCDC17;MTF1;STAT4;SCMH1;HIC1;ZNF737;ZNF681;MEF2C;NFYC;VE…
MBD2_HUMAN.H11MO.0.B	hypermethylation	5					HNF1B;NFE2;RORC;ATOH8;ZNF415;CXXC5;CREB3L1;SPDEF;NKX2-1;ZNF626;GPBP1L1;PKNOX2;ZIK1;ZNF331;FOXJ1;MBNL2;HIVEP3;ZNF90;FOXA2;FOXP1;ZNF347;ZSCAN1;SOX18;NFIA;BATF;ESR1;TCF21;ZNF671;STAT4;ZNF835;ZNF385B;ZNF613;CEBPB;ZNF154;ZNF43;ZNF582;FLI1;NFE4;BHLHE41;CCDC17;SPI1;CSRNP1;ZNF486;ZNF135;ZNF229;ZBTB16;SKI;SCMH1;HIC1;VDR;GATA6;NFYC;ZNF418;MTF1;ZBTB40;ZNF808;VENTX;KLF17;ETS1;HNF4A;MEF2C;ZNF285;RARA;ZNF578;Z…
SP2_HUMAN.H11MO.0.A	hypermethylation	5	KLF17		KLF17		HNF1B;RORC;NFE2;ZNF415;ATOH8;CXXC5;NKX2-1;SPDEF;ZNF331;GPBP1L1;FOXJ1;ZNF626;PKNOX2;ZIK1;ZNF90;FOXP1;HIVEP3;NFIA;ZSCAN1;SOX18;CREB3L1;ZNF671;MBNL2;FOXA2;ZNF835;ZNF347;ESR1;ZNF43;ZBTB16;ZNF154;FLI1;ZNF229;ZNF285;TCF21;ZNF418;SPI1;CSRNP1;BATF;ZNF608;ZNF582;STAT4;NR5A2;ZNF135;RARA;ZBTB40;ZNF444;ZNF486;HIC1;MXD4;NFE4;MEF2C;CCDC17;ZNF613;VENTX;ZNF578;ZNF385B;ZBTB17;ETS1;ZFP82;MTF1;ZNF737;BCL6B;SKI;ZNF6…
WT1_HUMAN.H11MO.0.C	hypermethylation	5	ZNF331	ZNF331	ZNF331;ZNF582;ZFP82;MTF1;BCL6B;ZNF667	ZNF331;ZNF667	HNF1B;RORC;NFE2;ZNF415;ATOH8;SPDEF;CXXC5;NKX2-1;ZNF626;GPBP1L1;ZNF331;ZNF90;FOXJ1;ZIK1;NFIA;PKNOX2;FOXP1;MBNL2;CREB3L1;HIVEP3;ZNF347;ZSCAN1;ZNF671;SOX18;FOXA2;ZNF285;ZNF835;ZNF229;CSRNP1;ZNF486;ZBTB16;ZNF154;ZNF43;ZNF418;ESR1;ZNF582;ZNF135;ZNF385B;ZNF444;RARA;ZNF608;TCF21;NFE4;FLI1;ZBTB40;ZBTB17;ZNF613;MXD4;SKI;ZFP82;ZNF726;ZNF578;SPI1;BATF;CCDC17;MTF1;STAT4;SCMH1;HIC1;ZNF737;ZNF681;MEF2C;NFYC;VE…
NRF1_HUMAN.H11MO.0.A	hypermethylation	5					ZNF415;NFE2;HNF1B;RORC;ATOH8;CXXC5;SPDEF;GPBP1L1;ZIK1;ZNF626;ZNF331;ZNF347;FOXJ1;ZNF671;NKX2-1;ZNF90;MBNL2;NFIA;ZSCAN1;ESR1;ZNF154;ZNF613;PKNOX2;NFYC;CREB3L1;FOXA2;ZNF135;ZNF418;HIVEP3;SCMH1;ZNF582;ZNF285;ZNF835;ZNF229;CCDC17;BATF;MTF1;ZNF808;FOXP1;ZNF608;ZNF385B;BHLHE41;ZNF684;ZNF486;ZNF583;SOX18;ZNF577;ZFP82;SPI1;SKI;ZBTB17;ZBTB40;FLI1;STAT4;ZNF737;ZNF880;VENTX;ZNF211;ZNF43;ZNF578;CSRNP1;TCF21;…
E2F2_HUMAN.H11MO.0.B	hypermethylation	5					ATOH8;ZNF415;HNF1B;NFE2;RORC;PKNOX2;CXXC5;SPDEF;ZBTB16;SPI1;ESR1;NKX2-1;CREB3L1;ZNF90;ZNF626;FOXP1;STAT4;FOXJ1;MBNL2;BATF;ZIK1;MEF2C;FLI1;ZNF154;ZNF385B;TCF21;GPBP1L1;BHLHE41;NFATC2;ZNF671;HIVEP3;ZNF331;ZNF347;ZNF418;ZNF737;ZSCAN1;SOX18;ETS1;IRF8;NR5A2;FOXA2;AKNA;IKZF1;MTF1;ZNF486;ZNF681;NR3C2;BCL6B;MEOX2;ZNF835;ZNF788;CSRNP1;MXD4;ZNF608;ZNF582;ZBTB40;ZNF613;SP140;DRGX;IRX3;ZNF578;POU2F2;ZNF43;ZN…
E2F4_HUMAN.H11MO.0.A	hypermethylation	5					HNF1B;ZNF415;RORC;NFE2;ATOH8;CXXC5;SPDEF;ZNF331;NKX2-1;GPBP1L1;ZIK1;FOXJ1;ZNF626;ZNF90;ZNF347;FOXP1;MBNL2;ZSCAN1;HIVEP3;PKNOX2;ZNF835;CREB3L1;ZNF418;ZNF671;FOXA2;NFE4;SOX18;ZNF229;ZNF285;ZNF613;STAT4;NFIA;ZNF582;ESR1;BATF;ZNF43;ZNF444;SPI1;ZNF135;ZNF385B;ZNF154;ZBTB16;FLI1;TCF21;CEBPB;ZNF726;CSRNP1;ZNF608;ZNF578;BHLHE41;ZBTB17;CCDC17;ZNF737;ZBTB40;MTF1;ZNF486;SCMH1;ZNF583;HIC1;ZNF211;ZNF470;ZFP28…
E2F7_HUMAN.H11MO.0.B	hypermethylation	5					HNF1B;ZNF415;NFE2;ATOH8;RORC;NKX2-1;CXXC5;SPDEF;PKNOX2;CREB3L1;ZIK1;ZNF331;ZNF347;FOXJ1;ZNF626;ZSCAN1;GPBP1L1;ZNF671;SOX18;FOXP1;ZNF90;ZNF582;MBNL2;FOXA2;ESR1;HIVEP3;ZNF835;FLI1;TCF21;ZBTB16;SPI1;BATF;ZNF43;STAT4;NFE4;ZNF418;ZNF135;ZNF229;ZNF385B;NFIA;ZNF613;HIC1;ZNF154;BHLHE41;ETS1;GATA6;CSRNP1;NR5A2;ZNF257;ZNF608;BCL6B;ZNF737;ZBTB40;ZNF578;ZNF667;VENTX;CCDC17;ZNF486;ZNF788;POU2F2;RARA;NFYC;MXD4…
KLF6_HUMAN.H11MO.0.A	hypermethylation	5	KLF17		KLF17		HNF1B;NFE2;RORC;ATOH8;ZNF415;NKX2-1;CXXC5;SPDEF;ZNF331;ZNF626;FOXJ1;ZNF90;GPBP1L1;ZIK1;PKNOX2;FOXP1;MBNL2;NFIA;ZNF347;CREB3L1;SOX18;HIVEP3;FOXA2;ZSCAN1;ZNF285;ZNF671;ZNF582;ZNF229;ZNF835;ESR1;ZNF385B;ZNF43;ZBTB16;ZNF135;ZNF486;ZNF613;CSRNP1;NFE4;TCF21;ZNF444;FLI1;RARA;ZNF583;ZFP82;ZNF154;ZNF418;SPI1;ZNF608;ZNF681;ZBTB40;ZNF737;STAT4;BATF;HIC1;MTF1;ZNF578;MEF2C;MXD4;CEBPB;ZNF726;NR5A2;ZNF808;ZHX3;…
VEZF1_HUMAN.H11MO.0.C	hypermethylation	5	HIVEP3		HIVEP3;ZNF671;HIC1;ZNF418;ZBTB17		HNF1B;NFE2;RORC;ZNF415;ATOH8;NKX2-1;CXXC5;ZNF626;ZNF331;SPDEF;ZNF90;CREB3L1;SOX18;PKNOX2;ZIK1;FOXJ1;FOXP1;FOXA2;ZNF486;GPBP1L1;HIVEP3;ZNF671;ZNF347;ZNF835;MBNL2;ESR1;ZSCAN1;FLI1;NFIA;STAT4;ZNF229;SPI1;TCF21;ZNF582;BATF;ZNF154;BHLHE41;ZNF43;CSRNP1;NFE4;RARA;HIC1;ZNF385B;ZNF578;ZFP82;ZNF418;ZBTB16;ZNF880;GATA6;ZNF135;ETS1;MEF2C;CEBPB;ZNF613;VENTX;ZNF677;ZNF737;NR5A2;ZNF257;KLF17;NFATC2;BCL6B;SNAI1;…
SP2_HUMAN.H11MO.1.B	hypermethylation	5	KLF17		KLF17		HNF1B;NFE2;RORC;ZNF415;ATOH8;CXXC5;ZNF626;ZIK1;FOXJ1;ZNF90;SPDEF;NKX2-1;ZSCAN1;GPBP1L1;SOX18;ZNF835;PKNOX2;ZNF331;CREB3L1;ZNF671;ZNF229;ZNF486;ZNF582;ZNF347;HIVEP3;ZNF578;MBNL2;ZNF285;FOXP1;ZNF43;FOXA2;SPI1;ZNF154;ZBTB16;ESR1;TCF21;STAT4;ZNF135;NFIA;ZNF613;ZNF880;FLI1;VENTX;ZNF677;ZFP82;ZNF208;HIC1;BATF;ZNF418;ZNF681;RARA;CCDC17;ZNF257;ZNF726;ZNF583;CSRNP1;MTF1;MEF2C;ZNF737;GATA6;BCL6B;ZNF385B;ZN…
AP2D_HUMAN.H11MO.0.D	hypermethylation	5					ZNF415;HNF1B;ATOH8;NFE2;RORC;CXXC5;SPDEF;NKX2-1;ZNF626;ZNF90;GPBP1L1;ZNF331;ZNF347;PKNOX2;FOXJ1;CREB3L1;ZIK1;HIVEP3;FOXP1;NFE4;NFYC;MBNL2;FOXA2;ZNF835;NFIA;ZNF486;TCF21;ZNF43;ZNF385B;ZNF608;SCMH1;ZBTB40;ZNF582;SOX18;ZSCAN1;ESR1;ZNF671;ZNF229;ZHX3;SPI1;RARA;CSRNP1;ZFP82;MTF1;ZNF613;ZNF737;ZBTB16;ZNF154;SKI;CCDC17;ZNF285;MXD4;ZNF667;BHLHE41;BATF;ZNF444;ZNF880;ZNF583;ZFP28;ZBTB17;ZNF470;STAT4;ZNF135…
ZBT14_HUMAN.H11MO.0.C	hypermethylation	5	ZNF331	ZNF331	ZNF331;ZNF582;ZNF257;ZFP82;BCL6B;ZNF667	ZNF331;ZNF257;ZNF667	HNF1B;ZNF415;ATOH8;NFE2;NKX2-1;RORC;ZNF626;PKNOX2;SPDEF;FOXJ1;ZNF90;ZIK1;CXXC5;ZSCAN1;FOXA2;ZNF347;ZNF331;CREB3L1;ZNF671;SPI1;ESR1;ZNF582;ZNF43;ZNF737;MBNL2;SOX18;GPBP1L1;ZNF835;TCF21;ZBTB16;NFIA;BATF;NFE4;ZNF418;ZNF229;ZNF154;ZNF486;ZNF608;ZNF681;FOXP1;STAT4;ZNF613;FLI1;GATA6;NFYC;MEOX2;ZNF257;HIVEP3;ZNF385B;ZNF788;ZFP82;ZNF578;MEF2C;IRF8;BHLHE41;ZNF726;ZNF676;CCDC17;VENTX;SP140;RARA;MXD4;ZNF135…
KAISO_HUMAN.H11MO.0.A	hypermethylation	5	ZSCAN1		ZSCAN1		HNF1B;ZNF415;ATOH8;NFE2;NKX2-1;ZNF626;PKNOX2;RORC;ZSCAN1;FOXJ1;SPDEF;ZNF331;ZNF90;ZIK1;ZNF671;ZNF43;ZNF347;CREB3L1;NFIA;TCF21;CXXC5;ZFP82;ZNF486;ZNF613;MBNL2;ZNF681;ESR1;ZBTB16;ZNF582;ZNF737;GATA6;GPBP1L1;FOXA2;ZNF835;FOXP1;SOX18;SPI1;BATF;FLI1;ZNF229;ZNF470;NFE4;STAT4;ZNF154;ZNF883;BHLHE41;HIVEP3;ZNF578;ZNF583;ZNF385B;ZNF608;ZNF257;NFATC2;MEF2C;ZNF418;ZNF730;NR3C2;RXRG;CSRNP1;VENTX;ZFP28;RARA;SP…
E2F4_HUMAN.H11MO.1.A	hypermethylation	5					ZNF415;HNF1B;ATOH8;NFE2;ZNF626;RORC;ZNF90;ZNF331;ZNF582;NKX2-1;PKNOX2;CXXC5;ZSCAN1;FOXA2;SPI1;ZNF43;ZNF671;ZNF347;STAT4;BATF;SPDEF;ZNF835;GPBP1L1;ESR1;ZNF486;FOXJ1;ZIK1;ZNF737;ZNF257;NFATC2;ZFP82;VENTX;IRF8;FLI1;ZFP28;SOX18;ZNF583;ZNF385B;ZNF613;ZNF154;ZNF229;SCMH1;ZNF608;TCF21;MEF2C;ZNF578;ZNF880;HIVEP3;CREB3L1;GATA6;ZNF470;ZNF208;CSRNP1;NFYC;SP140;ZNF285;MBNL2;ZNF676;ZNF681;NR5A2;ZBTB16;ZNF677;…
ZFX_HUMAN.H11MO.1.A	hypermethylation	5	ZNF331		ZNF331;ZNF347;ZNF613;ZIK1;MTF1;ZNF285;BCL6B;ZNF808;ZNF229;ZNF577;ZNF582;ZNF432;ZFP82		HNF1B;ATOH8;NFE2;ZNF415;RORC;CXXC5;NKX2-1;SPDEF;ZNF626;GPBP1L1;FOXJ1;NFE4;ZNF331;SOX18;PKNOX2;CREB3L1;ZNF347;ZNF90;ZNF613;BATF;FOXP1;HIVEP3;ESR1;STAT4;MBNL2;ZIK1;TCF21;FOXA2;NFIA;ZNF385B;SPI1;FLI1;ZBTB16;ZNF835;BHLHE41;ZNF154;ZNF671;ZSCAN1;CSRNP1;ZBTB40;GATA6;ZNF444;ZNF737;NFYC;CEBPB;MTF1;ZNF418;MEF2C;ZNF486;CCDC17;ZNF285;ZNF608;HIC1;MEOX2;ZNF43;ZNF681;ETS1;SP140;BCL6B;ZNF808;SCMH1;RARA;ZNF229;SK…
MECP2_HUMAN.H11MO.0.C	hypermethylation	5					ZNF415;HNF1B;ATOH8;NFE2;ZIK1;RORC;NKX2-1;ZNF347;FOXJ1;ZSCAN1;SPDEF;GPBP1L1;CXXC5;PKNOX2;ZNF331;CREB3L1;FOXA2;ZNF626;ZNF90;ZNF43;NFYC;ZFP82;ZNF613;ZNF582;ZNF608;ZNF229;ZNF470;TCF21;NFIA;SOX18;FOXP1;ZNF486;SCMH1;ZNF135;ZNF154;ZNF444;ZNF835;HIVEP3;ZNF418;ZNF671;ZNF681;CCDC17;ZFP28;VENTX;ZBTB17;ZBTB40;SPI1;ZNF285;ZNF732;NFE4;ZNF737;ZNF880;ZNF665;RARA;ZNF578;ZNF808;ZNF788;ESR1;ZNF257;ZNF583;ZNF385B;MX…
TBX15_HUMAN.H11MO.0.D	hypermethylation	5					NFE2;ZNF415;HNF1B;RORC;ATOH8;CXXC5;ZNF626;SPDEF;ZIK1;GPBP1L1;ZNF90;NKX2-1;FOXJ1;SOX18;CREB3L1;ZNF331;FOXP1;ZNF835;ZNF671;ZSCAN1;PKNOX2;HIVEP3;MBNL2;ZNF347;ZNF154;ZNF582;ESR1;ZNF43;ZNF486;FOXA2;NFIA;FLI1;KLF17;HIC1;TCF21;BATF;SPI1;VENTX;ZNF578;STAT4;ZNF208;ZNF229;ZNF418;MEF2C;BCL6B;GATA6;CSRNP1;CEBPB;BHLHE41;RARA;ZBTB16;ZNF285;CCDC17;ZNF135;ZNF677;ETS1;ZNF69;ZNF257;VDR;TFEB;ZNF880;ZNF385B;ZNF613;N…
THAP1_HUMAN.H11MO.0.C	hypermethylation	5					HNF1B;NFE2;RORC;ATOH8;ZNF415;CXXC5;SPDEF;NKX2-1;CREB3L1;ZNF626;PKNOX2;ZNF331;GPBP1L1;ZIK1;FOXA2;FOXJ1;ZNF90;ZSCAN1;MBNL2;HIVEP3;SOX18;ZNF347;ESR1;FOXP1;ZNF671;NFIA;ZNF835;ZNF154;ZNF613;TCF21;NFE4;ZNF43;BATF;ZNF385B;ZNF582;STAT4;ZNF486;CCDC17;CEBPB;FLI1;ZNF229;ZNF418;GATA6;BHLHE41;CSRNP1;SCMH1;ZNF135;ZBTB40;ZBTB16;SPI1;HNF4A;HIC1;RARA;MTF1;SKI;VENTX;ZNF608;VDR;ZNF578;ZNF444;ZNF737;ZNF285;ZBTB17;ZN…
SP4_HUMAN.H11MO.0.A	hypermethylation	5	KLF17		KLF17		NFE2;HNF1B;RORC;ZNF415;ATOH8;CXXC5;ZNF626;SPDEF;PKNOX2;ZNF331;ZNF90;SOX18;NKX2-1;FOXJ1;GPBP1L1;ZIK1;HIVEP3;FOXP1;CREB3L1;ZNF835;ZNF671;MBNL2;ZSCAN1;ZNF154;ESR1;VENTX;FLI1;SPI1;TCF21;ZNF347;ZNF43;KLF17;ZNF582;ZNF486;FOXA2;NFIA;HIC1;BATF;CSRNP1;RARA;STAT4;ZNF285;MEF2C;GATA6;ZNF229;ZBTB16;BHLHE41;NR5A2;ETS1;ZNF418;ZNF578;BCL6B;ZHX3;ZNF737;VDR;CEBPB;MTF1;ZFP82;SKI;CCDC17;TFEB;ZBTB40;NFE4;ZNF583;ZNF69…
GLIS2_HUMAN.H11MO.0.D	hypermethylation	5	ZFP82		ZFP82;ZNF347;ZIK1;ZNF582;ZFP28;ZNF331;ZNF583;ZNF613;ZNF229;ZNF665;ZNF71;ZNF808;ZNF285;ZNF727;ZNF528;ZNF667		ZNF415;ATOH8;HNF1B;ZNF626;NFE2;NKX2-1;ZFP82;ZNF347;ZIK1;ZNF90;ZNF582;ZSCAN1;PKNOX2;ZNF43;ZNF470;RORC;SOX18;ZFP28;CXXC5;ZNF331;ZNF671;FOXJ1;SPI1;ZNF578;ZNF486;ZNF583;VENTX;FOXA2;ZNF835;STAT4;TCF21;BATF;ZNF608;GPBP1L1;SCMH1;ZNF613;SPDEF;ZNF737;NFYC;CREB3L1;ZNF385B;ZNF135;ZNF229;ZNF665;ZNF730;ZBTB16;ZNF471;NFIA;ZNF154;ZNF880;ZNF681;IRF8;ZNF71;ESR1;ZNF808;ZNF285;HIVEP3;GATA6;MXD4;LYL1;NR5A2;FLI1;FOXP…
SP3_HUMAN.H11MO.0.B	hypermethylation	5					HNF1B;ZNF415;NFE2;ATOH8;RORC;ZNF626;CXXC5;NKX2-1;ZNF331;SPDEF;ZNF90;PKNOX2;GPBP1L1;ZIK1;CREB3L1;ZNF347;ZSCAN1;SOX18;FOXJ1;HIVEP3;FOXP1;ZNF486;FOXA2;NFIA;ZNF154;ZNF671;MBNL2;ZNF385B;ZNF582;ZNF835;TCF21;NFE4;BHLHE41;ZNF43;ESR1;ZNF229;SCMH1;NFYC;ZNF135;ZNF613;ZNF737;VENTX;SPI1;HIC1;CCDC17;ZNF418;CSRNP1;SKI;ZBTB16;GATA6;FLI1;ZBTB40;ZNF880;ZNF577;STAT4;ZBTB17;RARA;ZNF578;MTF1;BATF;CEBPB;ZNF257;ZNF583;…
TFDP1_HUMAN.H11MO.0.C	hypermethylation	5					ZNF415;HNF1B;NFE2;ATOH8;RORC;ZNF90;ZNF626;CXXC5;SPDEF;FOXJ1;NKX2-1;GPBP1L1;ZNF331;SOX18;FOXA2;ZNF486;CREB3L1;ZNF347;ZSCAN1;ZNF671;HIVEP3;FOXP1;PKNOX2;SPI1;NFIA;ZNF229;ZNF835;FLI1;CSRNP1;TCF21;ZIK1;ZNF135;HIC1;ESR1;ZNF208;ZNF257;ZNF578;ZNF880;RARA;SCMH1;CEBPB;STAT4;ZNF285;ZNF582;ZNF613;ZNF737;MEF2C;ZNF418;BATF;ZFP82;ZNF385B;MBNL2;ETS1;ZNF43;GATA6;VENTX;CCDC17;ZNF677;ZNF154;ZNF727;BHLHE41;MXD4;IRF8…
ZIC4_HUMAN.H11MO.0.D	hypermethylation	5	ZIK1		ZIK1;ZNF347;ZNF331;ZNF582;ZNF229;ZNF613;ZFP82;ZNF583;MTF1;ZNF285;ZNF808;ZNF665;ZFP28;ZNF549;ZSCAN4;ZNF577;ZNF528;ZNF257		NFE2;ZNF415;HNF1B;ATOH8;RORC;ZIK1;CXXC5;ZNF626;SPDEF;GPBP1L1;ZNF347;ZNF331;ZSCAN1;NKX2-1;PKNOX2;NFIA;CREB3L1;ZNF90;ZNF582;FOXJ1;SOX18;MBNL2;FOXA2;ZNF671;SCMH1;NFYC;ZNF835;ESR1;ZNF154;ZNF229;HIVEP3;ZNF613;TCF21;ZNF43;FOXP1;VENTX;BATF;ZFP82;ZNF583;MTF1;ZNF135;ZNF285;ZNF880;NFE4;ZNF608;ZHX3;SPI1;ZNF418;CCDC17;ZNF486;ZNF808;ZNF665;CEBPB;ZNF211;ZNF788;ZFP28;KLF17;RARA;ZNF549;ZNF578;FLI1;ZSCAN4;ZNF684;…
ZN816_HUMAN.H11MO.0.C	hypermethylation	5	ZNF331		ZNF331;ZIK1;ZNF257;ZNF582;ZNF347;ZFP28;ZFP82;ZNF727;ZNF667;ZNF583		ZNF415;NFE2;HNF1B;ZNF331;ATOH8;ZNF90;ZNF626;SPI1;ZIK1;ZNF257;ZSCAN1;NKX2-1;FOXA2;FLI1;RORC;ZNF582;PKNOX2;CXXC5;ZNF347;ZNF43;ZNF671;CSRNP1;NFATC2;CREB3L1;ZNF835;ZNF578;ZNF486;SPDEF;ZNF730;ZNF135;FOXJ1;VENTX;HIC1;BATF;HIVEP3;ZNF726;TCF21;IRF8;MEF2C;ZNF681;STAT4;ETS1;GATA6;ZBTB16;MEOX2;ZFP28;ZNF737;SP140;ZNF154;ZFP82;NR5A2;SP110;MITF;ZNF732;SOX18;ZNF880;KLF17;ZNF418;ZNF676;GPBP1L1;IKZF1;SOX17;ZNF385…
EGR4_HUMAN.H11MO.0.D	hypermethylation	5	KLF17		KLF17		NFE2;HNF1B;ZNF415;ATOH8;RORC;CXXC5;CREB3L1;SPDEF;PKNOX2;ZIK1;ZNF626;NKX2-1;ZNF331;SOX18;ZNF835;GPBP1L1;ZSCAN1;ZNF90;TCF21;ESR1;HIVEP3;FOXP1;ZNF347;STAT4;FLI1;BHLHE41;ZNF671;MBNL2;SPI1;FOXA2;GATA6;VENTX;FOXJ1;ZNF582;ZNF154;HIC1;ZNF486;ZNF578;ZNF208;ZNF418;BATF;KLF17;ZNF257;ZNF43;CSRNP1;NFE4;BCL6B;CEBPB;SCMH1;RARA;VDR;NFIA;ZBTB16;ETS1;SNAI1;MEF2C;SKI;ZNF229;ZNF385B;ZNF677;NR5A2;CCDC17;ZNF135;EPAS1;…
VEZF1_HUMAN.H11MO.1.C	hypermethylation	5	HIVEP3		HIVEP3;HIC1;ZNF671;ZNF418;ZBTB17		ZNF415;HNF1B;ATOH8;NFE2;RORC;ZNF626;CXXC5;PKNOX2;CREB3L1;ZNF90;SPDEF;SPI1;HIVEP3;ZNF835;ZSCAN1;VENTX;GPBP1L1;NKX2-1;TCF21;HIC1;FOXP1;ZNF347;FOXJ1;ZNF208;CSRNP1;ZNF331;ESR1;SOX18;MEF2C;ZNF385B;STAT4;BHLHE41;MBNL2;ZNF671;FOXA2;BATF;RARA;PEG3;ZIK1;ETS1;KLF17;ZNF154;IRF8;ZNF880;MEOX2;ZNF486;ZNF578;ZNF135;GATA6;BHLHE22;TFEB;ZNF582;FLI1;ZNF737;NFATC2;VDR;ZNF677;ZNF781;SNAI1;CEBPB;ZEB2;MITF;ZNF43;SCMH1;…
GABPA_HUMAN.H11MO.0.A	hypermethylation	5	SPDEF	FLI1	SPDEF;FLI1;SPI1;ETS1	FLI1;ETS1	ZNF415;HNF1B;ATOH8;SPDEF;NFE2;CXXC5;NFE4;ZNF331;PKNOX2;ESR1;ZNF626;BATF;RORC;FLI1;NKX2-1;HIVEP3;STAT4;SPI1;FOXP1;ZNF347;FOXJ1;CREB3L1;POU2F2;MBNL2;BHLHE41;ZNF154;SP140;ETS1;SOX18;CSRNP1;ZNF90;ZNF418;NFIA;ZNF788;MEF2C;GPBP1L1;SP110;ZNF608;ZBTB16;SKI;ZNF671;ZBTB40;ZIK1;ZNF385B;NFATC2;ZNF613;VDR;TFEB;IRF4;BCL6B;ZNF737;GATA6;ZHX3;GATA3;TCF21;ZNF835;NR5A2;FOXA2;IRF8;ZNF578;IKZF1;AKNA;MXD4;LYL1;ZNF43;B…
SP4_HUMAN.H11MO.1.A	hypermethylation	5	KLF17		KLF17		HNF1B;ATOH8;NFE2;RORC;ZNF415;NKX2-1;SPDEF;CXXC5;ZNF626;ZNF90;SOX18;FOXJ1;PKNOX2;ZNF331;ZNF835;CREB3L1;FOXP1;GPBP1L1;ZBTB16;ZIK1;ZNF347;SPI1;FOXA2;ZSCAN1;ESR1;STAT4;FLI1;NFIA;MBNL2;BATF;TCF21;ZNF671;NFE4;GATA6;HIVEP3;BHLHE41;ZNF385B;HIC1;ZNF285;RARA;BCL6B;ZNF737;MEF2C;NR5A2;IRF8;ZNF613;ZNF154;ZNF43;ZNF582;ZNF486;CCDC17;ZBTB40;ZNF229;ZNF578;CSRNP1;ZNF418;ETS1;MTF1;POU2F2;ZNF608;MXD4;CEBPB;SP140;NFA…
SP1_HUMAN.H11MO.0.A	hypermethylation	5					HNF1B;ZNF415;NFE2;ATOH8;RORC;ZNF626;CXXC5;NKX2-1;ZNF331;SPDEF;ZNF90;PKNOX2;GPBP1L1;ZIK1;CREB3L1;ZNF347;ZSCAN1;SOX18;FOXJ1;HIVEP3;FOXP1;ZNF486;FOXA2;NFIA;ZNF154;ZNF671;MBNL2;ZNF385B;ZNF582;ZNF835;TCF21;NFE4;BHLHE41;ZNF43;ESR1;ZNF229;SCMH1;NFYC;ZNF135;ZNF613;ZNF737;VENTX;SPI1;HIC1;CCDC17;ZNF418;CSRNP1;SKI;ZBTB16;GATA6;FLI1;ZBTB40;ZNF880;ZNF577;STAT4;ZBTB17;RARA;ZNF578;MTF1;BATF;CEBPB;ZNF257;ZNF583;…
CTCF_HUMAN.H11MO.0.A	hypermethylation	5	ZIK1		ZIK1;ZNF347;ZNF613;ZSCAN4;ZNF285;ZNF331;ZNF229;ZNF808;ZNF320;ZFP28;ZNF582;ZNF432;PRDM6;ZNF549;ZNF667;ZNF583;ZNF577;ZNF468;ZNF665		ZNF415;HNF1B;ATOH8;NFE2;ZNF626;PKNOX2;RORC;GPBP1L1;ZIK1;CXXC5;FOXJ1;CREB3L1;ZNF347;FOXP1;SPDEF;ZNF90;SOX18;HIVEP3;MBNL2;NKX2-1;ZNF154;ZSCAN1;NFE4;TCF21;ZBTB17;ZNF578;ZNF671;ZNF613;VENTX;ZSCAN4;ZNF285;ESR1;ZNF331;ZNF486;ZNF229;ZNF211;ZNF135;NFIA;RARA;NFYC;ZNF808;ZBTB16;TBX5;NHLH2;ZNF69;ZNF835;ZNF470;HIC1;ZNF320;FOXA2;ZFP28;CCDC17;ZNF582;SCMH1;SKI;ZNF444;ZNF737;KLF17;ZBTB40;ZNF608;ZNF432;ETS1;PRDM6…
ZBT17_HUMAN.H11MO.0.A	hypermethylation	5	HIC1		HIC1;ZNF418		HNF1B;NFE2;RORC;ZNF415;ATOH8;CXXC5;NKX2-1;SPDEF;CREB3L1;ZNF626;FOXP1;ZNF331;ZIK1;MBNL2;FOXA2;PKNOX2;HIVEP3;ZNF671;SOX18;ZSCAN1;FOXJ1;ESR1;GPBP1L1;ZNF347;ZNF835;ZNF90;FLI1;BATF;STAT4;BHLHE41;ZBTB16;SPI1;NFIA;ZNF154;ZNF613;TCF21;HIC1;ZNF486;ZNF385B;ZNF418;NFE4;ETS1;ZNF43;NR5A2;MEF2C;GATA6;CSRNP1;VDR;ZNF229;CEBPB;NFATC2;ZNF578;ZNF135;ZNF582;RARA;POU2F2;ZNF608;KLF17;ZNF880;IRF8;SKI;ZNF69;BCL6B;MEOX2;…
KLF16_HUMAN.H11MO.0.D	hypermethylation	5	KLF17		KLF17		ZNF415;HNF1B;NFE2;ATOH8;RORC;CXXC5;ZIK1;ZNF331;ZNF626;PKNOX2;CREB3L1;SPDEF;NKX2-1;GPBP1L1;ZSCAN1;ZNF90;ZNF347;HIVEP3;ZNF154;SOX18;ZNF671;FOXP1;ZNF835;MBNL2;VENTX;FOXA2;FOXJ1;TCF21;NFIA;SCMH1;ZNF582;NFE4;ZNF43;ZNF486;ESR1;ZNF613;NFYC;GATA6;BHLHE41;ZNF608;CCDC17;SKI;ZBTB40;ZNF229;ZNF577;HIC1;ZNF418;ZNF880;SPI1;ZBTB17;ZNF135;ZNF385B;ZNF444;CSRNP1;CEBPB;RARA;BATF;ZNF211;KLF17;VDR;FLI1;ZNF808;ZNF285;Z…
E2F1_HUMAN.H11MO.0.A	hypermethylation	5					HNF1B;NFE2;ZNF415;ATOH8;ZNF331;RORC;NKX2-1;FOXA2;ZSCAN1;PKNOX2;ZNF626;ZNF671;CXXC5;SPDEF;ZNF90;FOXJ1;SPI1;ZNF347;ZNF835;ZIK1;ZNF582;CREB3L1;ZNF486;SOX18;FLI1;GATA6;GPBP1L1;ZNF285;HIVEP3;ZNF229;STAT4;TCF21;CSRNP1;VENTX;ZNF43;IRF8;ZNF880;ZBTB16;ZNF257;ZFP82;ZNF135;ZNF613;ETS1;FOXP1;ESR1;ZNF154;MEF2C;NR5A2;BATF;ZNF444;NFIA;NFATC2;ZNF578;ZNF737;MBNL2;CCDC17;AKNA;ZNF208;ZNF583;ZNF418;SP140;SP110;MXD4;…
PATZ1_HUMAN.H11MO.0.C	hypermethylation	5	HIVEP3		HIVEP3;ZNF671;HIC1;ZNF418;ZNF211		HNF1B;NFE2;RORC;ATOH8;ZNF415;NKX2-1;CXXC5;SPDEF;ZNF331;PKNOX2;ZNF626;FOXA2;FOXJ1;CREB3L1;GPBP1L1;SOX18;MBNL2;ZIK1;FLI1;NFE4;ZNF90;FOXP1;HIVEP3;ZBTB16;ESR1;ZSCAN1;TCF21;ZNF835;SPI1;ZNF671;STAT4;CSRNP1;ZNF347;ZNF385B;BATF;NR5A2;ZNF613;HIC1;ZNF154;GATA6;ETS1;ZNF285;MEF2C;ZNF418;NFIA;ZNF608;ZNF486;RARA;MXD4;ZBTB40;BHLHE41;ZNF229;BCL6B;KLF17;MTF1;VENTX;IRF8;MEOX2;ZHX3;ZNF737;DRGX;CEBPB;EPAS1;ZNF135;ZN…
EGR2_HUMAN.H11MO.0.A	hypermethylation	5	KLF17		KLF17		NFE2;HNF1B;ZNF415;RORC;ATOH8;CXXC5;NKX2-1;CREB3L1;SPDEF;ZNF626;FOXP1;PKNOX2;ZNF331;ZIK1;SOX18;ESR1;MBNL2;ZNF347;GPBP1L1;HIVEP3;ZSCAN1;ZNF90;FOXJ1;ZNF671;ZNF835;STAT4;FLI1;SPI1;TCF21;FOXA2;BATF;BHLHE41;HIC1;GATA6;CEBPB;ZBTB16;NFE4;NFIA;ZNF582;ZNF154;ZNF578;ZNF385B;ZNF418;ZNF486;VENTX;ETS1;ZNF135;ZNF613;ZNF880;VDR;RARA;ZNF229;ZNF43;ZNF677;BCL6B;MEF2C;KLF17;NFATC2;ZBTB40;SKI;NR5A2;CSRNP1;ZNF208;ZNF2…
ZN816_HUMAN.H11MO.1.C	hypermethylation	5	ZNF331		ZNF331;ZNF257;ZNF582;ZNF347;ZIK1;ZNF229;ZNF613;SNAI1;ZNF285;ZFP82;ZNF727		ZNF415;NFE2;HNF1B;ATOH8;ZNF331;ZNF626;ZNF90;RORC;SPDEF;NKX2-1;CXXC5;PKNOX2;GPBP1L1;ZNF671;FOXJ1;ZSCAN1;FLI1;SPI1;CEBPB;HIVEP3;ZNF257;FOXA2;ZNF578;SP110;ZNF582;EPAS1;ZNF676;BHLHE41;CSRNP1;ZNF208;ZNF347;HIC1;VENTX;MEF2C;TCF21;ZNF726;ZNF737;CREB3L1;ZNF835;ZNF43;BATF;ZBTB16;ZNF154;GATA6;SP140;ETS1;ZIK1;NFATC2;IRF8;SOX18;ZNF229;NR5A2;FOXP1;STAT4;ZNF385B;ZBTB46;MBNL2;ZNF613;SNAI1;ZNF880;SP100;POU2F2;ZN…
E2F6_HUMAN.H11MO.0.A	hypermethylation	5					NFE2;ZNF415;HNF1B;CXXC5;RORC;ATOH8;SPDEF;ZNF331;ZNF626;SPI1;FOXJ1;BATF;ZNF671;ZIK1;NKX2-1;ZSCAN1;ESR1;SOX18;HIVEP3;ZNF835;ZNF347;FOXA2;CREB3L1;FLI1;STAT4;ZNF582;PKNOX2;GPBP1L1;FOXP1;IRF8;NFATC2;ZNF90;GATA6;VENTX;ETS1;CEBPB;ZNF43;MEF2C;ZNF880;CSRNP1;TCF21;MBNL2;CCDC17;ZNF154;SP140;SP110;ZNF613;ZNF257;ZNF486;NR5A2;ZNF135;SNAI1;NFIA;RARA;ZNF285;HIC1;KLF17;TFEB;BHLHE41;ZNF418;AKNA;SCMH1;ZNF578;MEOX2;…
KLF3_HUMAN.H11MO.0.B	hypermethylation	5	KLF17		KLF17		NFE2;HNF1B;ZNF415;ATOH8;RORC;CXXC5;ZNF626;SPDEF;CREB3L1;NKX2-1;PKNOX2;ZIK1;GPBP1L1;ZNF90;ZNF331;ZSCAN1;SOX18;FOXJ1;HIVEP3;ZNF154;ZNF347;ZNF671;MBNL2;ZNF835;ZNF486;FOXP1;VENTX;ESR1;FOXA2;TCF21;BATF;HIC1;ZNF582;ZNF43;SPI1;STAT4;ZNF385B;BHLHE41;VDR;CEBPB;NFIA;TFEB;CCDC17;FLI1;NFE4;GATA6;MEF2C;ZNF135;MTF1;ZNF229;CSRNP1;SCMH1;ZBTB16;NFYC;ZNF880;PEG3;BCL6B;KLF17;ZNF208;ZNF418;ZNF737;ETS1;ZNF578;SKI;RAR…
ZN770_HUMAN.H11MO.1.C	hypermethylation	5	HIC1		HIC1;ZNF418		HNF1B;ATOH8;ZNF415;NFE2;RORC;NKX2-1;CXXC5;FOXJ1;ZNF626;SPDEF;FOXP1;CREB3L1;PKNOX2;NFE4;ZNF90;MBNL2;ZNF347;ESR1;SOX18;GPBP1L1;ZBTB16;HIVEP3;ZIK1;ZNF582;ZNF613;ZNF385B;FOXA2;TCF21;GATA6;HIC1;BHLHE41;BATF;ZNF418;ZNF331;ZNF154;FLI1;STAT4;ZNF737;SPI1;ZSCAN1;MEF2C;RARA;NFIA;BCL6B;ZNF471;ZNF681;ZNF880;ETS1;ZNF835;CSRNP1;SKI;ZNF229;ZNF285;POU2F2;TFEB;ZNF671;MEOX2;MLXIP;ZNF583;ZNF608;ZNF788;NR3C2;ZNF211;Z…
MAZ_HUMAN.H11MO.0.A	hypermethylation	5	ZNF671		ZNF671;HIVEP3;HIC1;ZNF418;ZBTB17		NFE2;HNF1B;ZNF415;RORC;ATOH8;CXXC5;ZNF626;SPDEF;SOX18;CREB3L1;ZNF90;PKNOX2;FOXJ1;NKX2-1;ZIK1;FOXP1;ZNF331;ZNF671;GPBP1L1;ZNF835;HIVEP3;MBNL2;ESR1;ZNF154;ZNF347;ZSCAN1;HIC1;VENTX;BATF;KLF17;FLI1;TCF21;ZNF582;SPI1;ZNF486;FOXA2;RARA;STAT4;ZNF43;NFIA;CEBPB;MEF2C;CSRNP1;ZNF578;VDR;BCL6B;ZNF229;ETS1;ZNF285;TFEB;BHLHE41;SNAI1;ZNF418;GATA6;SKI;ZNF69;ZNF208;ZNF677;NFE4;ZNF135;ZNF737;NR5A2;CCDC17;ZFP82;ZNF…
KLF15_HUMAN.H11MO.0.A	hypermethylation	5	KLF17		KLF17		NFE2;ZNF415;HNF1B;ATOH8;RORC;CXXC5;ZNF626;CREB3L1;NKX2-1;ZIK1;SPDEF;PKNOX2;ZNF331;ZNF90;GPBP1L1;SOX18;HIVEP3;ZSCAN1;ZNF154;FOXJ1;ZNF347;FOXP1;ZNF671;TCF21;ZNF486;VENTX;ESR1;NFE4;ZNF835;MBNL2;FOXA2;STAT4;SPI1;BHLHE41;GATA6;BATF;ZNF385B;NFIA;CEBPB;HIC1;CCDC17;FLI1;CSRNP1;ZNF43;ZNF582;VDR;ZNF418;MEF2C;RARA;TFEB;ETS1;ZNF135;SKI;ZNF880;SCMH1;ZNF229;NFYC;MTF1;BCL6B;ZBTB17;KLF17;PEG3;ZNF613;ZNF444;ZNF20…
MAZ_HUMAN.H11MO.1.A	hypermethylation	5	ZNF671		ZNF671;HIVEP3;ZNF418;HIC1;ZNF211		ZNF415;HNF1B;NFE2;ATOH8;CXXC5;RORC;ZIK1;PKNOX2;ZNF626;CREB3L1;ZNF331;ZNF90;ZSCAN1;NKX2-1;ZNF835;ZNF671;SOX18;SPDEF;ZNF347;ZNF582;ZNF154;MBNL2;HIVEP3;SPI1;FOXP1;VENTX;GPBP1L1;TCF21;FOXJ1;POU2F2;ESR1;BHLHE41;FOXA2;BATF;ZNF578;ZNF418;ZNF135;ZNF43;ZNF880;FLI1;STAT4;ZNF486;HIC1;MEF2C;ZNF613;ZNF208;TFEB;NFIA;ZNF257;GATA6;NFE4;KLF17;CEBPB;CCDC17;ZNF808;ETS1;ZNF385B;PEG3;ZNF229;ZNF608;ZNF681;SCMH1;ZNF583…
NR0B1_HUMAN.H11MO.0.D	hypermethylation	5					ZNF415;NFE2;ZIK1;ZNF347;CXXC5;ZSCAN1;HNF1B;ATOH8;ZNF626;SPDEF;PKNOX2;RORC;ZNF331;ZNF135;ZNF582;ZNF229;NFIA;GPBP1L1;NKX2-1;ZNF578;ZNF613;ZNF90;ZNF671;FOXJ1;ZNF665;ZNF835;FOXP1;ZFP82;CREB3L1;ZNF154;SCMH1;ZNF418;ZNF43;ZNF880;SOX18;ESR1;HIVEP3;ZNF470;ZNF808;VENTX;ZNF737;ZNF285;ZNF583;ZNF788;ZFP28;ZNF471;MBNL2;SPI1;ZNF486;ZNF732;MXD4;TCF21;ZHX3;ZNF667;ZNF549;FOXA2;ZNF608;RARA;BATF;STAT4;NFYC;ZNF444;ZN…
E2F3_HUMAN.H11MO.0.A	hypermethylation	5					HNF1B;RORC;ZNF415;ATOH8;NFE2;NKX2-1;ZNF90;FOXA2;CXXC5;ZNF331;ZSCAN1;PKNOX2;ZNF626;SPDEF;ZNF671;ZIK1;ZNF835;SPI1;ZNF385B;ZNF347;ZBTB16;FOXJ1;ZNF582;ZNF229;HIVEP3;ZFP82;ZNF285;ZNF135;ZNF486;ZNF613;CREB3L1;CSRNP1;ZNF549;NFATC2;ZNF880;MEF2C;ZNF737;GPBP1L1;PEG3;TCF21;DPF3;MBNL2;FLI1;FOXP1;GATA6;ZNF583;ZNF418;ETS1;ZNF43;STAT4;ZNF788;ZNF470;ZNF578;ZNF730;ZNF154;NR5A2;ZNF257;ZNF677;ZNF208;ZNF69;VENTX;IRF…
ZN219_HUMAN.H11MO.0.D	hypermethylation	5	ZNF671		ZNF671;HIVEP3;HIC1;ZNF418		ZNF415;HNF1B;NFE2;ATOH8;CXXC5;RORC;ZNF626;NKX2-1;FOXA2;FOXJ1;ZNF347;ZIK1;ZNF331;SPDEF;PKNOX2;GPBP1L1;ZNF671;ZSCAN1;CREB3L1;ZNF90;ZNF135;ZNF582;SPI1;FOXP1;ZNF385B;MBNL2;ZFP82;TCF21;ZNF835;SOX18;ZNF229;ZNF880;ZNF613;BATF;ZNF285;ZNF583;MEOX2;VENTX;CSRNP1;KLF17;ZNF578;ZNF43;NR5A2;NFIA;HIVEP3;STAT4;ZNF681;ZNF808;ZNF665;MEF2C;RARA;FLI1;HIC1;BHLHE22;ZNF486;ZNF737;ESR1;ZNF677;MXD4;NFYC;IRF8;PEG3;ZNF154;C…
ELF1_HUMAN.H11MO.0.A	hypermethylation	5	SPDEF		SPDEF;FLI1;SPI1;ETS1		ZNF415;HNF1B;RORC;NFE2;ZNF626;ATOH8;FOXJ1;ZNF331;CXXC5;FOXP1;SPDEF;GPBP1L1;ZNF90;NKX2-1;PKNOX2;HIVEP3;ZNF671;ZNF835;FOXA2;ZNF347;SOX18;FLI1;VENTX;SPI1;GATA6;ZIK1;KLF17;MEF2C;ETS1;NR5A2;TCF21;HIC1;ZNF154;CREB3L1;SNAI1;SP110;ZNF486;RARA;ZBTB16;POU2F2;DPF3;NFATC2;SP140;IRF8;CSRNP1;ZNF43;ZNF582;ZNF578;ZNF208;BATF;CCDC17;ZNF385B;ZNF583;ZNF69;NFIA;GFI1;GATA3;ZNF608;BHLHE41;ZSCAN1;STAT4;ZNF613;ESR1;NFE4…
ZN263_HUMAN.H11MO.0.A	hypermethylation	5	ZNF331	ZNF331	ZNF331;ZNF582;BCL6B;MTF1;ZNF257	ZNF331;ZNF257	ZNF415;HNF1B;NFE2;CXXC5;ATOH8;RORC;NKX2-1;CREB3L1;ZNF331;ZNF626;ZNF90;FOXJ1;FOXP1;SPDEF;SPI1;PKNOX2;ZIK1;GPBP1L1;ESR1;HIVEP3;ZNF486;MBNL2;ZNF347;SOX18;FOXA2;FLI1;BHLHE41;ZNF671;TCF21;ZSCAN1;ZNF613;STAT4;ZNF835;BATF;ZNF385B;MEF2C;ZBTB16;ZNF154;NFE4;ZNF582;NFATC2;ZNF43;ZNF608;HIC1;NFIA;ZNF880;BHLHE22;ZNF135;ETS1;ZNF681;MEOX2;RARA;IRF8;POU2F2;ZNF418;ZNF69;VENTX;ZNF737;VDR;ZNF781;NR5A2;CEBPB;SP110;BC…
TAF1_HUMAN.H11MO.0.A	hypermethylation	5					HNF1B;ATOH8;ZNF415;RORC;NFE2;CXXC5;ZNF626;SPDEF;NKX2-1;PKNOX2;SOX18;GPBP1L1;CREB3L1;MBNL2;FOXJ1;ESR1;ZNF90;NFE4;ZNF331;ZNF613;BHLHE41;ZNF835;ZNF347;HIVEP3;ZNF285;BATF;FLI1;TCF21;ZNF737;SPI1;GATA6;ZNF385B;FOXP1;ZBTB16;SKI;BCL6B;ETS1;VDR;MEF2C;STAT4;CSRNP1;ZBTB40;MEOX2;ZNF154;ZNF229;TFEB;HIC1;ZNF486;FOXA2;NFIA;SP110;NR5A2;SOX17;EPAS1;ZNF418;CEBPB;ZSCAN1;ZNF671;ZIK1;MTF1;POU2F2;ZNF211;IRF8;SP140;ZNF…
ZN148_HUMAN.H11MO.0.D	hypermethylation	5	ZIK1		ZIK1;ZNF331;ZNF347;ZNF582;ZNF257;ZNF229;ZNF613;ZFP82;ZFP28;ZNF583;ZNF285		HNF1B;ZNF415;ATOH8;NFE2;NKX2-1;ZNF626;ZSCAN1;PKNOX2;RORC;ZIK1;ZNF331;CREB3L1;FOXJ1;ZNF90;CXXC5;ZNF347;ZNF671;SPI1;FLI1;NFE4;ESR1;ZNF582;ZNF835;STAT4;GPBP1L1;SPDEF;SOX18;ZNF737;BATF;ZNF43;TCF21;GATA6;FOXP1;POU2F2;HIVEP3;ZNF257;ZBTB16;ZNF486;FOXA2;MEF2C;NFATC2;BHLHE41;ZNF578;VENTX;ZNF154;ZNF880;MBNL2;IRF8;SP140;ZNF418;AKNA;ZNF229;ZNF385B;CCDC17;ETS1;ZNF444;ZNF613;ZNF135;ZNF608;MEOX2;HIC1;ZNF470;ZFP…
AP2A_HUMAN.H11MO.0.A	hypermethylation	5					ZNF415;HNF1B;ATOH8;NFE2;ZIK1;FOXJ1;GPBP1L1;ZNF90;PKNOX2;ZSCAN1;NKX2-1;RORC;ZNF347;ZNF43;ZNF229;SPDEF;ZNF626;NFYC;CXXC5;ZNF681;ZFP82;ZNF582;ZNF883;ZNF613;ZNF257;ZNF470;ZNF671;BATF;ZNF135;ZNF726;ZNF331;ZNF285;NFE4;FOXA2;DRGX;ZNF583;ZNF737;ZFP28;ZNF549;ZNF578;ZBTB16;ZNF730;ESR1;ZNF835;SPI1;ZNF813;CCDC17;ZNF880;CREB3L1;HIVEP3;ZNF788;MBNL2;SOX18;NFIA;ZNF778;TCF21;RARA;ZNF701;ZNF808;ZNF486;ZNF608;FOXP1…
KLF13_HUMAN.H11MO.0.D	hypermethylation	5	KLF17		KLF17		ZNF415;HNF1B;ATOH8;NFE2;RORC;NKX2-1;ZIK1;PKNOX2;ZNF347;SPDEF;ZNF90;ZNF331;ZNF626;ZSCAN1;CXXC5;ZNF613;ZNF671;ZNF582;FOXJ1;ESR1;ZNF229;CREB3L1;ZBTB16;ZNF880;FOXP1;NFIA;MBNL2;TCF21;ZNF835;ZNF681;GPBP1L1;SPI1;ZNF43;FOXA2;BATF;NFE4;ZNF135;ZNF257;ZFP82;ZNF285;ZNF486;ZNF578;HIVEP3;STAT4;ZNF608;ZNF737;FLI1;ZNF385B;SOX18;ZNF418;ZNF788;ZFP28;ZNF583;MEF2C;ZNF665;ZNF470;GATA6;BHLHE41;NFYC;VENTX;ZNF808;ZNF726…
HES1_HUMAN.H11MO.0.D	hypermethylation	5	BHLHE41	BHLHE41	BHLHE41	BHLHE41	HNF1B;ATOH8;ZNF415;NFE2;SPDEF;RORC;FOXJ1;ZNF626;CXXC5;NKX2-1;PKNOX2;ZNF90;ESR1;ZNF331;CREB3L1;GPBP1L1;BATF;ZNF671;FOXA2;ZNF385B;ZNF43;ZNF737;SPI1;STAT4;ZSCAN1;ZNF347;SOX18;FLI1;MEF2C;MBNL2;TCF21;ZNF835;ZBTB40;ZIK1;SP110;SP140;HIVEP3;ZNF154;ZBTB16;NFIA;NFE4;ZNF486;IRX3;MXD4;ZNF582;ZNF681;ZNF578;ZNF608;CSRNP1;CCDC17;TFEB;BHLHE41;BCL6B;IRF8;MTF1;ZNF257;ZHX3;POU2F2;NFATC2;GATA6;VENTX;HNF4A;NFYC;LYL1;…
MYF6_HUMAN.H11MO.0.C	hypermethylation	5					FOXJ1;NFE2;ZNF415;HNF1B;SPDEF;ATOH8;CXXC5;CREB3L1;RORC;ESR1;MBNL2;GPBP1L1;ZNF626;PKNOX2;FOXP1;NFIA;NFE4;ZNF347;SOX18;VDR;ZIK1;ZNF578;ZNF229;EPAS1;ZNF613;ZNF808;NKX2-1;HIVEP3;TCF21;SKI;ZBTB16;ZNF154;ZNF671;IRX3;CSRNP1;ZSCAN4;RARA;HIC1;MTF1;CEBPB;ZSCAN1;ZNF665;HNF4A;TBX4;TBX5;ZHX3;ZNF211;ZNF90;ZNF69;ZNF468;ZNF577;ZBTB17;ZNF285;ZNF432;ZNF474;MEIS1;ZNF385B;ZNF486;ZNF320;ZNF662;MLXIP;KLF17;ZNF608;BATF…
ZSC22_HUMAN.H11MO.0.C	hypermethylation	5	ZNF331	ZNF331	ZNF331;ZNF257;ZNF582;SNAI1	ZNF331;ZNF257	HNF1B;ZNF415;ATOH8;NFE2;RORC;ZNF626;CXXC5;SPI1;SPDEF;ZNF835;PKNOX2;ZNF90;BATF;CREB3L1;HIVEP3;ZNF331;NKX2-1;IRF8;MEF2C;TCF21;ZNF671;FOXJ1;NFATC2;GATA6;ZSCAN1;VENTX;GPBP1L1;FLI1;FOXP1;BHLHE41;HIC1;STAT4;ZNF208;MITF;ESR1;ZNF880;CSRNP1;ZNF486;MBNL2;SOX18;ZIK1;ZNF347;ZNF385B;ETS1;FOXA2;MEOX2;CEBPB;ZNF257;ZNF578;ZNF154;AKNA;KLF17;BHLHE22;SP140;ZNF43;SNAI3;TFEB;IKZF1;SP110;PGR;PEG3;ZNF613;TBX5;ZNF582;RA…
MAFA_HUMAN.H11MO.0.D	hypermethylation	5					ZNF415;HNF1B;ATOH8;ZIK1;ZNF229;ZNF347;GPBP1L1;ZSCAN1;NFE2;ZNF613;CXXC5;NFYC;PKNOX2;NFIA;RORC;NKX2-1;ZNF331;ZNF549;SKI;MLXIP;ZNF813;ZNF582;ZNF583;ZNF626;ZNF285;ZNF737;ZNF90;MTF1;ZNF470;ZNF577;ZNF681;ZNF808;SPDEF;FOXJ1;FOXP1;ZNF135;ZNF727;ZNF730;ZNF880;ZFP28;ESR1;ZBTB40;ZNF418;ZNF578;ZNF667;CREB3L1;MBNL2;ZHX3;ZFP82;ZNF471;ZNF778;ZBTB17;ZNF608;ZNF257;HIVEP3;ZNF528;ZNF432;TCF21;ZNF788;ZNF835;NHLH2;ZN…
INSM1_HUMAN.H11MO.0.C	hypermethylation	5	ZNF671		ZNF671;ZNF418;IKZF1;HIC1		HNF1B;ATOH8;NFE2;ZNF415;ZIK1;NKX2-1;SPDEF;ZNF626;RORC;PKNOX2;ZBTB16;ZNF43;ZNF331;ZNF90;CXXC5;CREB3L1;ZNF582;FOXJ1;SPI1;SOX18;FOXA2;TCF21;BATF;ZNF347;ZNF385B;ESR1;DRGX;ZNF681;ZSCAN1;GATA6;ZNF671;FOXP1;ZNF257;NR5A2;ZNF154;POU2F2;SP140;STAT4;ZNF737;NFATC2;MEF2C;ZNF835;ZNF578;ZNF677;ZBTB40;ZNF667;ZNF880;FLI1;ZNF229;MBNL2;ZNF418;IRF4;AKNA;IRF8;NR3C2;ZNF726;ZNF613;IKZF1;ZNF69;ZFP82;ZNF135;ZNF730;ZNF608…
AP2C_HUMAN.H11MO.0.A	hypermethylation	5					ZNF415;HNF1B;NFE2;ZIK1;ATOH8;ZNF347;NKX2-1;ZSCAN1;PKNOX2;GPBP1L1;ZNF582;RORC;ZNF135;ZNF90;ZBTB16;ZNF43;SPDEF;NFYC;ZFP82;ZNF681;ZNF331;ZNF229;ZNF626;ZNF730;ZNF578;ZNF257;ZNF470;FOXA2;ZFP28;CXXC5;FOXJ1;ZNF665;ZNF737;ZNF613;NFE4;ZNF880;ZNF285;SCMH1;ZNF726;CREB3L1;FOXP1;ESR1;NFIA;ZNF583;TCF21;ZNF471;ZNF808;ZNF813;ZNF549;ZNF671;ZNF883;SOX18;BATF;ZNF418;ZNF154;DRGX;ZNF235;ZNF778;ZNF732;ZNF788;MBNL2;SPI…
TFE2_HUMAN.H11MO.0.A	hypermethylation	5					HNF1B;NFE2;ATOH8;SPDEF;RORC;CXXC5;ZNF415;ZNF626;FOXJ1;ESR1;NKX2-1;PKNOX2;CREB3L1;MBNL2;SOX18;GPBP1L1;ZNF90;VDR;GATA6;STAT4;HIVEP3;BATF;ZNF385B;ZNF331;SP110;ZIK1;NFIA;ZNF154;ZNF347;MEF2C;BHLHE41;FLI1;ZNF835;FOXP1;HNF4A;FOXA2;TFEB;BCL6B;ZBTB16;TCF21;CEBPB;SP140;ZNF486;RARA;NFE4;SKI;ZNF582;SPI1;MTF1;ETS1;ZNF880;VENTX;ZNF737;ZNF671;ZBTB40;CSRNP1;EPAS1;MLXIP;ZNF43;MXD4;HIC1;ZNF613;GATA3;POU2F2;NFATC2;…
VEZF1_HUMAN.H11MO.1.C	hypermethylation	6	HIC1		HIC1;IKZF1;HIVEP3;BNC2;ZNF521;ZNF671;IKZF3		ETS1;FLI1;IRF4;STAT4;SP140;MEF2C;HIC1;SPI1;IRF8;TFEB;BATF;CREB3L1;BHLHE22;ZEB2;POU2F2;ZNF835;MITF;VDR;NFATC2;SP110;MEOX2;TCF21;IKZF1;TBX5;CXXC5;CSRNP1;PGR;VENTX;FOXP1;AKNA;KLF17;ATOH8;ELK3;HLX;SNAI3;TBX21;ZNF831;DPF3;HIVEP3;GATA6;SNAI1;PEG3;NR5A2;SCML4;ZNF626;STAT5A;ZNF208;BNC2;ZNF521;ESR1;LYL1;ZNF154;MBNL2;RORC;ZNF671;SOX17;BHLHE41;TFEC;PKNOX2;HNF1B;SOX18;BCL6B;SP100;CEBPB;GLIS2;ZBTB46;ZBTB16;IR…
E2F5_HUMAN.H11MO.0.B	hypermethylation	6					ETS1;FLI1;STAT4;SPI1;HIC1;BATF;SP140;CXXC5;MEF2C;IRF4;MITF;VDR;TFEB;IRF8;CREB3L1;BHLHE22;NFATC2;CSRNP1;ZEB2;TCF21;IKZF1;SP110;AKNA;FOXP1;MEOX2;ZNF835;PGR;HIVEP3;TBX21;ZNF154;POU2F2;ESR1;CEBPB;ZNF671;SCML4;DPF3;TBX5;BHLHE41;SOX17;HLX;SNAI1;SNAI3;STAT5A;ZNF831;MBNL2;RORC;VENTX;ZNF208;NFE2;ELK3;BNC2;ZNF626;ATOH8;KLF2;KLF17;PEG3;LYL1;IRF1;MXD4;EPAS1;TFEC;ZNF521;SP100;GATA6;NR5A2;BCL6B;PRDM6;SOX18;PKN…
ZF64A_HUMAN.H11MO.0.D	hypermethylation	6	SNAI1	PRDM6	SNAI1;GLIS2;PRDM6;BCL6B;GFI1	PRDM6	FLI1;ETS1;MEF2C;HIC1;FOXP1;CREB3L1;CXXC5;IRF4;POU2F2;MITF;SP140;SPI1;BHLHE22;TFEB;ZEB2;IRF8;TCF21;BATF;NFATC2;STAT4;ZNF835;HIVEP3;MEOX2;TBX5;PGR;CSRNP1;VENTX;KLF17;VDR;ZNF154;PEG3;SP110;GATA6;ESR1;IKZF1;MBNL2;SNAI1;AKNA;DPF3;PKNOX2;BHLHE41;SNAI3;BNC2;ZNF521;HLX;NR5A2;GATA3;SOX18;TBX21;ZNF626;ZNF208;LYL1;ZNF831;ZNF671;CEBPB;ELK3;ATOH8;ZBTB46;GLIS2;SCML4;PRDM6;NFE2;SOX17;BCL6B;STAT5A;AEBP1;RORC;MXD…
PRDM1_HUMAN.H11MO.0.A	hypermethylation	6	SNAI1		SNAI1;SNAI3;PRDM6;GFI1;GLIS2;ZNF331;BCL6B		CREB3L1;HIC1;ETS1;FLI1;IRF4;SP140;FOXP1;BATF;MEF2C;BHLHE22;CXXC5;POU2F2;TFEB;STAT4;TBX5;IRF8;TCF21;SPI1;ZEB2;NFATC2;CSRNP1;AKNA;MITF;BHLHE41;VENTX;VDR;MBNL2;GATA6;MEOX2;ZNF835;KLF17;IKZF1;PGR;SP110;ESR1;SNAI1;ZNF521;ATOH8;ZNF154;SNAI3;HIVEP3;SOX18;PEG3;BNC2;DPF3;SCML4;ZNF626;HNF1B;NR5A2;PKNOX2;TBX21;GATA3;ZNF208;HLX;ZNF831;ZBTB46;RORC;LYL1;ZBTB16;SOX17;SPDEF;PRDM6;NFE2;STAT5A;CEBPB;GFI1;ELK3;ZNF6…
ZN524_HUMAN.H11MO.0.D	hypermethylation	6	SNAI1		SNAI1;SNAI3;PRDM6;BCL6B;GLIS2		ETS1;FLI1;SP140;IRF4;SPI1;MEF2C;HIC1;CXXC5;CREB3L1;STAT4;VDR;TFEB;IRF8;BATF;MITF;FOXP1;POU2F2;NFATC2;BHLHE22;ZEB2;IKZF1;SP110;CSRNP1;TCF21;HIVEP3;MEOX2;AKNA;TBX5;ZNF835;ELK3;MBNL2;ESR1;PGR;SNAI1;TBX21;DPF3;VENTX;KLF17;BNC2;ATOH8;STAT5A;ZNF521;SCML4;SNAI3;ZNF671;ZNF831;ZNF154;PRDM6;PEG3;HLX;BHLHE41;ZNF626;PKNOX2;NR5A2;RORC;SOX17;SP100;ZNF208;LYL1;IRF1;TFEC;CEBPB;HNF1B;NFE2;MXD4;GATA6;BCL6B;GATA3;S…
TBX1_HUMAN.H11MO.0.D	hypermethylation	6					ETS1;IRF4;FLI1;BATF;HIC1;SP140;STAT4;CXXC5;CREB3L1;MEF2C;TFEB;SPI1;NFATC2;CSRNP1;IRF8;TBX5;MITF;VDR;BHLHE22;TCF21;ZNF835;POU2F2;FOXP1;IKZF1;ZEB2;VENTX;MEOX2;AKNA;SP110;KLF17;PGR;ESR1;SNAI1;DPF3;MBNL2;SNAI3;RORC;ZNF521;GATA6;TBX21;ATOH8;ZNF154;HIVEP3;ELK3;PEG3;NR5A2;HLX;NFE2;SOX18;ZNF208;SCML4;BNC2;ZNF831;HNF1B;PKNOX2;STAT5A;SOX17;ZBTB46;ZNF626;BHLHE41;LYL1;ZNF671;PRDM6;GATA3;GLIS2;CEBPB;BCL6B;ZBT…
ZN281_HUMAN.H11MO.0.A	hypermethylation	6	SNAI1		SNAI1;SNAI3;PRDM6;GLIS2;BCL6B;ZNF331		ETS1;FLI1;HIC1;STAT4;TFEB;BATF;CREB3L1;SPI1;IRF4;MEF2C;SP140;CXXC5;BHLHE22;FOXP1;IRF8;VDR;MITF;NFATC2;ZEB2;TCF21;POU2F2;CSRNP1;ZNF835;TBX5;MEOX2;HIVEP3;SP110;VENTX;IKZF1;ESR1;PGR;ZNF154;AKNA;KLF17;MBNL2;DPF3;SNAI1;PEG3;ZNF671;ELK3;GATA3;GATA6;TBX21;BNC2;HLX;SNAI3;ZNF521;ZNF831;SOX18;ATOH8;RORC;NR5A2;LYL1;CEBPB;ZNF626;BHLHE41;ZNF208;SCML4;SOX17;PRDM6;PKNOX2;ZBTB46;STAT5A;NFE2;GLIS2;MXD4;BCL6B;AEBP…
ZN740_HUMAN.H11MO.0.D	hypermethylation	6	ZBTB46		ZBTB46;ZFPM2		HIC1;CREB3L1;ETS1;FLI1;CXXC5;IRF4;FOXP1;BHLHE22;MEF2C;TFEB;BATF;SP140;TBX5;CSRNP1;TCF21;SPI1;NFATC2;STAT4;MITF;VENTX;POU2F2;MEOX2;VDR;ZNF835;ZEB2;PGR;IRF8;ZNF154;HIVEP3;KLF17;MBNL2;SP110;SNAI1;ZNF521;ESR1;AKNA;IKZF1;BNC2;PEG3;ZNF208;HLX;DPF3;GATA6;SOX18;GLIS2;PKNOX2;BHLHE41;SNAI3;ELK3;GATA3;PRDM6;ATOH8;ZNF671;CEBPB;ZBTB46;SOX17;NFE2;ZNF831;NR5A2;AEBP1;TBX21;ZNF626;BCL6B;LYL1;SCML4;RORC;ZFPM2;ZNF3…
ZN335_HUMAN.H11MO.0.A	hypermethylation	6	HIC1		HIC1;IKZF1		ETS1;FLI1;CREB3L1;HIC1;MEF2C;IRF4;MITF;STAT4;ZEB2;FOXP1;VDR;BHLHE22;SPI1;POU2F2;TCF21;SP140;BATF;TFEB;MEOX2;IRF8;CXXC5;MBNL2;NFATC2;ZNF835;TBX5;CSRNP1;PGR;HIVEP3;SP110;KLF17;ELK3;PEG3;IKZF1;VENTX;ESR1;GATA6;ZNF521;ZNF154;BNC2;AKNA;SNAI1;SOX18;DPF3;HLX;ATOH8;LYL1;BHLHE41;ZNF831;PRDM6;ZNF671;AEBP1;HNF1B;SNAI3;NR5A2;STAT5A;TBX21;ZNF626;GLIS2;GATA3;RORC;ZBTB46;PKNOX2;SCML4;CEBPB;BCL6B;MXD4;NFE2;SOX17…
ZBT14_HUMAN.H11MO.0.C	hypermethylation	6	SNAI1	PRDM6	SNAI1;GLIS2;PRDM6;BCL6B;ZNF331	PRDM6;ZNF331	ETS1;FLI1;CREB3L1;IRF4;STAT4;HIC1;BATF;MEF2C;SP140;TFEB;FOXP1;CXXC5;MITF;SPI1;VDR;NFATC2;POU2F2;IRF8;BHLHE22;ZEB2;TCF21;MEOX2;IKZF1;GATA6;ESR1;ZNF835;HIVEP3;KLF17;MBNL2;SOX18;VENTX;AKNA;DPF3;BHLHE41;TBX5;CSRNP1;SNAI1;SP110;PGR;SNAI3;TBX21;PEG3;ZBTB46;ELK3;HLX;ZNF154;GATA3;CEBPB;LYL1;ZNF521;ATOH8;STAT5A;SCML4;BNC2;HNF1B;RORC;GLIS2;ZNF831;MXD4;ZNF626;PKNOX2;PRDM6;NR5A2;NFE2;SOX17;BCL6B;KLF2;EPAS1;Z…
ZN219_HUMAN.H11MO.0.D	hypermethylation	6	HIC1		HIC1;IKZF1;HIVEP3;ZNF521;BNC2;ZNF671;IKZF3		ETS1;FLI1;STAT4;SP140;IRF4;SPI1;MEF2C;IRF8;BATF;HIC1;NFATC2;BHLHE22;TFEB;ZNF835;ZEB2;POU2F2;SP110;CREB3L1;MITF;CXXC5;MEOX2;IKZF1;FOXP1;TBX5;TCF21;VDR;AKNA;CSRNP1;PGR;ESR1;PEG3;ZNF831;HIVEP3;VENTX;KLF17;ZNF521;TBX21;BNC2;SCML4;STAT5A;SNAI1;SNAI3;ZNF154;ZNF208;ATOH8;ELK3;GATA6;ZNF626;MBNL2;GLIS2;RORC;DPF3;NR5A2;TFEC;HLX;LYL1;SP100;SOX17;SOX18;BCL6B;PKNOX2;GATA3;ZNF671;AEBP1;HNF1B;IKZF3;ZBTB46;ZBTB1…
PROX1_HUMAN.H11MO.0.D	hypermethylation	6					ETS1;FLI1;HIC1;CREB3L1;IRF4;MEF2C;SP140;SPI1;STAT4;IRF8;BHLHE22;TFEB;POU2F2;ZNF835;BATF;ZEB2;TBX5;NFATC2;MITF;CXXC5;FOXP1;VDR;MEOX2;TCF21;CSRNP1;SP110;IKZF1;PGR;HIVEP3;KLF17;AKNA;DPF3;VENTX;HLX;PEG3;BNC2;ELK3;ZNF521;TBX21;SNAI3;ZNF154;GATA6;SNAI1;ZNF831;NR5A2;MBNL2;ZNF208;SCML4;ESR1;LYL1;PKNOX2;ZNF671;SOX17;STAT5A;ZNF626;BHLHE41;PRDM6;AEBP1;ZBTB46;CEBPB;GLIS2;BCL6B;ATOH8;SOX18;TFEC;CEBPE;SP100;RO…
